# Supplementary material for: Facilitators and barriers to COVID-19 vaccination among healthcare workers and the general population in Guinea
Source: BMC Infect Dis. 2022 Sep 27;22:752. doi: 10.1186/s12879-022-07742-3 (PMC9514191; doi:10.1186/s12879-022-07742-3)
Supplement: Supplementary file 3 — Additional file 3. Dataset supporting the conclusions of this article. [file 12879_2022_7742_MOESM3_ESM.xlsx]

## Sheet: cvhcw22
					Facilitators and barriers to COVID-19 vaccination among healthcare workers and the general population in Guinea.
					Almamy Amara TOURE ,2, Fodé Amara TRAORE3,4, Gnoume CAMARA3, Aboubacar Sidiki MAGASSOUBA5,Ibrahima BARRY1, Mohamed Lamine KOUROUMA4,Younoussa SYLLA1, Naby Yaya CONTE1,5, Diao CISSE5, Nafissatou DIOUBATÉ1, Sidikiba SIDIBE6,7, Abdoul Habib BEAVOGUI1, Alexandre DELAMOU5,6.
					Authors' affiliations 1 Maferinyah National Centre for Training and Research in Rural Health (CNFRSR), Forécariah, Guinea. 2 Kofi Annan University of Guinea.Conakry,Guinea. 3 Centre Hospitalo-Universitaire de Conakry,Service de maladies infectieuses. 4 Agence Nationale de Sécurité Sanitaire,Conakry,Guinée. 5 Centre MURAZ, Burkina Faso.6 Department of Public Health, Faculty of Sciences and Health …		Additional Table 2. Healthcare workers dataset on COVID-19 vaccination.
																																Legend.From this cell to BL. 1= strongly disagree 2 =disagree 3 = neutral 4 = agree 5 = strongly agree
Date of survey	Age	Legend.1=Man, 2=Female	Legend. 1=Married, 2=Single, 3=Divorced, 4=Widow	Legend. Patient residence code	Legend. Ats=nurse assistant, infirmière=nurse, medecin=physician,biologiste=biologiste technician,sagef=midwife,stagiaire=internship,labotech=laboratory technician, medsup= medical support, pharma=pharmacist	Legend. Ats=nurse assistant, infirmière=nurse, medecin=physician,biologiste=biologiste technician,sagef=midwife,stagiaire=internship,labotech=laboratory technician, medsup= medical support, pharma=pharmacist	Legend.Number of persons in the household	Legend.number of persons with age ≥ to 18 years	Legend.the duration of stay in the place of residence	Legend. Pregnancy status	Legend.diabetes 1=yes,2=no	Legend.hypertension 1=yes,2=no	Legend.overweight 1=yes,2=no	Legend.Asthma 1=yes,2=no	Legend.allergic diseases 1=yes,2=no	Legend.other chronic diseases 1=yes,2=no	Legend.vaccine definition 1=yes,2=no	Legend.vaccine types 1=yes,2=no	Legend.post-injection adverse effects 1=yes,2=no	Legend.individual and herd immunity 1=yes,2=no	Legend.individual and herd immunity 1=yes,2=no	Legend.Have you recently sought news about COVID-19? 1=yes,2=no	Legend. Source information public radio 1=yes,2=no	Legend. Source information private radio 1=yes,2=no	Legend. Source information public TV 1=yes,2=no	Legend. Source information private TV 1=yes,2=no	Legend. Source information social media 1=yes,2=no	Legend. Source information National health agency for health security 1=yes,2=no	Legend. Source information neighborhood 1=yes,2=no	Legend. Source information word of mouth 1=yes,2=no	Legend. Source information other 1=yes,2=no	Legend.I am likely to get COVID-19	Legend.I am at risk of COVID-19	Legend.I may get COVID-19	Legend.I think that COVID-19 is a severe health problem	Legend.I believe that COVID-19 has negative consequences	Legend.I believe that COVID-19 has negative consequences	Legend.I am terrified of COVID-19	Legend.Thinking about COVID-19 makes me feel uncomfortable	Legend.My palms get sweaty when I think about COVID-19	Legend.I am afraid of dying of COVID-19	Legend.Watching the news about COVID-19 on social networks makes me nervous or anxious	Legend.I cannot sleep because I am fearful of catching COVID-19	Legend.My heart rate increases, or I have palpitations when I think about COVID-19	Legend.Taking COVID-19 vaccination will help prevent coronavirus	Legend.Taking COVID-19 vaccine will help strengthen the body’s immunity in fighting viruses	Legend.A vaccine is reserved for a group of people	Legend.A vaccine is too expensive for me	Legend.A procedure to get the vaccine is laborious
today	patient_informations/age	patient_informations/sexe	patient_informations/statut_matrimonial	patient_informations/commune	patient_informations/Profession	patient_informations/Nbp_menage	patient_informations/Nbre_pers_plusde18ans	patient_informations/duree_sejour	patient_informations/grossesse	Antecedents/diabete	Antecedents/hta	Antecedents/surpoids	Antecedents/asthme	Antecedents/autreallergie	Antecedents/autremalchr	Information_vaccination/con_vaccin	Information_vaccination/types_vaccin	Information_vaccination/mapi	Information_vaccination/immun_individ	Information_vaccination/immun_collect	source_infos_COVID-19/cherch_info_COVID-19	source_infos_COVID-19/source_infos/1	source_infos_COVID-19/source_infos/2	source_infos_COVID-19/source_infos/3	source_infos_COVID-19/source_infos/4	source_infos_COVID-19/source_infos/5	source_infos_COVID-19/source_infos/6	source_infos_COVID-19/source_infos/7	source_infos_COVID-19/source_infos/8	source_infos_COVID-19/source_infos/9	perception_peur_COVID-19/probable_attrap_COVID-19	perception_peur_COVID-19/arisque_COVID-19	perception_peur_COVID-19/possible_attrap_COVID-19	perception_peur_COVID-19/pense_COVID-19_grav	perception_peur_COVID-19/pense_COVID_19_cons_neg	perception_peur_COVID-19/pense_COVID-19_nuisibl	perception_peur_COVID-19/trepeur_COVID_19	perception_peur_COVID-19/penser_COVID_19_malaise	perception_peur_COVID-19/mains_moites_pense_COVID_19	perception_peur_COVID-19/peur_mourir_COVID-19	perception_peur_COVID-19/regarde_nouvel_COVID-19_rend_nerveu	perception_peur_COVID-19/nepeut_dormir_COVID-19	perception_peur_COVID-19/acc_rythmecard_palpitation_COVID-19	attitudes_croyance/prendr_vaccin_COVID-19_benefic	attitudes_croyance/prendr_vaccin_COVID-19_renf_immun	attitudes_croyance/vaccins_reserv_grpes_pers	attitudes_croyance/vaccins_tropcher	attitudes_croyance/procedur_avoirvacc_laborieu	attitudes_croyance/peur_effet_second_vaccin
2021-08-11	25	2	1	11	stagiaire	3	2	2	2	2	2	2	2	2	2	1	1	2	2	2	1	1	1	1	0	0	0	0	0	0	4	5	5	4	4	2	3	3	2	2	4	2	2	5	5	5	2	3	4
2021-07-14	25	1	2	11	infirmier	1	1	2		2	2	2	2	2	2	1	1	1	2	2	1	0	1	0	1	1	0	0	0	0	3	3	3	5	5	5	5	1	1	5	1	1	1	5	1	1	1	1	1
2021-08-11	31	1	2	11	stagiaire	2	2	2		2	2	1	2	2	2	1	1	2	2	2	1	0	1	0	1	1	0	0	0	0	3	3	4	3	3	3	4	2	1	1	1	1	2	5	5	2	1	3	3
2021-08-11	24	1	2	11	stagiaire	1	1	2		2	2	2	2	1	2	1	1	1	1	2	1	0	1	0	1	1	0	0	0	0	5	5	5	5	5	5	5	5	4	5	5	3	3	5	5	2	1	5	5
2021-08-11	29	2	1	11	stagiaire	6	5	2	2	2	2	2	2	2	2	1	1	1	1	2	1	0	1	0	1	1	0	0	0	0	4	4	4	4	4	4	2	2	2	2	2	2	2	4	5	1	1	1	1
2021-07-14	22	1	2	11	infirmier	5	1	2		2	2	2	2	1	2	1	1	1	2	2	1	0	0	1	1	1	0	0	0	0	3	5	5	4	4	3	5	3	5	5	5	3	3	4	4	2	2	5	3
2021-07-14	26	2	1	11	infirmier	3	1	2	2	2	2	2	2	2	2	1	1	1	1	2	1	0	0	1	0	1	1	0	0	0	5	2	2	5	5	4	4	4	2	4	2	4	4	4	4	2	2	2	4
2021-08-11	22	2	1	11	infirmier	6	4	2	2	2	2	2	2	2	2	1	1	1	2	2	1	0	1	0	0	1	0	1	0	0	4	4	4	5	1	5	3	1	1	1	2	4	2	5	5	1	1	4	4
2021-07-09	28	1	2	12	infirmier	22	10	2		2	2	2	2	2	2	2	2	1	2	2	2	0	0	0	0	0	0	0	0	0	4	1	4	4	4	4	5	5	2	5	5	4	5	5	5	4	2	4	5
2021-07-09	27	2	2	12	infirmier	20	13	2	2	2	2	2	2	2	2	1	1	2	2	2	2	0	0	0	0	0	0	0	0	0	1	3	4	4	4	4	5	5	2	5	5	5	4	4	5	2	2	2	5
2021-08-11	26	2	2	11	stagiaire	4	3	2	2	2	2	2	2	2	2	1	2	2	2	2	2	0	0	0	0	0	0	0	0	0	4	3	4	4	5	5	3	2	1	2	2	2	2	4	4	1	1	1	3
2021-08-11	30	2	1	11	stagiaire	5	3	2	2	2	2	2	2	2	2	1	1	1	2	2	2	0	0	0	0	0	0	0	0	0	4	4	4	3	3	3	4	4	4	2	2	2	2	5	5	1	1	3	3
2021-08-11	23	2	1	11	stagiaire	4	2	2	2	2	2	2	2	2	2	1	1	1	1	1	2	0	0	0	0	0	0	0	0	0	4	5	4	3	5	2	1	4	5	2	5	5	1	3	3	3	2	4	5
2021-08-23	25	1	2	11	infirmier	5	3	2		2	2	1	2	2	2	1	1	1	1	2	2	0	0	0	0	0	0	0	0	0	1	5	1	4	5	5	5	5	5	1	5	1	1	5	5	3	2	5	5
2021-07-14	35	2	1	11	infirmier	8	5	2	2	2	2	2	2	1	2	1	1	2	2	2	1	1	1	1	0	0	0	0	0	0	5	5	5	5	3	4	4	4	4	4	2	4	4	4	5	2	2	1	4
2021-08-11	27	1	2	11	stagiaire	7	3	2		2	2	2	2	2	2	1	1	2	2	2	2	0	0	0	0	0	0	0	0	0	3	2	4	4	4	3	2	2	1	1	1	1	1	5	4	1	1	1	2
2021-08-11	32	2	1	11	stagiaire	4	2	2	2	2	2	2	2	2	2	1	1	1	2	2	2	0	0	0	0	0	0	0	0	0	4	4	4	4	5	3	4	3	2	1	1	1	1	5	4	2	1	1	3
2021-07-17	25	2	1	11	infirmier	3	2	2	2	2	2	2	2	2	2	1	1	1	1	2	1	0	1	1	1	0	0	0	0	0	3	4	4	4	3	4	4	4	4	4	3	3	3	3	4	4	3	1	3
2021-07-17	34	2	1	11	infirmier	3	2	2	2	2	2	2	2	2	2	1	1	1	2	2	1	1	1	0	0	1	0	0	0	0	3	4	3	4	4	4	4	4	4	4	4	4	4	5	5	1	1	1	3
2021-07-17	32	2	1	11	infirmier	7	2	2	2	2	2	2	2	2	2	1	1	1	1	1	1	1	1	0	0	1	0	0	0	0	5	5	3	4	4	4	4	4	4	4	4	4	4	4	4	2	2	5	2
2021-07-17	33	2	1	11	infirmier	10	2	2	2	2	2	2	2	2	2	1	1	1	1	2	1	1	1	0	0	1	0	0	0	0	5	5	5	5	4	4	4	4	4	4	4	4	4	5	5	4	4	4	4
2021-07-17	29	2	1	11	infirmier	4	3	2	2	2	2	2	2	2	2	2	2	2	2	2	1	1	0	1	0	1	0	0	0	0	5	5	5	5	4	4	5	5	5	5	5	3	2	5	5	2	2	3	3
2021-07-17	24	2	2	11	infirmier	10	4	2	2	2	2	1	2	2	2	1	1	2	2	2	1	0	1	1	0	1	0	0	0	0	3	2	3	5	5	5	5	3	5	5	5	5	5	5	5	5	5	5	5
2021-08-11	28	1	2	11	stagiaire	5	5	2		2	2	2	2	2	2	1	1	1	1	2	1	0	1	1	0	1	0	0	0	0	4	4	4	4	4	4	5	2	4	3	4	4	4	4	4	4	4	2	4
2021-07-14	33	2	2	11	infirmier	5	5	2	2	2	2	2	2	2	2	1	1	1	1	1	1	0	1	0	1	1	0	0	0	0	1	4	1	4	4	4	4	4	4	4	4	4	4	4	4	1	1	4	1
2021-07-14	24	2	1	11	infirmier	12	5	2	2	2	2	2	2	2	1	1	1	1	1	1	1	0	1	0	1	1	0	0	0	0	2	4	2	4	4	4	4	4	4	4	4	1	3	5	5	1	1	4	2
2021-07-17	26	2	1	11	infirmier	8	3	2	2	2	1	2	2	2	2	1	1	2	1	1	1	0	1	0	1	1	0	0	0	0	3	3	3	2	2	2	4	5	2	4	3	2	4	4	4	4	2	4	4
2021-07-14	34	2	1	11	infirmier	9	2	2	2	2	2	2	2	2	2	1	1	1	1	1	1	0	0	1	1	1	0	0	0	0	1	4	4	4	4	4	4	4	4	4	4	4	4	4	4	2	4	4	1
2021-08-11	24	1	2	11	stagiaire	6	5	2		2	2	2	2	2	2	1	1	1	2	2	1	0	0	0	1	1	1	0	0	0	1	1	1	5	1	5	5	5	4	1	4	1	5	5	5	1	1	1	4
2021-08-11	30	2	1	11	stagiaire	5	3	2	2	2	2	2	2	2	2	1	1	1	1	1	1	0	1	0	0	1	0	1	0	0	4	4	4	2	2	4	4	2	2	1	1	1	1	5	5	1	1	3	3
2021-07-05	21	1	2	12	medecin	7	5	2		2	2	2	2	2	2	2	2	2	1	1	2	0	0	0	0	0	0	0	0	0	5	1	4	5	5	5	5	5	5	5	5	2	2	5	5	4	5	4	2
2021-07-07	22	2	1	12	infirmier	13	5	2	2	2	2	2	2	2	1	1	2	1	2	2	2	0	0	0	0	0	0	0	0	0	1	1	4	5	5	1	5	5	5	5	4	5	2	4	5	2	1	1	1
2021-07-12	30	2	3	11	infirmier	1	1	2	2	2	2	1	2	2	2	1	1	1	2	2	2	0	0	0	0	0	0	0	0	0	4	4	1	5	5	5	5	5	4	5	5	5	3	5	5	1	1	1	5
2021-07-14	29	2	2	11	infirmier	6	2	2	2	2	2	2	2	2	2	1	1	1	2	2	2	0	0	0	0	0	0	0	0	0	3	3	5	1	5	5	5	5	5	5	3	3	5	4	5	5	1	3	5
2021-07-17	29	2	2	11	infirmier	1	1	2	2	2	2	2	2	2	2	1	1	2	1	1	2	0	0	0	0	0	0	0	0	0	4	4	4	5	3	3	3	5	4	3	4	3	3	4	3	1	1	1	3
2021-07-17	29	2	1	11	infirmier	6	2	1	2	2	2	1	1	2	2	1	1	2	2	2	2	0	0	0	0	0	0	0	0	0	3	3	3	5	1	5	5	5	5	5	3	3	5	4	5	5	5	1	3
2021-07-17	29	2	1	11	infirmier	6	2	2	2	2	2	1	2	2	2	2	1	1	2	2	2	0	0	0	0	0	0	0	0	0	4	3	4	5	2	2	4	4	5	4	4	4	4	4	4	3	2	5	5
2021-08-11	25	2	1	11	stagiaire	3	2	2	2	2	2	2	2	2	2	1	1	2	2	2	2	0	0	0	0	0	0	0	0	0	4	3	3	3	4	3	4	2	2	4	3	2	2	4	3	4	1	1	3
2021-08-11	29	2	1	11	stagiaire	3	2	2	2	2	2	1	2	2	2	1	1	2	2	2	2	0	0	0	0	0	0	0	0	0	4	3	3	5	5	2	3	3	1	5	4	2	2	4	4	1	1	1	3
2021-08-11	34	2	1	11	stagiaire	6	4	2	2	2	2	1	2	2	2	2	2	2	2	2	2	0	0	0	0	0	0	0	0	0	4	3	4	4	1	1	1	1	1	2	2	1	1	4	4	1	1	1	3
2021-08-11	23	2	3	11	stagiaire	7	5	2	2	2	2	2	2	2	2	1	1	1	2	2	2	0	0	0	0	0	0	0	0	0	1	1	1	4	4	4	4	4	1	4	1	3	2	4	4	1	1	4	1
2021-08-11	27	1	2	11	stagiaire	4	4	2		2	2	1	2	2	2	1	1	1	2	2	2	0	0	0	0	0	0	0	0	0	4	3	4	2	2	2	4	3	2	1	1	1	1	5	5	2	1	1	3
2021-08-26	28	2	2	11	infirmier	5	2	2	2	2	2	1	2	2	2	1	1	1	1	2	2	0	0	0	0	0	0	0	0	0	4	4	3	4	4	4	4	4	2	2	2	4	2	5	2	2	2	2	2
2021-07-15	29	2	1	11	infirmier	4	2	2	2	2	2	2	2	2	2	1	1	1	1	2	1	0	1	0	0	1	0	0	1	0	5	4	2	5	2	5	4	2	2	2	2	2	4	5	4	2	2	2	3
2021-08-11	28	2	1	11	infirmier	3	2	2	2	2	2	2	2	2	2	1	1	1	1	1	1	1	1	1	0	0	0	0	0	0	1	1	2	4	4	4	4	4	4	4	4	4	3	4	4	4	4	4	1
2021-08-10	28	2	1	11	infirmier	2	2	2	1	2	2	2	2	2	2	1	1	1	2	2	1	0	1	1	1	0	0	0	0	0	5	5	5	5	2	5	5	2	2	5	5	3	5	5	5	1	1	1	5
2021-07-17	33	2	3	11	infirmier	12	5	2	2	2	2	2	2	2	2	1	2	2	2	2	1	1	1	0	0	1	0	0	0	0	4	3	5	5	5	2	2	3	4	5	5	4	2	5	5	2	2	4	4
2021-07-15	25	2	1	11	infirmier	7	6	2	2	2	2	1	2	2	2	1	1	2	2	2	1	1	0	1	0	1	0	0	0	0	2	2	2	3	5	5	4	5	4	3	5	3	4	5	4	4	1	4	5
2021-07-15	26	2	1	11	sage femme	7	2	1	2	2	1	2	2	2	2	1	1	1	1	2	1	1	0	1	0	1	0	0	0	0	2	2	4	4	5	4	2	3	4	5	4	2	4	5	4	3	1	3	1
2021-08-10	32	2	1	11	infirmier	4	2	2	2	2	2	2	2	1	2	1	1	1	2	2	1	1	0	1	0	1	0	0	0	0	4	4	4	4	3	4	4	4	5	4	4	4	4	4	4	1	1	1	4
2021-07-17	30	2	1	11	infirmier	4	2	2	1	2	2	1	2	2	2	1	1	1	1	2	1	0	1	1	0	1	0	0	0	0	5	5	4	5	4	4	4	5	4	4	5	5	3	4	5	1	1	1	1
2021-07-12	29	1	1	11	infirmier	3	2	2		2	2	2	2	2	2	1	1	1	1	1	1	0	1	0	1	1	0	0	0	0	3	3	3	3	3	2	3	2	1	1	1	1	1	5	5	1	1	3	3
2021-08-10	40	2	1	11	infirmier	3	2	2	2	2	2	2	2	2	2	1	1	1	1	1	1	0	1	0	1	1	0	0	0	0	3	3	3	4	4	4	3	5	4	3	2	2	1	5	5	1	1	3	3
2021-08-10	31	2	1	11	infirmier	3	2	2	2	2	2	2	2	2	2	1	1	1	2	2	1	0	1	0	1	1	0	0	0	0	3	3	3	4	4	4	3	3	1	2	2	1	2	5	5	1	1	3	3
2021-08-11	33	2	3	11	stagiaire	9	3	2	2	2	2	2	2	2	2	1	1	2	2	2	1	0	1	0	1	1	0	0	0	0	3	3	4	3	2	2	2	2	1	2	2	2	2	4	3	1	2	1	1
2021-07-17	29	1	2	11	laborantin	12	7	2		2	2	2	2	2	2	1	1	1	1	2	1	0	0	1	1	1	0	0	0	0	4	3	3	3	3	4	4	3	2	4	2	2	2	4	4	4	5	2	3
2021-07-17	31	2	1	11	sage femme	5	4	2	2	2	2	2	2	2	1	1	2	2	2	2	1	0	0	0	0	1	1	0	0	0	2	2	4	5	3	2	5	4	4	4	4	3	3	5	4	2	2	3	3
2021-08-31	22	2	3	11	stagiaire	6	2	2	2	2	2	2	2	2	2	1	1	1	2	2	1	0	1	0	0	1	0	1	0	0	1	3	3	1	5	5	5	5	1	5	5	5	1	5	5	1	1	5	5
2021-07-05	27	2	1	12	infirmier	6	2	2	2	2	2	2	2	2	2	2	2	2	2	2	2	0	0	0	0	0	0	0	0	0	1	1	1	5	5	5	5	5	2	5	5	2	2	5	5	4	4	2	5
2021-07-14	28	2	1	11	infirmier	5	4	2	2	2	2	2	2	1	2	1	1	2	2	2	2	0	0	0	0	0	0	0	0	0	3	3	3	4	3	3	4	1	4	5	3	3	4	4	4	1	1	1	4
2021-08-10	33	2	3	11	infirmier	10	8	2	2	2	2	2	2	2	2	1	1	2	2	2	2	0	0	0	0	0	0	0	0	0	4	3	5	5	5	2	5	3	4	5	4	3	2	5	5	1	1	1	3
2021-08-10	36	2	1	11	infirmier	6	5	2	2	2	2	2	2	2	2	1	1	2	2	2	2	0	0	0	0	0	0	0	0	0	4	4	4	4	2	2	3	2	1	1	2	2	1	5	4	1	1	1	3
2021-08-10	25	2	3	11	sage femme	3	3	2	2	2	2	2	2	2	2	1	1	1	1	2	2	0	0	0	0	0	0	0	0	0	2	2	2	3	3	2	3	2	1	1	1	1	1	4	4	1	1	1	3
2021-08-10	28	1	2	11	laborantin	1	1	2		2	2	2	2	2	2	1	1	1	1	1	2	0	0	0	0	0	0	0	0	0	4	4	4	3	4	4	3	2	2	2	2	2	2	4	4	1	1	1	2
2021-08-10	28	2	1	11	laborantin	6	4	2	2	2	2	2	2	2	2	1	1	1	2	2	2	0	0	0	0	0	0	0	0	0	4	4	4	4	4	2	2	2	1	1	1	1	1	5	5	1	1	1	1
2021-08-11	25	2	2	11	infirmier	6	3	2	2	2	2	2	2	2	2	1	1	2	2	2	2	0	0	0	0	0	0	0	0	0	2	2	2	4	4	4	3	2	2	2	2	2	1	5	5	2	2	1	2
2021-08-11	25	1	2	11	infirmier	5	3	2		2	2	2	2	2	2	1	1	1	1	1	2	0	0	0	0	0	0	0	0	0	1	5	1	4	5	5	5	5	5	1	5	1	1	5	5	2	2	5	3
2021-08-10	26	2	1	11	sage femme	3	2	2	2	2	2	2	2	2	2	1	1	2	1	2	1	0	1	1	0	1	0	0	0	0	2	2	2	5	5	5	2	2	2	2	2	2	2	5	5	1	1	1	2
2021-07-17	34	2	1	11	laborantin	10	2	2	2	2	2	2	2	2	2	1	1	2	2	2	1	1	1	0	0	1	0	0	0	0	3	4	3	4	2	3	4	4	4	4	4	4	5	5	5	5	3	5	3
2021-08-11	28	2	1	11	infirmier	5	3	2	2	2	2	2	2	2	2	1	1	2	2	2	1	0	1	0	1	1	0	0	0	0	4	4	3	3	4	3	3	2	2	1	1	2	2	5	5	2	2	2	3
2021-07-12	31	1	1	11	infirmier	4	3	2		2	2	2	2	2	2	1	1	1	2	2	1	0	1	0	0	1	0	1	0	0	3	3	3	2	2	2	3	2	2	2	1	1	1	5	5	1	1	3	2
2021-08-10	39	2	1	11	infirmier	5	3	2	2	2	2	2	2	2	2	1	1	1	1	1	2	0	0	0	0	0	0	0	0	0	4	3	3	2	3	2	3	3	1	1	1	1	1	5	3	1	1	2	3
2021-08-10	26	2	1	11	sage femme	3	2	2	2	2	2	2	2	2	2	1	1	1	1	1	2	0	0	0	0	0	0	0	0	0	4	4	4	3	3	3	2	2	2	2	2	1	1	4	4	1	1	1	1
2021-08-11	26	2	1	11	infirmier	7	4	2	2	2	2	2	2	2	1	1	1	1	1	1	2	0	0	0	0	0	0	0	0	0	5	1	3	4	5	5	5	5	5	5	5	3	4	5	5	1	1	5	5
2021-07-15	39	2	1	11	infirmier	8	4	2	2	1	2	2	2	2	1	1	2	1	1	1	1	1	1	0	1	0	0	0	0	0	4	1	2	5	4	4	4	4	4	4	4	2	4	4	4	2	2	2	4
2021-07-12	35	2	1	11	infirmier	4	2	2	2	2	2	2	2	2	2	1	1	1	1	1	1	0	1	0	0	1	0	0	0	0	3	3	3	3	2	2	3	2	2	2	3	3	2	5	5	1	1	3	3
2021-08-10	50	2	1	11	infirmier	4	4	2	2	2	2	2	2	2	2	1	1	1	1	1	1	1	1	0	0	1	0	0	0	0	4	4	4	5	1	4	1	5	4	4	4	4	4	5	5	1	1	4	5
2021-08-26	33	2	1	11	infirmier	7	2	2	2	2	2	2	2	2	2	1	1	2	2	2	1	1	1	0	0	1	0	0	0	0	2	3	2	4	1	4	4	4	4	4	4	3	2	4	4	1	1	1	3
2021-07-14	27	2	1	11	sage femme	8	5	2	1	1	1	1	2	2	2	1	1	2	1	1	1	0	1	1	0	1	0	0	0	0	4	5	5	5	1	5	5	5	4	5	5	5	5	4	5	1	2	5	1
2021-08-10	34	2	1	11	laborantin	7	4	2	2	2	2	2	2	2	2	1	2	2	2	2	1	0	1	1	0	1	0	0	0	0	3	3	4	5	5	3	4	2	2	3	2	2	2	5	5	1	1	1	1
2021-08-23	28	2	1	11	sage femme	4	2	2	2	2	2	2	2	2	2	1	1	1	2	2	1	1	0	0	1	1	0	0	0	0	4	4	4	4	4	4	3	4	3	4	4	1	3	5	5	2	1	3	5
2021-07-14	28	2	3	11	sage femme	8	4	2	2	2	2	2	2	2	2	1	1	1	2	2	1	0	1	0	1	1	0	0	0	0	1	1	2	5	5	4	4	4	4	4	1	1	1	4	4	4	1	1	4
2021-08-23	36	2	1	11	sage femme	6	4	2	2	2	2	2	2	2	2	1	1	2	2	2	1	0	1	0	1	1	0	0	0	0	5	5	5	4	4	4	3	5	2	4	4	4	2	5	5	1	2	3	4
2021-08-31	32	1	2	11	medecin	3	2	1		2	2	2	2	1	2	1	1	1	1	1	1	0	1	0	1	1	0	0	0	0	4	4	4	3	4	5	4	4	3	4	3	1	3	5	5	2	2	4	2
2021-07-14	32	2	1	11	laborantin	3	2	2	2	2	2	2	2	2	2	1	1	2	2	1	1	0	0	0	0	1	1	0	0	0	2	2	5	5	3	2	5	4	4	4	4	4	4	5	5	4	3	3	3
2021-07-14	30	2	1	11	infirmier	6	2	2	2	2	2	2	2	2	2	1	1	1	1	1	1	0	0	1	0	0	0	1	0	0	5	1	1	5	3	5	5	3	5	5	5	3	5	5	5	1	1	1	3
2021-08-11	38	2	1	11	infirmier	10	6	2	2	2	2	2	2	2	2	1	1	1	1	2	1	0	1	0	0	1	0	1	0	0	3	3	3	4	2	2	5	4	4	4	4	3	3	4	4	2	2	2	4
2021-07-05	30	2	1	12	infirmier	6	3	2	2	2	2	2	2	1	2	2	2	2	2	2	1	1	1	1	1	1	0	1	0	0	4	4	4	4	2	4	5	3	3	5	5	5	5	4	4	2	2	4	2
2021-07-17	43	2	1	11	infirmier	7	3	2	2	2	1	2	2	2	2	1	1	1	1	1	1	0	1	1	0	0	0	0	1	0	4	4	2	4	4	4	4	4	4	4	4	4	4	4	4	4	2	4	4
2021-08-11	25	2	1	11	infirmier	12	8	2	2	2	2	2	2	2	2	1	1	2	2	2	1	0	0	0	1	1	0	0	1	0	3	4	2	4	4	4	4	4	4	4	4	1	4	4	4	1	1	4	4
2021-07-05	23	2	1	12	infirmier	5	3	2	2	2	2	1	2	1	2	1	2	2	2	2	1	1	1	0	1	1	0	1	1	0	4	5	4	5	4	4	5	4	2	5	5	2	3	5	5	1	1	3	3
2021-08-10	37	2	1	11	infirmier	7	2	2	2	2	2	2	2	2	2	1	1	1	1	2	1	1	1	1	0	0	0	0	0	1	5	4	2	5	5	5	5	5	2	5	3	3	3	5	3	1	1	3	4
2021-07-05	31	2	1	12	infirmier	10	6	2	2	2	2	2	2	1	2	1	2	2	2	2	2	0	0	0	0	0	0	0	0	0	4	4	4	5	4	4	5	5	4	5	5	5	5	5	5	1	2	2	4
2021-07-12	27	2	1	11	sage femme	6	2	2	2	2	2	2	2	2	2	2	2	2	2	2	2	0	0	0	0	0	0	0	0	0	4	4	4	4	3	2	2	2	1	1	1	1	1	3	3	1	1	1	3
2021-07-12	25	1	2	11	laborantin	8	4	1		2	2	2	2	2	1	1	1	1	2	2	2	0	0	0	0	0	0	0	0	0	3	3	3	4	5	5	5	5	5	3	5	4	4	5	5	3	2	3	4
2021-07-17	26	2	1	11	sage femme	3	2	2	2	2	2	2	2	2	2	1	1	1	1	2	2	0	0	0	0	0	0	0	0	0	4	4	4	4	2	1	4	2	4	2	2	2	2	5	5	3	2	2	2
2021-08-10	58	2	1	11	infirmier	2	2	2	2	2	2	1	2	2	2	1	1	2	2	2	2	0	0	0	0	0	0	0	0	0	4	4	3	4	1	1	5	4	3	4	4	2	3	4	4	3	4	3	3
2021-08-10	44	2	1	11	sage femme	6	3	2	2	1	1	1	2	2	2	1	1	2	2	2	2	0	0	0	0	0	0	0	0	0	3	3	3	4	4	4	3	2	4	3	3	3	3	5	5	1	1	1	3
2021-08-10	29	2	1	11	sage femme	8	6	2	2	2	2	2	2	2	2	1	1	2	2	2	2	0	0	0	0	0	0	0	0	0	2	2	2	5	3	3	5	5	5	5	1	1	5	5	5	1	1	1	3
2021-08-11	32	2	1	11	sage femme	3	2	2	2	2	2	2	2	2	2	1	1	1	1	1	2	0	0	0	0	0	0	0	0	0	5	5	4	4	4	4	2	2	2	2	2	2	2	5	5	2	2	3	2
2021-08-11	29	2	1	11	infirmier	6	4	2	2	2	2	2	2	2	2	1	1	2	2	2	2	0	0	0	0	0	0	0	0	0	3	3	4	4	4	4	2	3	2	2	2	1	1	5	5	1	1	1	5
2021-08-11	20	1	2	11	infirmier	7	7	1		2	2	2	2	1	2	1	1	2	2	2	2	0	0	0	0	0	0	0	0	0	3	4	4	5	1	5	5	5	3	5	3	4	2	4	4	2	3	3	4
2021-08-23	35	2	1	11	infirmier	3	2	2	2	2	2	2	2	2	2	1	1	1	2	2	2	0	0	0	0	0	0	0	0	0	5	5	4	4	4	4	2	3	2	5	4	2	1	4	5	1	1	2	4
2021-07-14	30	1	1	11	infirmier	7	3	2		2	2	2	2	2	2	1	1	1	1	2	1	0	1	0	0	1	0	0	0	0	5	4	2	5	2	5	4	2	2	2	2	2	4	5	4	2	2	2	3
2021-08-11	30	1	1	11	infirmier	5	4	2		1	1	2	2	2	2	1	1	1	1	2	1	1	1	0	0	0	1	0	0	0	5	4	4	5	1	5	5	5	3	5	5	2	5	5	5	5	1	2	5
2021-07-12	29	2	1	11	infirmier	4	2	2	2	2	2	2	2	2	2	1	1	1	2	2	1	0	0	0	0	1	0	1	1	0	1	5	1	5	5	5	5	5	5	5	5	5	5	5	5	1	1	1	4
2021-08-11	27	2	1	11	infirmier	4	2	2	2	2	2	2	2	2	2	1	1	2	2	2	1	1	1	1	0	0	0	0	0	0	4	4	4	4	5	5	5	5	5	4	3	1	1	4	5	3	1	5	5
2021-07-05	28	1	1	12	infirmier	6	2	1		2	2	2	2	2	2	2	2	1	1	1	1	1	1	1	1	1	0	1	1	0	1	1	1	5	5	5	5	1	5	5	5	5	5	5	5	2	4	1	5
2021-07-07	42	1	1	12	medecin	13	7	2		2	2	2	2	1	2	1	2	2	1	1	1	1	1	1	1	1	0	1	1	1	4	2	4	5	5	5	5	5	5	5	5	5	5	4	4	1	2	5	2
2021-07-05	23	2	2	12	infirmier	11	5	2	2	2	2	1	2	2	2	1	2	2	2	2	2	0	0	0	0	0	0	0	0	0	2	2	4	5	3	3	3	3	4	3	5	2	1	5	4	1	2	1	3
2021-07-07	18	1	2	12	infirmier	2	2	1		2	2	2	2	2	2	2	2	2	2	2	2	0	0	0	0	0	0	0	0	0	2	2	1	5	5	5	5	3	2	3	5	1	1	1	1	1	1	2	5
2021-07-14	32	2	3	11	sage femme	3	1	2	2	2	2	2	2	2	2	1	1	1	1	2	2	0	0	0	0	0	0	0	0	0	2	2	2	4	2	1	4	2	2	4	2	2	2	4	4	2	2	2	4
2021-08-31	29	2	2	11	medecin	4	3	1	2	2	2	2	2	1	1	1	1	1	1	1	1	0	1	0	1	1	0	0	0	0	5	5	5	5	5	2	5	5	3	5	3	2	3	5	5	1	1	1	5
2021-07-05	30	1	1	12	medecin	3	2	2		2	2	1	2	1	1	1	2	2	1	1	2	0	0	0	0	0	0	0	0	0	4	4	4	4	4	4	4	1	1	4	4	2	1	5	5	1	2	4	2
2021-07-17	24	2	3	11	sage femme	8	4	2	2	2	2	2	2	2	2	1	1	1	2	2	2	0	0	0	0	0	0	0	0	0	1	2	2	5	5	4	4	4	4	4	1	1	1	4	4	4	1	1	3
2021-08-11	32	2	1	11	sage femme	6	4	2	2	2	2	2	2	1	2	1	1	1	1	2	2	0	0	0	0	0	0	0	0	0	4	3	4	3	3	3	3	3	3	2	4	1	1	4	4	1	1	1	3
2021-08-11	30	2	1	11	sage femme	4	2	2	2	2	2	2	2	2	2	1	1	1	1	1	1	1	1	0	0	1	0	0	0	0	4	4	4	4	3	4	4	5	3	4	3	4	3	4	4	4	3	4	3
2021-08-27	35	2	1	11	stagiaire	7	4	1	2	2	2	2	2	2	2	1	1	1	1	2	1	1	0	0	1	1	0	0	0	0	4	2	2	2	4	5	2	4	5	4	1	4	4	4	4	1	1	1	1
2021-07-14	37	2	1	11	infirmier	2	1	2	2	1	2	2	2	2	2	1	1	1	2	2	1	0	1	0	1	1	0	0	0	0	3	3	3	5	1	5	5	5	5	5	3	3	5	5	5	1	1	1	5
2021-08-11	30	1	1	11	infirmier	3	2	2		2	2	2	2	2	2	1	1	1	1	1	1	1	1	0	0	0	1	0	0	0	5	5	5	5	5	5	5	5	5	5	5	3	5	5	5	5	2	3	5
2021-07-12	58	2	4	11	medecin	5	5	2	2	2	2	2	2	2	2	1	1	1	1	1	1	1	0	0	0	1	1	0	0	0	4	1	2	4	4	4	4	4	3	4	2	2	2	5	1	1	1	3	3
2021-07-17	35	2	1	11	laborantin	8	5	2	1	2	2	2	2	2	2	2	2	2	2	2	1	1	0	0	0	1	1	0	0	0	3	3	3	3	2	4	4	3	4	4	2	3	2	5	5	1	1	1	1
2021-07-05	36	1	2	12	laboratin	9	7	2		2	2	1	2	2	2	2	2	2	2	2	1	1	1	1	1	1	0	1	0	0	5	5	5	5	5	5	5	5	5	5	5	5	5	5	4	2	4	4	1
2021-07-07	31	2	3	12	laboratin	7	5	2	2	2	2	2	2	2	2	1	2	1	1	2	2	0	0	0	0	0	0	0	0	0	1	2	4	1	2	5	2	1	1	1	4	2	2	5	4	4	1	1	1
2021-07-17	54	1	1	11	laborantin	7	3	2		2	2	1	2	2	2	2	2	2	2	2	2	0	0	0	0	0	0	0	0	0	3	4	3	4	2	3	4	4	2	4	4	4	3	4	3	4	1	2	3
2021-08-10	50	1	1	11	laborantin	8	3	2		2	2	2	2	2	2	1	1	1	2	2	2	0	0	0	0	0	0	0	0	0	4	3	3	3	2	3	5	4	2	4	3	1	1	4	5	1	1	3	3
2021-08-11	33	2	1	11	infirmier	2	2	2	2	2	2	2	2	2	2	1	1	1	1	1	2	0	0	0	0	0	0	0	0	0	4	5	3	4	5	4	1	1	1	2	2	2	1	5	5	2	1	4	3
2021-07-14	40	2	1	11	infirmier	6	2	1	2	2	2	1	2	2	2	1	1	1	1	1	1	0	1	0	1	0	0	0	0	0	3	3	3	5	5	5	3	5	1	1	3	1	3	5	5	1	1	1	3
2021-08-31	30	1	1	11	medecin	5	3	1		2	2	1	2	2	2	1	1	1	1	1	1	0	1	0	1	1	0	0	0	0	4	4	4	4	3	3	3	3	1	5	2	1	1	4	4	4	2	3	4
2021-07-14	40	2	1	11	infirmier	6	2	2	2	2	2	2	2	1	2	1	1	1	1	2	2	0	0	0	0	0	0	0	0	0	4	3	1	5	3	3	3	3	1	1	1	1	1	4	4	1	1	1	2
2021-08-11	30	2	1	11	sage femme	12	8	2	2	2	2	2	2	1	2	1	1	2	2	2	1	0	1	1	0	1	0	0	0	0	3	4	3	4	4	3	3	3	3	3	5	1	1	4	5	1	1	1	3
2021-07-14	37	1	1	11	laborantin	15	9	2		1	2	1	2	2	2	1	1	1	1	2	1	0	1	0	0	1	0	0	1	0	4	4	4	4	4	4	4	4	3	4	4	3	3	5	5	1	1	1	1
2021-08-31	35	1	1	11	medecin	5	2	2		2	2	2	2	2	1	1	1	1	1	1	1	0	1	1	0	1	0	0	0	0	4	4	4	3	3	3	5	4	2	4	2	2	1	5	5	1	1	1	1
2021-08-31	40	2	1	11	infirmier	12	5	2	2	2	1	1	2	1	1	1	1	1	1	1	1	0	1	1	0	0	0	1	0	0	4	4	5	4	5	5	5	5	4	4	4	1	3	5	5	1	1	1	5
2021-07-14	28	2	1	11	laborantin	2	1	1	2	2	2	2	2	2	2	1	1	2	1	1	2	0	0	0	0	0	0	0	0	0	4	3	4	5	2	3	5	4	5	2	4	4	4	3	4	3	2	5	5
2021-08-26	45	1	1	11	infirmier	5	3	2		2	2	2	2	2	2	1	1	1	1	1	1	1	1	0	0	0	1	0	0	0	4	4	4	4	4	4	4	4	4	4	4	3	3	4	4	1	1	1	1
2021-08-31	38	1	1	11	medecin	7	4	2		2	2	1	2	2	1	1	1	1	1	1	1	0	1	0	0	1	1	0	0	0	3	3	3	4	4	4	3	3	3	4	3	5	3	4	4	5	1	1	1
2021-07-09	29	1	1	12	infirmier	4	2	2		2	2	2	2	2	2	2	2	2	1	2	2	0	0	0	0	0	0	0	0	0	1	1	1	5	5	5	5	5	5	5	5	4	2	5	5	4	2	3	5
2021-07-05	31	1	2	12	medecin	1	1	2		2	2	2	2	2	2	2	1	1	1	1	2	0	0	0	0	0	0	0	0	0	1	1	1	5	5	5	4	2	4	4	4	1	2	4	4	1	1	1	5
2021-07-07	26	1	2	12	laborantin	5	4	2		2	2	2	2	2	2	1	2	1	1	1	2	0	0	0	0	0	0	0	0	0	2	1	4	4	4	4	4	5	2	4	4	2	1	5	5	2	1	1	2
2021-07-05	40	1	1	12	medecin	8	4	2		2	2	1	2	1	2	1	1	2	1	1	1	1	1	1	1	1	1	0	0	1	5	5	4	4	2	1	5	5	2	5	5	4	4	5	5	1	1	1	1
2021-07-14	42	1	1	11	medecin	4	2	2		2	2	2	2	2	2	1	1	1	1	1	1	0	0	0	0	1	0	0	0	0	3	3	3	5	5	5	5	1	1	1	1	1	1	5	5	1	1	3	3
2021-07-14	33	2	1	11	sage femme	5	2	2	2	2	2	2	2	2	2	2	1	2	2	2	2	0	0	0	0	0	0	0	0	0	1	1	1	1	1	1	3	2	1	1	1	1	4	5	1	1	1	2	1
2021-08-23	29	2	1	11	sage femme	4	2	2	2	2	2	2	1	2	2	1	1	1	1	2	1	1	1	1	0	0	0	0	0	0	5	5	5	5	4	4	4	4	4	4	4	4	4	4	4	2	2	1	4
2021-08-26	47	2	1	11	infirmier	8	3	2	2	2	2	1	2	2	2	1	1	1	2	2	1	1	1	1	0	0	0	0	0	0	4	4	4	4	5	5	3	1	1	1	1	1	1	5	5	4	2	1	1
2021-08-26	38	2	1	11	infirmier	6	3	2	2	2	2	2	2	2	2	1	1	1	2	2	1	1	1	1	0	0	0	0	0	0	4	4	4	4	5	2	1	2	1	1	1	1	1	5	5	1	1	1	1
2021-08-26	48	2	1	11	infirmier	5	4	2	2	2	2	2	2	2	2	1	1	1	1	1	1	1	1	1	0	0	0	0	0	0	3	3	3	4	4	5	2	4	4	5	1	1	1	5	5	1	1	1	4
2021-08-26	34	2	1	11	infirmier	4	2	1	2	2	2	2	2	2	2	1	1	1	1	2	1	1	1	1	0	0	0	0	0	0	4	4	3	5	5	5	2	1	2	1	1	1	1	5	5	1	1	3	4
2021-08-26	52	2	1	11	infirmier	11	5	2	2	2	2	2	2	2	1	1	1	1	2	2	1	1	1	1	0	0	0	0	0	0	4	4	5	5	5	3	3	3	4	5	1	1	3	5	5	1	1	1	5
2021-08-26	37	2	1	11	stagiaire	8	5	2	2	2	2	2	2	2	2	1	1	2	2	2	1	0	1	1	1	0	0	0	0	0	5	5	5	5	5	5	3	4	3	4	3	1	1	5	5	2	1	2	4
2021-08-23	33	1	1	11	laborantin	6	4	1		2	2	2	2	2	2	1	1	1	1	1	1	1	1	0	0	1	0	0	0	0	2	2	2	4	4	4	4	5	5	4	2	5	5	4	4	4	5	4	5
2021-08-23	24	2	1	11	sage femme	4	4	2	2	2	2	2	2	2	2	2	2	2	2	2	1	1	1	0	0	1	0	0	0	0	4	4	4	4	4	4	4	4	4	4	4	4	4	5	5	4	2	4	4
2021-08-27	32	2	1	11	infirmier	5	3	2	2	2	2	2	2	2	2	1	1	1	2	2	1	1	1	0	0	1	0	0	0	0	3	3	3	5	5	5	3	2	3	4	4	1	1	5	5	1	1	1	5
2021-08-23	42	1	1	11	infirmier	5	3	2		2	2	2	2	2	2	1	1	1	1	1	1	1	0	1	0	1	0	0	0	0	3	3	3	4	4	4	4	4	4	4	4	3	3	5	4	1	1	1	3
2021-08-28	28	2	1	11	infirmier	3	2	2	2	2	2	2	2	2	1	1	1	1	2	1	1	1	0	1	0	1	0	0	0	0	1	1	2	4	4	4	4	4	4	4	4	1	3	4	4	2	1	4	1
2021-08-28	32	2	1	11	infirmier	6	3	2	2	2	2	2	2	1	1	1	1	1	2	2	1	1	0	1	0	1	0	0	0	0	4	4	4	5	3	2	3	4	3	5	2	2	2	5	5	1	1	1	5
2021-08-23	44	2	1	11	infirmier	5	2	2	2	2	2	2	2	2	2	1	1	1	1	1	1	1	0	0	1	1	0	0	0	0	4	3	3	3	3	3	2	2	4	5	4	2	2	5	5	2	2	2	3
2021-08-23	36	2	1	11	infirmier	3	2	2	2	2	2	2	2	1	2	1	1	1	2	1	1	0	1	0	1	1	0	0	0	0	5	4	4	5	3	2	3	3	2	5	3	4	2	5	5	2	1	2	5
2021-08-26	33	2	1	11	stagiaire	5	4	2	2	2	2	2	2	2	2	1	1	2	2	2	1	0	1	0	1	1	0	0	0	0	5	4	3	3	3	3	4	4	2	1	1	1	1	4	5	1	1	1	4
2021-08-26	27	2	2	11	stagiaire	5	3	2	2	2	2	2	2	2	2	1	1	2	2	2	1	0	1	0	1	1	0	0	0	0	4	4	4	4	4	4	2	4	1	4	1	1	1	5	4	1	1	1	2
2021-08-26	36	2	1	11	infirmier	4	2	2	2	2	2	2	2	2	2	1	1	1	2	2	1	0	1	0	1	1	0	0	0	0	4	4	4	5	4	5	5	2	1	1	1	1	1	5	5	2	1	1	4
2021-08-27	28	2	1	11	infirmier	3	2	2	1	2	2	2	2	2	2	1	1	1	1	2	1	0	1	0	1	1	0	0	0	0	5	3	3	5	2	1	3	2	2	5	1	1	1	5	5	1	1	2	5
2021-08-27	23	2	3	11	sage femme	11	8	2	2	2	2	2	2	2	2	1	1	2	2	2	1	0	1	0	1	1	0	0	0	0	5	5	5	5	5	5	5	5	5	5	5	1	1	5	5	1	1	5	5
2021-08-28	30	2	1	11	infirmier	4	2	2	2	2	2	2	2	2	2	1	1	1	1	1	1	0	1	0	1	1	0	0	0	0	4	4	4	4	3	4	4	5	3	4	3	4	3	4	4	4	3	4	3
2021-08-31	24	2	2	11	stagiaire	19	5	2	2	2	2	2	2	2	2	1	1	1	2	2	1	0	1	0	1	1	0	0	0	0	2	2	1	4	4	4	5	3	3	5	5	3	5	4	3	1	1	1	5
2021-08-26	25	2	1	11	sage femme	6	3	1	2	2	2	2	2	2	2	1	1	1	1	2	1	1	1	0	0	0	1	0	0	0	4	4	4	4	1	4	4	4	4	4	4	4	4	4	5	1	1	1	1
2021-08-23	28	1	2	11	laborantin	5	2	2		2	2	1	2	2	2	1	1	1	1	2	1	1	0	1	0	0	1	0	0	0	4	1	4	4	4	5	4	4	4	4	4	4	5	5	4	1	1	1	3
2021-08-28	30	2	1	11	infirmier	9	4	2	2	2	2	1	1	1	1	1	1	2	2	2	1	1	0	1	0	0	1	0	0	0	5	3	4	5	1	5	5	3	3	5	5	2	5	5	5	1	1	3	5
2021-08-26	32	2	1	11	infirmier	5	3	2	2	2	2	2	2	2	2	1	1	1	2	2	1	0	1	0	1	0	1	0	0	0	4	4	4	3	4	4	3	5	1	1	1	1	1	5	4	1	1	1	5
2021-08-23	25	2	1	11	sage femme	5	5	2	2	2	2	2	2	2	2	1	1	1	2	2	1	0	1	0	0	1	1	0	0	0	4	4	4	4	4	4	5	4	3	5	5	4	4	5	5	2	1	2	3
2021-08-26	31	2	1	11	infirmier	4	2	2	2	2	2	1	2	2	2	1	1	1	2	2	1	0	1	0	0	1	1	0	0	0	4	4	4	5	5	5	5	2	3	4	3	1	1	5	5	1	1	1	4
2021-08-27	27	2	1	11	sage femme	6	3	2	2	2	2	2	2	2	2	1	1	1	2	2	1	0	1	0	0	1	1	0	0	0	4	3	3	4	4	4	4	4	3	3	3	1	3	4	4	4	1	1	5
2021-08-27	36	2	1	11	infirmier	3	3	2	2	2	2	2	2	1	2	1	1	1	2	2	1	0	1	0	0	1	1	0	0	0	4	4	4	4	4	2	3	2	2	4	2	1	1	5	5	1	1	1	1
2021-07-07	25	2	2	12	infirmier	4	3	2	2	2	2	2	2	1	2	1	1	2	1	1	1	0	0	1	0	1	1	0	0	0	4	2	2	5	5	5	5	4	2	5	4	4	2	5	5	2	4	4	5
2021-08-27	35	2	3	11	infirmier	5	2	2	2	2	2	1	2	1	2	1	1	1	2	2	1	0	0	0	1	1	1	0	0	0	4	3	4	4	2	4	4	4	2	2	2	4	2	4	2	1	2	1	3
2021-08-26	40	2	1	11	sage femme	11	5	2	2	2	1	2	2	2	2	1	1	2	2	2	1	1	1	0	0	0	0	1	0	0	3	3	4	4	4	4	3	4	2	1	1	1	1	5	4	1	1	1	1
2021-08-26	48	2	1	11	sage femme	2	2	2	2	2	2	1	2	2	2	1	1	1	2	2	1	1	0	0	0	1	0	1	0	0	3	3	3	4	4	4	1	1	1	1	1	1	1	5	5	1	1	1	1
2021-08-26	37	2	1	11	infirmier	7	2	2	2	2	2	2	2	2	2	1	1	1	1	2	1	0	1	0	0	1	0	1	0	0	4	4	5	5	5	2	1	3	1	4	1	3	3	5	5	1	1	1	4
2021-08-26	43	2	1	11	infirmier	8	4	2	2	2	2	2	2	2	2	1	1	1	2	2	1	0	1	0	0	1	0	1	0	0	5	5	5	4	4	4	4	3	4	2	1	1	1	5	5	1	1	1	4
2021-08-26	29	2	3	11	sage femme	10	4	2	2	2	2	2	2	2	2	1	1	1	2	2	1	0	1	0	0	1	0	1	0	0	4	3	3	4	3	4	2	4	2	1	1	1	1	4	4	1	1	1	4
2021-08-27	27	2	1	11	infirmier	5	3	2	2	2	2	2	2	1	2	1	1	1	2	2	1	0	1	0	0	1	0	1	0	0	4	3	3	4	4	4	3	3	3	3	1	1	1	5	5	2	1	1	3
2021-08-27	28	2	2	11	sage femme	10	7	2	2	2	2	2	2	1	2	1	1	2	2	2	1	0	1	0	0	1	0	1	0	0	3	3	4	3	3	3	4	5	3	5	4	2	3	5	5	1	1	1	1
2021-08-28	25	1	2	11	infirmier	5	3	2		2	2	2	2	2	2	1	1	1	2	1	1	0	1	0	0	1	0	1	0	0	2	3	1	4	5	3	4	5	2	1	5	1	1	5	5	1	1	5	5
2021-08-28	30	2	1	11	sage femme	12	8	2	2	2	2	2	2	2	2	1	1	2	2	2	1	0	0	1	0	1	0	1	0	0	3	4	3	4	4	3	3	3	2	3	5	1	1	4	5	1	1	1	5
2021-08-31	26	2	2	11	stagiaire	9	3	2	2	2	2	2	2	2	1	1	1	1	2	2	1	0	0	1	0	1	0	1	0	0	1	1	1	1	4	4	5	5	5	5	5	3	5	1	1	4	1	1	5
2021-08-23	38	1	1	11	infirmier	6	2	2		2	1	1	2	2	1	1	1	1	2	2	1	1	0	0	0	0	1	1	0	0	5	5	5	5	5	5	5	5	5	5	5	5	5	5	5	3	1	4	4
2021-08-31	30	1	1	11	medecin	13	5	1		2	2	1	1	1	2	1	1	1	1	1	1	0	1	0	0	0	1	1	0	0	3	3	3	4	4	4	3	1	1	2	1	1	4	4	1	1	1	1	2
2021-07-05	20	2	1	12	infirmier	12	4	1	1	2	2	2	2	2	2	1	1	2	2	2	2	0	0	0	0	0	0	0	0	0	2	2	1	4	4	5	5	2	2	5	2	2	2	5	4	4	2	2	2
2021-07-08	22	2	2	12	infirmier	9	6	2	2	2	2	1	2	2	1	1	1	1	1	1	2	0	0	0	0	0	0	0	0	0	1	1	1	5	5	5	1	1	1	4	3	2	1	5	5	5	2	2	5
2021-08-23	23	1	2	11	stagiaire	6	4	2		2	2	2	2	2	2	2	1	1	2	2	2	0	0	0	0	0	0	0	0	0	4	3	4	3	5	5	4	2	4	3	3	4	4	5	5	2	1	2	4
2021-08-23	25	2	2	11	infirmier	3	2	2	2	2	2	2	2	2	2	1	1	2	2	2	2	0	0	0	0	0	0	0	0	0	4	4	4	4	4	4	5	4	5	5	5	3	3	5	4	2	2	2	4
2021-08-23	27	2	2	11	infirmier	2	2	2	2	2	2	2	2	2	2	1	1	1	2	2	2	0	0	0	0	0	0	0	0	0	4	4	4	4	4	4	4	4	5	5	3	4	4	5	4	1	4	4	4
2021-08-23	31	2	1	11	sage femme	4	2	2	2	2	2	2	2	2	2	1	1	2	2	2	2	0	0	0	0	0	0	0	0	0	5	5	5	5	4	4	5	5	4	5	4	1	1	5	5	2	1	3	4
2021-08-23	25	2	1	11	sage femme	5	5	2	2	2	2	2	2	2	2	1	1	1	2	2	2	0	0	0	0	0	0	0	0	0	4	4	4	4	4	4	5	4	3	5	5	5	4	5	5	2	1	2	3
2021-08-23	26	2	2	11	stagiaire	3	3	2	2	2	2	2	2	2	2	1	1	2	2	2	2	0	0	0	0	0	0	0	0	0	4	3	4	5	5	5	2	4	2	5	3	2	3	5	5	2	1	4	4
2021-08-23	30	1	2	11	stagiaire	4	3	2		2	2	2	2	2	1	1	1	2	2	2	2	0	0	0	0	0	0	0	0	0	4	4	4	5	5	4	2	4	2	4	4	1	2	5	5	1	2	4	3
2021-08-26	40	2	1	11	sage femme	8	7	2	2	2	1	1	2	1	2	1	1	2	2	2	2	0	0	0	0	0	0	0	0	0	4	4	4	4	5	5	3	3	3	4	4	2	1	5	5	2	1	2	5
2021-08-26	45	2	1	11	sage femme	16	12	2	2	2	2	2	2	2	2	1	1	1	2	2	2	0	0	0	0	0	0	0	0	0	4	4	5	5	5	5	5	4	3	3	4	2	3	5	5	1	1	1	5
2021-08-26	51	2	1	11	sage femme	6	4	2	2	2	2	2	2	2	2	1	1	1	2	2	2	0	0	0	0	0	0	0	0	0	5	4	3	4	4	4	3	5	2	1	1	1	1	5	5	1	1	1	5
2021-08-26	31	2	1	11	sage femme	3	2	2	1	2	2	2	2	1	2	1	1	2	2	2	2	0	0	0	0	0	0	0	0	0	3	3	4	4	5	5	2	2	1	1	1	1	2	5	5	1	1	1	2
2021-08-26	38	2	1	11	sage femme	6	2	2	2	2	2	2	2	2	2	1	1	1	2	2	2	0	0	0	0	0	0	0	0	0	5	5	5	4	4	3	3	3	1	1	1	1	2	5	5	1	1	2	5
2021-08-26	33	2	1	11	infirmier	6	2	2	2	2	2	2	2	2	2	1	1	1	2	2	2	0	0	0	0	0	0	0	0	0	4	4	4	5	5	5	4	1	4	2	1	1	1	5	5	1	1	1	4
2021-08-26	38	2	1	11	infirmier	3	3	2	1	2	2	1	2	2	2	1	1	1	1	2	2	0	0	0	0	0	0	0	0	0	4	5	5	5	5	5	4	4	4	5	5	2	1	5	5	1	1	1	5
2021-08-26	29	2	1	11	infirmier	6	3	2	2	2	2	2	2	2	2	1	1	1	2	2	2	0	0	0	0	0	0	0	0	0	5	4	5	4	4	5	4	3	4	2	4	4	2	5	5	1	1	1	4
2021-08-26	30	2	1	11	infirmier	4	3	2	2	2	2	1	2	1	2	1	1	1	1	2	2	0	0	0	0	0	0	0	0	0	4	3	4	4	2	4	4	4	2	2	4	2	4	4	2	2	2	2	4
2021-08-26	34	2	1	11	stagiaire	7	3	2	2	2	2	2	2	2	2	1	1	2	2	2	2	0	0	0	0	0	0	0	0	0	4	4	3	3	3	3	3	3	2	2	1	1	1	5	5	1	1	2	4
2021-08-26	27	1	2	11	infirmier	7	4	2		2	2	2	2	2	2	1	1	1	1	2	2	0	0	0	0	0	0	0	0	0	4	4	5	5	5	5	2	3	1	1	1	1	1	5	5	1	2	4	5
2021-08-26	25	2	2	11	infirmier	5	4	2	2	2	2	2	2	2	2	1	1	1	2	2	2	0	0	0	0	0	0	0	0	0	5	5	5	5	5	4	2	1	1	1	1	1	1	4	5	1	1	1	1
2021-08-26	32	2	1	11	sage femme	10	5	2	2	2	2	2	2	2	2	1	1	1	2	2	2	0	0	0	0	0	0	0	0	0	3	3	3	4	4	4	1	4	3	1	1	1	3	5	5	1	1	1	3
2021-08-26	26	2	2	11	stagiaire	3	2	2	2	2	2	2	2	2	2	1	1	1	2	2	2	0	0	0	0	0	0	0	0	0	4	4	4	1	1	1	2	1	1	1	2	1	1	5	5	1	1	1	5
2021-08-26	34	2	1	11	stagiaire	8	4	2	2	2	2	2	2	2	2	1	1	1	1	2	2	0	0	0	0	0	0	0	0	0	4	4	4	2	4	3	4	2	3	1	1	1	3	5	5	1	1	1	4
2021-08-26	33	2	3	11	infirmier	9	5	2	2	2	2	1	2	2	1	2	1	1	1	2	2	0	0	0	0	0	0	0	0	0	5	5	3	4	4	4	3	3	3	1	1	1	1	5	5	1	1	1	4
2021-08-27	34	2	1	11	stagiaire	4	3	2	2	2	2	2	2	2	2	1	1	1	1	2	2	0	0	0	0	0	0	0	0	0	3	3	1	5	5	1	5	5	3	1	1	2	3	5	5	1	1	1	5
2021-08-27	29	2	1	11	infirmier	4	3	2	2	2	2	2	2	2	2	1	1	1	2	2	2	0	0	0	0	0	0	0	0	0	3	3	3	5	5	5	5	5	5	5	5	3	3	5	5	5	1	1	5
2021-08-27	33	2	1	11	sage femme	7	3	2	2	2	2	2	2	2	2	1	1	1	2	2	2	0	0	0	0	0	0	0	0	0	3	3	5	5	5	5	3	5	3	5	3	2	3	5	5	1	1	1	5
2021-08-27	20	2	1	11	sage femme	8	6	2	2	2	2	2	2	2	2	1	1	1	2	2	2	0	0	0	0	0	0	0	0	0	3	3	3	3	4	4	2	2	4	2	2	1	1	5	3	1	1	1	1
2021-08-27	30	2	2	11	infirmier	4	3	2	2	2	2	2	2	2	2	1	1	1	2	2	2	0	0	0	0	0	0	0	0	0	2	2	2	3	3	3	2	4	4	2	1	1	2	5	5	1	1	3	1
2021-08-27	31	2	1	11	infirmier	4	3	2	2	2	2	1	1	1	2	1	1	1	2	2	2	0	0	0	0	0	0	0	0	0	4	4	5	3	3	3	5	4	4	2	1	1	4	5	5	2	1	1	4
2021-08-28	44	2	1	11	infirmier	5	2	2	2	2	2	2	2	2	2	1	1	1	1	2	2	0	0	0	0	0	0	0	0	0	4	3	4	3	2	2	4	4	3	3	3	1	1	5	5	1	1	5	5
2021-08-28	26	2	2	11	infirmier	7	4	2	2	2	2	2	2	2	1	1	1	1	1	1	2	0	0	0	0	0	0	0	0	0	5	3	3	5	5	1	1	5	1	5	5	2	4	5	5	3	2	5	5
2021-08-28	25	2	1	11	sage femme	5	4	2	2	2	2	2	2	2	2	1	1	1	2	2	2	0	0	0	0	0	0	0	0	0	4	4	4	4	4	4	4	4	3	3	5	2	3	5	5	2	2	3	5
2021-08-28	23	2	2	11	sage femme	9	5	2	2	2	2	2	2	2	2	1	1	2	2	2	2	0	0	0	0	0	0	0	0	0	1	1	1	4	4	4	4	4	1	4	1	3	1	5	4	1	1	3	4
2021-08-31	28	2	1	11	stagiaire	8	4	2	2	2	2	2	2	2	2	1	1	1	1	2	2	0	0	0	0	0	0	0	0	0	5	5	5	5	5	5	5	5	5	5	5	5	5	5	5	1	1	1	5
2021-08-31	40	2	1	11	infirmier	15	4	2	2	2	2	2	2	2	2	1	1	2	2	2	2	0	0	0	0	0	0	0	0	0	3	5	3	5	2	5	5	5	5	5	5	5	1	5	5	1	1	1	3
2021-08-31	26	1	2	11	stagiaire	8	4	2		2	2	2	2	2	2	1	1	1	1	1	2	0	0	0	0	0	0	0	0	0	4	3	4	3	3	3	5	4	2	5	2	2	1	5	5	1	1	3	5
2021-08-31	27	1	2	11	stagiaire	11	6	2		2	2	1	2	2	1	1	1	1	2	2	2	0	0	0	0	0	0	0	0	0	4	4	4	5	5	5	4	2	2	4	2	2	2	5	5	1	1	4	5
[truncated: 14 more columns]
