# Supplementary material for: Facilitators and barriers to COVID-19 vaccination among healthcare workers and the general population in Guinea
Source: BMC Infect Dis. 2022 Sep 27;22:752. doi: 10.1186/s12879-022-07742-3 (PMC9514191; doi:10.1186/s12879-022-07742-3)
Supplement: Supplementary file 4 — Additional file 4. Dataset supporting the conclusions of this article. [file 12879_2022_7742_MOESM4_ESM.xlsx]

## Sheet: cvpub2
					Facilitators and barriers to COVID-19 vaccination among healthcare workers and the general population in Guinea.
					Almamy Amara TOURE ,2, Fodé Amara TRAORE3,4, Gnoume CAMARA3, Aboubacar Sidiki MAGASSOUBA5,Ibrahima BARRY1, Mohamed Lamine KOUROUMA4,Younoussa SYLLA1, Naby Yaya CONTE1,5, Diao CISSE5, Nafissatou DIOUBATÉ1, Sidikiba SIDIBE6,7, Abdoul Habib BEAVOGUI1, Alexandre DELAMOU5,6.
					Authors' affiliations 1 Maferinyah National Centre for Training and Research in Rural Health (CNFRSR), Forécariah, Guinea. 2 Kofi Annan University of Guinea.Conakry,Guinea. 3 Centre Hospitalo-Universitaire de Conakry,Service de maladies infectieuses. 4 Agence Nationale de Sécurité Sanitaire,Conakry,Guinée. 5 Centre MURAZ, Burkina Faso.6 Department of Public Health, Faculty of Sciences and Health …		Additional Table 3. General population dataset on COVID-19 vaccination.
																												Legend.From this cell to BG. 1= strongly disagree 2 =disagree 3 = neutral 4 = agree 5 = strongly agree
Date of survey	Age	Legend.1=Man, 2=Female	Legend. 1=Married, 2=Single, 3=Divorced, 4=Widow	Legend. Patient residence code	Legend.Education 1= primary, 2= secondary, 3=university, 4= high school	Legend.Occupation. Profession libre=freelance, etudiant=student, sans emploi=unemployed, fonctionnaire= civil servant	Legend.Number of persons in the household	Legend.number of persons with age ≥ to 18 years	Legend.the duration of stay in the place of residence	Legend. Pregnancy status	Legend.diabetes 1=yes,2=no	Legend.hypertension 1=yes,2=no	Legend.overweight 1=yes,2=no	Legend.Asthma 1=yes,2=no	Legend.allergic diseases 1=yes,2=no	Legend.other chronic diseases 1=yes,2=no	Legend.vaccine definition 1=yes,2=no	Legend.Have you recently sought news about COVID-19? 1=yes,2=no	Legend. Source information public radio 1=yes,2=no	Legend. Source information private radio 1=yes,2=no	Legend. Source information public TV 1=yes,2=no	Legend. Source information private TV 1=yes,2=no	Legend. Source information social media 1=yes,2=no	Legend. Source information National health agency for health security 1=yes,2=no	Legend. Source information neighborhood 1=yes,2=no	Legend. Source information word of mouth 1=yes,2=no	Legend. Source information other 1=yes,2=no	Legend.I am likely to get COVID-19	Legend.I am at risk of COVID-19	Legend.I may get COVID-19	Legend.I think that COVID-19 is a severe health problem	Legend.I believe that COVID-19 has negative consequences	Legend.I believe that COVID-19 has negative consequences	Legend.I am terrified of COVID-19	Legend.Thinking about COVID-19 makes me feel uncomfortable	Legend.My palms get sweaty when I think about COVID-19	Legend.I am afraid of dying of COVID-19	Legend.Watching the news about COVID-19 on social networks makes me nervous or anxious	Legend.I cannot sleep because I am fearful of catching COVID-19	Legend.My heart rate increases, or I have palpitations when I think about COVID-19	Legend.Taking COVID-19 vaccination will help prevent coronavirus	Legend.Taking COVID-19 vaccine will help strengthen the body’s immunity in fighting viruses	Legend.A vaccine is reserved for a group of people	Legend.A vaccine is too expensive for me	Legend.A procedure to get the vaccine is laborious	Legend.I am afraid of the side effects of the vaccine	Legend. I heard that the vaccine induces the disease	Legend. Vaccine is made to prevent reproduction	Legend. I don’t trust vaccines
today	patient_informations/age	patient_informations/sexe	patient_informations/statut_matrimonial	patient_informations/commune	patient_informations/niveau_education	patient_informations/Profession	patient_informations/Nbp_menage	patient_informations/Nbre_pers_plusde18ans	patient_informations/duree_sejour	patient_informations/grossesse	Antecedents/diabete	Antecedents/hta	Antecedents/surpoids	Antecedents/asthme	Antecedents/autreallergie	Antecedents/autremalchr	Information_vaccination/con_vaccin	source_infos_COVID-19/cherch_info_COVID-19	source_infos_COVID-19/source_infos/1	source_infos_COVID-19/source_infos/2	source_infos_COVID-19/source_infos/3	source_infos_COVID-19/source_infos/4	source_infos_COVID-19/source_infos/5	source_infos_COVID-19/source_infos/6	source_infos_COVID-19/source_infos/7	source_infos_COVID-19/source_infos/8	source_infos_COVID-19/source_infos/9	perception_peur_COVID-19/probable_attrap_COVID-19	perception_peur_COVID-19/arisque_COVID-19	perception_peur_COVID-19/possible_attrap_COVID-19	perception_peur_COVID-19/pense_COVID-19_grav	perception_peur_COVID-19/pense_COVID_19_cons_neg	perception_peur_COVID-19/pense_COVID-19_nuisibl	perception_peur_COVID-19/trepeur_COVID_19	perception_peur_COVID-19/penser_COVID_19_malaise	perception_peur_COVID-19/mains_moites_pense_COVID_19	perception_peur_COVID-19/peur_mourir_COVID-19	perception_peur_COVID-19/regarde_nouvel_COVID-19_rend_nerveu	perception_peur_COVID-19/nepeut_dormir_COVID-19	perception_peur_COVID-19/acc_rythmecard_palpitation_COVID-19	attitudes_croyance/prendr_vaccin_COVID-19_benefic	attitudes_croyance/prendr_vaccin_COVID-19_renf_immun	attitudes_croyance/vaccins_reserv_grpes_pers	attitudes_croyance/vaccins_tropcher	attitudes_croyance/procedur_avoirvacc_laborieu	attitudes_croyance/peur_effet_second_vaccin	attitudes_croyance/appri_vaccin_donnemaladie	attitudes_croyance/vaccin_empecher_reproduct	attitudes_croyance/pas_confiance_vaccin
2021-07-16	18	1	2	12	3	profession liberale	4	4	2		2	2	2	2	2	2	2	1	0	1	0	0	1	0	0	0	0	2	2	3	5	2	2	4	5	2	4	2	2	4	4	4	2	2	2	4	2	2	2
2021-07-06	20	1	2	12	3	etudiant	3	2	2		2	2	2	2	2	2	1	1	1	1	0	0	0	1	0	0	0	3	3	3	4	4	4	2	3	3	2	2	2	3	4	4	2	4	4	2	2	2	3
2021-07-07	28	1	2	12	4	profession liberale	4	3	2		2	2	2	2	2	2	1	1	0	0	0	1	1	1	0	0	0	3	3	4	5	5	4	4	2	3	3	4	5	2	4	5	2	4	4	2	2	2	2
2021-07-06	26	1	2	12	4	etudiant	4	2	2		2	2	2	2	2	2	1	1	0	0	0	0	1	1	1	0	0	3	3	2	3	4	4	2	3	2	2	3	2	3	4	4	2	4	4	2	2	2	2
2021-06-30	18	1	2	12	3	etudiant	5	3	2		2	2	2	2	2	2	1	2	0	0	0	0	0	0	0	0	0	2	2	2	4	4	4	4	4	4	2	4	2	2	4	4	2	2	2	4	2	4	2
2021-07-01	21	1	2	12	3	etudiant	5	3	2		2	2	2	2	2	2	1	2	0	0	0	0	0	0	0	0	0	4	3	2	2	2	4	2	2	2	2	2	2	2	4	4	2	4	4	2	2	2	2
2021-07-01	22	1	2	12	3	etudiant	5	1	2		2	2	2	2	2	2	1	2	0	0	0	0	0	0	0	0	0	2	2	2	4	4	4	2	2	2	2	2	2	2	4	4	2	4	4	2	2	2	2
2021-07-02	22	2	1	12	3	etudiant	3	2	2	2	2	2	2	2	2	2	2	2	0	0	0	0	0	0	0	0	0	4	2	2	4	4	4	2	2	2	2	2	4	2	4	4	4	4	4	4	4	4	4
2021-07-15	18	1	2	12	3	etudiant	5	3	2		2	2	2	2	2	2	2	2	0	0	0	0	0	0	0	0	0	2	2	1	4	5	4	5	5	2	4	5	3	2	4	4	4	2	2	4	2	2	4
2021-07-04	40	1	1	12	4	fonctionnaire	3	2	2		2	2	2	2	2	2	1	2	0	0	0	0	0	0	0	0	0	3	3	3	3	3	3	3	3	2	2	2	2	2	4	4	2	4	4	2	4	2	2
2021-07-15	21	1	2	12	2	profession liberale	1	1	2		2	2	2	2	2	2	2	2	0	0	0	0	0	0	0	0	0	3	2	2	3	3	3	3	2	2	2	5	2	2	2	3	2	2	2	3	3	2	2
2021-06-30	20	1	2	12	1	profession liberale	7	4	2		2	2	2	2	2	2	2	2	0	0	0	0	0	0	0	0	0	2	2	2	4	4	4	4	2	2	2	3	2	2	2	4	2	4	4	4	2	2	4
2021-07-05	25	1	2	12	1	profession liberale	4	2	2		2	2	1	2	2	2	1	2	0	0	0	0	0	0	0	0	0	3	3	3	3	4	4	3	3	2	2	3	2	2	4	4	2	2	4	2	2	2	2
2021-07-07	36	1	2	12	3	profession liberale	3	2	2		2	2	2	2	2	2	1	2	0	0	0	0	0	0	0	0	0	3	3	2	4	4	4	2	2	2	2	2	3	3	4	4	2	4	4	2	3	2	2
2021-07-07	28	1	2	12	4	profession liberale	2	1	2		2	2	2	2	2	2	1	2	0	0	0	0	0	0	0	0	0	4	4	4	4	4	4	2	4	2	2	3	2	3	4	4	2	2	4	2	2	2	2
2021-07-07	48	2	1	12	5	profession liberale	7	4	2	2	2	2	2	2	2	2	2	2	0	0	0	0	0	0	0	0	0	4	4	5	5	5	5	4	5	2	2	3	2	4	3	4	2	2	2	4	2	2	5
2021-07-16	20	1	2	12	3	profession liberale	5	2	2		1	2	2	2	2	2	2	2	0	0	0	0	0	0	0	0	0	1	4	4	4	2	4	4	3	2	2	2	2	2	4	4	2	2	2	4	2	2	2
2021-07-01	19	1	2	12	1	profession liberale	10	5	2		2	2	2	2	2	2	2	2	0	0	0	0	0	0	0	0	0	1	2	2	2	4	4	2	2	2	2	2	2	2	4	4	2	4	4	2	2	2	2
2021-07-04	48	1	1	12	1	profession liberale	4	2	2		2	2	2	2	1	1	2	2	0	0	0	0	0	0	0	0	0	3	3	3	3	3	4	2	2	2	2	2	2	2	4	4	2	4	4	2	2	2	2
2021-07-15	30	1	1	12	5	profession liberale	5	2	2		2	2	2	2	2	2	1	2	0	0	0	0	0	0	0	0	0	4	2	2	4	2	4	4	4	2	4	2	2	2	4	4	2	2	3	4	2	2	2
2021-07-05	56	2	1	12	1	profession liberale	4	2	2	2	2	2	2	2	2	2	1	2	0	0	0	0	0	0	0	0	0	3	3	3	3	3	4	3	3	2	2	2	3	2	4	4	2	2	4	2	2	2	2
2021-07-04	45	1	2	12	1	sans emploi	6	3	2		2	1	2	2	2	2	1	2	0	0	0	0	0	0	0	0	0	2	2	3	4	4	4	3	4	2	3	2	2	4	4	4	4	2	4	3	2	2	2
2021-06-29	37	2	1	12	1	sans emploi	5	2	2	2	2	1	2	2	1	2	2	2	0	0	0	0	0	0	0	0	0	1	1	1	1	1	1	1	1	1	2	4	1	1	4	4	4	4	2	4	2	1	4
2021-06-29	32	2	3	12	1	sans emploi	4	0	2	2	2	2	2	2	1	2	2	2	0	0	0	0	0	0	0	0	0	2	2	4	4	4	4	2	4	4	2	2	2	2	4	4	4	4	4	4	4	2	2
2021-07-01	55	2	1	12	1	sans emploi	8	4	2	2	2	2	2	2	2	2	2	2	0	0	0	0	0	0	0	0	0	3	2	3	4	4	4	2	2	2	2	2	2	2	4	4	2	4	4	2	2	2	2
2021-07-02	33	2	1	12	1	sans emploi	5	0	2	2	2	2	2	2	2	2	1	2	0	0	0	0	0	0	0	0	0	4	4	4	4	4	4	2	2	2	2	4	2	2	4	4	2	4	4	2	2	2	3
2021-07-05	38	2	1	12	1	sans emploi	4	2	2	1	2	2	2	2	2	2	1	2	0	0	0	0	0	0	0	0	0	3	3	3	4	4	4	3	3	2	2	3	2	3	4	5	2	4	4	2	2	2	2
2021-07-09	25	1	1	12	5	profession liberale	8	2	2		2	2	2	2	1	2	2	2	0	0	0	0	0	0	0	0	0	4	3	5	4	3	4	1	4	2	5	4	2	5	4	4	2	4	4	3	3	2	5
2021-07-16	24	1	2	12	4	sans emploi	7	5	2		2	2	2	2	2	2	1	2	0	0	0	0	0	0	0	0	0	2	2	2	4	4	2	5	2	2	2	2	2	2	4	4	2	2	2	2	4	2	3
2021-07-17	18	1	2	12	3	etudiant	5	2	2		2	2	2	2	1	1	2	2	0	0	0	0	0	0	0	0	0	2	4	4	4	2	4	4	4	2	4	4	2	2	4	4	4	2	4	4	2	2	4
2021-07-17	18	1	2	12	2	profession liberale	7	6	1		2	2	2	2	2	2	2	2	0	0	0	0	0	0	0	0	0	2	2	2	4	4	4	5	3	2	4	4	2	2	4	4	2	4	2	2	2	2	2
2021-07-15	19	1	2	12	3	etudiant	8	3	2		2	2	2	2	1	1	1	1	0	0	0	1	1	0	1	0	0	2	2	2	5	5	5	3	2	2	5	5	4	4	5	5	2	2	2	5	2	2	1
2021-07-13	20	2	2	12	3	etudiant	10	5	2	2	2	2	2	2	2	2	2	2	0	0	0	0	0	0	0	0	0	4	5	5	5	5	5	5	4	2	5	2	2	2	5	5	1	1	4	5	4	2	4
2021-07-13	23	1	2	12	4	profession liberale	4	3	2		2	2	2	2	2	2	2	2	0	0	0	0	0	0	0	0	0	2	2	2	5	2	4	1	1	1	1	2	1	1	2	2	1	1	2	4	2	2	2
2021-07-14	25	1	2	12	3	profession liberale	4	3	2		2	2	2	2	2	1	2	2	0	0	0	0	0	0	0	0	0	4	4	4	4	4	4	4	2	2	2	2	2	2	5	5	2	2	4	5	2	2	1
2021-07-17	18	1	2	12	2	profession liberale	3	3	1		2	2	2	2	2	1	2	2	0	0	0	0	0	0	0	0	0	2	2	2	4	4	4	2	2	2	2	4	2	2	2	2	4	2	2	4	4	2	5
2021-07-15	21	1	2	12	3	etudiant	8	8	2		2	2	2	2	1	2	2	2	0	0	0	0	0	0	0	0	0	4	4	4	5	5	5	5	2	2	5	3	3	3	5	5	5	5	4	5	2	2	1
2021-07-16	23	1	2	12	3	profession liberale	16	10	2		2	2	2	2	1	2	2	2	0	0	0	0	0	0	0	0	0	2	2	2	4	4	4	5	4	2	4	4	2	2	4	4	4	4	4	3	4	4	4
2021-07-15	29	1	2	12	1	profession liberale	2	2	2		2	2	2	2	2	2	2	2	0	0	0	0	0	0	0	0	0	4	5	4	5	5	4	2	2	2	5	2	1	2	4	4	3	3	3	5	3	3	1
2021-07-15	35	2	4	12	2	profession liberale	5	2	2	2	2	1	1	2	1	2	2	1	1	1	0	0	1	0	0	0	0	2	2	2	5	4	4	5	2	2	1	3	2	2	2	2	5	2	2	2	2	2	2
2021-07-16	19	1	2	12	4	etudiant	15	7	2		2	2	2	2	2	2	1	2	0	0	0	0	0	0	0	0	0	3	4	4	5	4	4	5	4	3	5	4	2	1	4	4	4	4	2	4	2	2	2
2021-07-14	22	2	2	12	3	profession liberale	7	2	2	2	2	2	2	2	1	2	2	2	0	0	0	0	0	0	0	0	0	1	1	1	2	5	4	2	2	1	2	2	1	1	5	4	1	4	2	2	4	2	4
2021-07-15	42	1	1	12	1	profession liberale	10	6	2		2	2	2	2	1	2	2	2	0	0	0	0	0	0	0	0	0	2	2	4	4	4	5	5	4	2	5	2	1	2	4	4	4	2	2	2	2	2	2
2021-07-16	18	1	2	12	3	etudiant	4	3	1		2	2	2	2	2	2	2	2	0	0	0	0	0	0	0	0	0	5	4	5	5	5	5	5	2	2	5	3	4	4	5	5	5	5	2	5	1	1	1
2021-07-16	33	1	2	12	4	fonctionnaire	8	4	2		2	2	1	2	2	2	1	2	0	0	0	0	0	0	0	0	0	1	1	1	5	5	5	5	2	2	5	3	3	4	5	5	2	2	2	5	2	2	1
2021-07-16	35	1	2	12	4	profession liberale	1	1	2		2	2	1	2	2	1	1	2	0	0	0	0	0	0	0	0	0	4	5	5	5	5	5	4	4	2	5	3	3	3	5	5	2	2	2	2	2	2	1
2021-07-15	20	1	2	12	1	employe prive	3	1	1		2	2	2	2	2	2	2	2	0	0	0	0	0	0	0	0	0	3	3	3	5	5	5	4	2	2	2	2	2	2	2	2	2	3	3	5	2	2	3
2021-07-16	22	1	2	12	3	profession liberale	8	7	2		2	2	2	2	2	2	2	2	0	0	0	0	0	0	0	0	0	2	4	4	5	5	5	5	5	2	2	4	2	1	4	4	2	2	4	5	2	2	2
2021-07-15	34	1	2	12	4	profession liberale	5	5	2		2	2	2	2	1	1	1	1	1	0	1	0	1	0	0	0	0	3	3	3	5	5	5	5	4	2	5	2	2	2	5	5	1	4	5	5	2	2	1
2021-06-29	23	1	2	12	5	infirmier	20	12	2		2	2	2	2	2	2	1	1	1	1	0	0	0	1	0	0	0	2	4	4	4	4	4	3	1	2	2	2	2	2	4	4	2	3	4	3	2	2	2
2021-07-15	23	1	2	12	4	profession liberale	1	1	2		2	2	2	2	2	2	1	1	0	0	1	0	1	0	1	0	0	3	3	3	5	5	5	2	2	2	2	2	2	4	4	4	2	2	2	5	2	2	1
2021-07-17	19	1	2	12	3	etudiant	7	5	2		2	2	2	2	2	2	1	2	0	0	0	0	0	0	0	0	0	3	3	4	5	5	4	4	4	2	2	4	1	2	5	4	2	2	4	4	2	2	4
2021-07-04	23	1	2	12	4	etudiant	5	2	2		2	2	2	2	2	2	1	2	0	0	0	0	0	0	0	0	0	3	4	2	4	4	4	3	2	2	2	3	2	2	4	4	2	4	4	3	2	2	2
2021-07-15	23	1	2	12	4	etudiant	1	1	1		2	2	1	2	2	1	2	2	0	0	0	0	0	0	0	0	0	1	1	1	5	4	4	2	2	1	1	2	2	1	2	2	2	4	4	5	2	2	4
2021-07-01	18	1	2	12	1	profession liberale	5	2	2		2	2	2	2	2	2	2	2	0	0	0	0	0	0	0	0	0	4	4	3	4	4	4	3	3	3	3	2	2	2	4	4	3	4	4	2	2	2	2
2021-07-02	30	1	1	12	1	profession liberale	3	1	2		2	2	2	2	2	2	2	2	0	0	0	0	0	0	0	0	0	3	3	4	4	4	4	2	2	2	2	2	2	2	4	4	2	4	4	2	2	2	2
2021-07-15	24	1	2	12	4	profession liberale	7	6	2		2	2	2	2	2	2	1	2	0	0	0	0	0	0	0	0	0	4	4	4	5	5	5	4	2	2	4	2	2	2	5	5	5	2	4	2	2	2	1
2021-07-15	20	1	2	12	3	profession liberale	4	3	1		2	2	2	2	2	2	1	2	0	0	0	0	0	0	0	0	0	2	2	2	4	4	4	4	4	2	4	4	2	3	4	2	4	4	4	5	2	1	3
2021-07-04	35	2	1	12	1	sans emploi	3	2	2	2	2	2	2	2	2	2	1	2	0	0	0	0	0	0	0	0	0	3	3	3	4	4	4	2	2	2	2	2	2	3	4	4	2	4	4	2	2	2	2
2021-07-09	45	2	1	12	1	sans emploi	8	4	2	2	2	2	2	2	2	2	1	2	0	0	0	0	0	0	0	0	0	2	2	4	4	4	5	5	2	2	2	3	2	2	5	5	2	2	5	2	2	2	4
2021-07-12	24	1	1	12	4	sans emploi	7	3	2		2	2	2	2	2	2	1	2	0	0	0	0	0	0	0	0	0	2	2	2	4	5	5	5	5	2	4	5	2	1	5	4	4	4	2	2	1	1	4
2021-07-13	35	1	2	12	4	profession liberale	10	10	2		2	2	2	2	1	1	1	1	1	1	0	0	1	0	0	0	0	4	4	4	5	5	5	5	5	2	5	2	2	2	5	5	2	2	5	4	2	2	2
2021-07-15	30	1	1	12	1	profession liberale	6	2	2		2	2	2	2	2	2	1	2	0	0	0	0	0	0	0	0	0	4	4	4	4	4	4	5	4	2	5	3	2	2	4	2	2	2	4	5	2	2	1
2021-07-15	32	1	1	12	4	sans emploi	6	4	2		2	2	2	2	2	2	2	2	0	0	0	0	0	0	0	0	0	2	2	2	4	4	4	2	2	2	2	2	4	3	5	5	2	3	3	3	2	2	1
2021-06-30	23	1	2	12	4	etudiant	9	5	2		2	2	1	2	2	2	1	1	0	1	0	0	1	1	0	0	0	4	4	4	5	5	5	5	4	4	2	3	4	2	5	5	3	5	4	5	2	2	5
2021-07-16	25	1	2	12	4	etudiant	7	4	2		2	2	2	2	2	1	2	2	0	0	0	0	0	0	0	0	0	4	2	4	4	4	4	5	4	2	2	2	2	2	5	4	2	2	4	4	4	2	2
2021-07-01	20	2	2	12	4	etudiant	3	2	2	2	2	2	2	2	2	2	2	2	0	0	0	0	0	0	0	0	0	4	4	4	4	4	4	4	4	2	2	2	2	2	4	4	2	4	4	4	2	2	2
2021-07-16	50	1	1	12	4	fonctionnaire	5	2	2		2	2	1	2	2	1	1	1	1	1	0	0	1	0	0	0	0	4	4	4	5	5	5	5	5	2	5	4	2	2	5	5	5	2	4	5	2	2	5
2021-07-07	23	1	2	12	4	etudiant	4	2	2		2	2	2	2	2	2	1	1	0	0	1	0	1	1	0	0	0	3	2	4	4	4	5	4	2	2	2	3	2	2	5	5	2	4	4	4	2	2	2
2021-07-08	21	2	1	12	3	etudiant	10	5	2	2	2	2	2	2	2	2	1	2	0	0	0	0	0	0	0	0	0	2	2	3	5	5	5	4	2	2	3	3	2	2	5	5	2	2	2	2	2	2	1
2021-07-08	18	2	2	12	3	etudiant	15	10	2	2	2	2	2	2	2	2	1	2	0	0	0	0	0	0	0	0	0	2	2	2	5	5	5	2	2	2	4	3	2	2	4	4	2	1	2	5	2	2	5
2021-07-08	23	2	2	12	5	etudiant	8	4	2	2	2	2	2	2	2	2	1	2	0	0	0	0	0	0	0	0	0	1	1	2	4	4	3	3	2	2	1	1	1	1	4	4	4	2	3	2	1	2	2
2021-07-01	26	1	2	12	1	profession liberale	2	2	2		2	2	2	2	2	2	1	2	0	0	0	0	0	0	0	0	0	4	4	4	4	4	4	4	2	2	2	2	2	2	4	4	2	4	4	4	2	2	2
2021-07-05	23	1	2	12	2	profession liberale	5	3	2		2	2	2	2	2	2	1	2	0	0	0	0	0	0	0	0	0	3	3	3	4	4	4	3	2	2	3	2	2	2	4	4	2	3	3	2	2	2	2
2021-07-15	30	1	1	12	3	profession liberale	6	6	2		2	2	2	2	2	2	2	2	0	0	0	0	0	0	0	0	0	2	2	2	5	5	4	2	2	2	5	2	2	2	5	5	5	2	4	5	2	2	1
2021-07-04	30	1	1	12	1	profession liberale	3	2	2		2	2	2	2	2	2	2	2	0	0	0	0	0	0	0	0	0	3	3	3	4	4	4	2	2	2	2	2	2	2	4	4	2	4	4	2	2	2	2
2021-07-13	30	1	2	12	1	profession liberale	1	1	2		1	1	2	2	1	1	2	2	0	0	0	0	0	0	0	0	0	2	4	4	4	4	4	5	4	2	4	4	4	4	4	4	4	4	4	4	2	2	3
2021-07-14	39	1	2	12	1	profession liberale	1	1	2		2	2	2	2	1	2	2	2	0	0	0	0	0	0	0	0	0	1	4	4	4	4	4	5	2	2	3	3	2	2	4	4	5	2	2	5	4	1	4
2021-07-16	61	1	1	12	3	profession liberale	9	2	2		2	2	2	2	1	1	2	2	0	0	0	0	0	0	0	0	0	4	4	4	4	4	4	4	2	2	4	2	4	2	4	4	2	2	2	2	2	2	4
2021-06-30	21	1	2	12	4	profession liberale	5	3	2		2	2	2	2	2	2	2	2	0	0	0	0	0	0	0	0	0	1	1	1	3	4	4	4	4	1	1	3	1	1	4	4	3	1	4	1	4	2	4
2021-06-30	23	1	2	12	4	profession liberale	3	2	2		2	2	1	2	2	2	2	2	0	0	0	0	0	0	0	0	0	2	2	2	2	2	4	4	4	4	4	4	4	4	4	4	4	4	4	4	4	4	4
2021-07-05	30	1	2	12	1	profession liberale	5	2	2		2	2	2	2	2	2	1	2	0	0	0	0	0	0	0	0	0	3	3	3	4	4	4	3	2	2	3	2	3	2	4	4	2	2	4	2	2	2	2
2021-07-04	70	1	1	12	1	profession liberale	5	3	2		2	2	2	2	2	1	2	2	0	0	0	0	0	0	0	0	0	3	2	2	4	4	4	3	3	2	2	3	2	2	4	4	2	2	4	2	2	2	2
2021-07-15	18	1	2	12	2	profession liberale	8	5	2		2	1	2	1	1	1	2	2	0	0	0	0	0	0	0	0	0	1	1	2	4	4	4	5	4	2	5	4	1	2	4	4	4	2	2	2	2	2	5
2021-07-06	50	1	1	12	1	sans emploi	4	2	2		2	2	2	2	2	2	1	2	0	0	0	0	0	0	0	0	0	3	3	3	3	3	4	3	3	3	3	3	2	4	4	4	2	4	4	3	2	2	3
2021-07-09	22	1	2	12	4	profession liberale	6	4	1		2	2	2	2	1	1	1	1	1	0	1	0	1	0	0	0	0	2	2	2	2	2	2	2	2	2	2	2	2	2	2	2	2	2	2	2	2	2	2
2021-07-01	25	1	2	12	4	etudiant	2	2	2		2	2	2	2	2	2	2	1	1	1	0	0	0	1	0	0	0	4	4	4	4	4	4	4	2	2	2	2	2	2	4	4	2	4	4	2	2	2	2
2021-07-16	23	1	2	12	3	profession liberale	3	2	2		2	2	2	2	2	1	1	2	0	0	0	0	0	0	0	0	0	2	2	2	5	5	5	4	2	2	5	4	1	2	5	5	5	5	5	5	2	2	1
2021-07-13	48	1	1	12	1	profession liberale	8	4	2		2	2	2	2	1	1	1	2	0	0	0	0	0	0	0	0	0	4	4	4	5	4	4	4	2	2	4	2	2	2	4	4	2	2	4	5	1	1	1
2021-07-16	30	1	1	12	1	profession liberale	5	3	2		2	2	2	2	1	1	1	2	0	0	0	0	0	0	0	0	0	4	3	4	4	5	5	5	2	2	5	2	2	2	5	5	2	2	5	5	2	2	1
2021-07-07	30	1	1	12	4	profession liberale	2	2	2		2	2	2	2	2	2	1	2	0	0	0	0	0	0	0	0	0	3	4	3	5	4	4	2	2	2	2	3	3	4	5	5	2	2	4	2	2	2	4
2021-07-05	21	1	2	12	3	sans emploi	11	5	2		2	2	2	2	1	2	2	2	0	0	0	0	0	0	0	0	0	1	2	2	4	2	2	2	4	1	1	5	2	2	2	2	2	2	2	5	5	1	5
2021-07-09	60	1	1	12	1	sans emploi	5	3	2		2	2	2	2	2	2	1	2	0	0	0	0	0	0	0	0	0	3	2	2	4	4	4	2	2	2	1	2	1	2	5	5	2	2	4	4	2	2	3
2021-06-29	23	1	1	12	3	profession liberale	12	56	2		1	1	1	1	1	1	1	1	0	0	0	0	1	0	0	1	1	3	3	3	3	3	3	3	3	3	3	3	3	3	3	3	4	4	3	3	1	1	1
2021-07-12	29	1	1	12	3	sans emploi	4	1	2		2	1	2	1	2	2	1	2	0	0	0	0	0	0	0	0	0	2	2	2	4	4	4	2	1	1	1	1	1	1	3	2	4	2	2	3	2	1	3
2021-08-21	45	1	1	9	1	employe prive	6	3	2		2	2	2	2	2	2	1	1	0	1	0	1	1	0	0	0	0	4	4	4	5	5	5	3	4	1	1	2	1	2	4	3	1	1	3	5	4	1	3
2021-08-21	27	1	2	9	2	profession liberale	1	1	1		2	2	2	2	2	2	2	1	0	1	0	1	1	0	0	0	0	4	3	4	5	5	5	3	2	2	1	1	1	4	5	5	1	2	4	1	1	1	1
2021-08-21	25	1	2	9	2	profession liberale	2	2	2		2	2	2	2	2	2	2	1	0	1	0	1	1	0	0	0	0	4	2	4	1	1	1	1	1	1	1	1	1	1	4	4	1	1	4	1	1	1	1
2021-07-09	23	2	2	12	5	infirmier	10	5	2	2	2	2	2	2	1	2	1	1	0	1	0	0	1	0	1	0	0	2	2	1	5	5	5	4	4	2	5	5	1	1	5	5	1	1	1	4	1	1	1
2021-07-04	33	2	1	12	5	employe prive	5	2	2	2	2	2	1	2	2	2	1	2	0	0	0	0	0	0	0	0	0	4	2	2	4	4	4	4	2	2	2	2	2	2	4	4	2	4	4	2	2	2	2
2021-08-21	30	2	1	9	3	employe prive	6	3	2	2	2	2	2	2	2	2	2	2	0	0	0	0	0	0	0	0	0	4	3	4	4	4	5	5	3	3	2	4	1	1	4	4	1	2	4	3	1	1	1
2021-08-21	29	1	2	9	3	employe prive	1	1	2		2	2	2	2	2	1	1	2	0	0	0	0	0	0	0	0	0	4	4	4	4	3	3	2	1	1	1	1	1	1	4	4	1	1	4	5	2	1	3
2021-07-14	23	1	2	12	4	etudiant	4	4	2		2	2	2	2	2	2	1	2	0	0	0	0	0	0	0	0	0	2	1	1	5	5	5	1	1	2	1	2	2	2	2	2	5	4	4	2	4	2	4
2021-07-06	30	2	1	12	5	fonctionnaire	4	2	2	2	2	2	2	2	2	2	1	2	0	0	0	0	0	0	0	0	0	3	3	3	4	4	4	4	2	2	3	3	2	2	5	5	2	4	4	2	2	2	2
2021-07-04	38	1	1	12	5	fonctionnaire	3	2	2		2	2	2	2	2	2	1	2	0	0	0	0	0	0	0	0	0	4	4	4	4	4	4	2	2	2	2	2	2	2	4	4	2	4	4	2	2	2	2
2021-07-07	40	1	1	12	1	profession liberale	4	2	2		2	2	2	2	2	2	2	2	0	0	0	0	0	0	0	0	0	3	3	3	4	4	5	3	3	2	2	3	3	3	4	5	2	4	4	2	2	2	2
2021-07-15	28	1	1	12	1	profession liberale	5	3	2		2	2	2	2	2	1	2	2	0	0	0	0	0	0	0	0	0	4	4	4	4	4	4	4	2	2	2	2	2	2	4	4	1	1	1	5	1	1	2
2021-07-15	28	1	2	12	1	profession liberale	12	4	2		2	2	1	2	2	2	2	2	0	0	0	0	0	0	0	0	0	4	4	4	5	4	4	5	5	2	4	5	4	2	4	4	4	2	2	2	2	2	2
2021-06-30	35	1	1	12	4	profession liberale	5	3	2		2	2	2	2	2	2	1	2	0	0	0	0	0	0	0	0	0	4	2	4	4	5	4	2	2	2	2	2	2	2	4	4	2	4	4	4	2	2	2
2021-07-13	24	1	2	12	4	profession liberale	3	3	2		2	2	2	2	2	1	2	2	0	0	0	0	0	0	0	0	0	4	4	4	5	5	5	5	4	2	5	2	2	2	5	5	2	2	2	4	2	2	2
2021-07-09	43	1	1	12	1	profession liberale	4	3	2		2	2	2	2	2	2	1	2	0	0	0	0	0	0	0	0	0	2	2	4	5	5	5	3	2	2	2	3	1	2	5	5	2	2	4	2	2	2	3
2021-07-05	62	1	1	12	1	profession liberale	4	2	2		2	2	2	2	2	2	1	2	0	0	0	0	0	0	0	0	0	3	3	3	4	4	4	2	3	2	2	4	4	3	4	5	2	4	4	2	3	2	2
2021-07-17	25	1	2	12	3	profession liberale	7	3	2		2	2	2	2	2	1	1	2	0	0	0	0	0	0	0	0	0	4	2	4	4	4	4	2	4	2	2	4	2	2	4	4	4	2	2	4	2	2	2
2021-07-01	45	1	1	12	1	sans emploi	8	2	2		2	2	2	2	2	2	1	2	0	0	0	0	0	0	0	0	0	2	2	3	4	4	4	3	2	2	2	2	2	2	2	4	2	4	4	2	2	2	2
2021-07-08	26	2	1	12	5	employe prive	4	2	2	2	2	2	2	2	2	2	1	2	0	0	0	0	0	0	0	0	0	2	2	4	5	5	4	2	2	2	2	3	2	3	5	5	2	4	4	4	2	2	2
2021-06-30	30	1	1	12	4	fonctionnaire	5	1	2		2	2	2	2	2	2	2	2	0	0	0	0	0	0	0	0	0	4	4	4	4	4	4	2	2	2	2	3	3	2	4	4	2	4	4	4	2	2	2
2021-07-09	24	1	2	12	4	profession liberale	10	9	2		2	2	2	2	2	2	1	2	0	0	0	0	0	0	0	0	0	2	4	2	5	5	5	4	2	2	2	4	2	2	5	5	5	4	4	5	4	2	5
2021-07-02	40	1	1	12	1	profession liberale	3	2	2		2	2	2	2	2	1	1	2	0	0	0	0	0	0	0	0	0	4	2	4	4	4	4	2	2	2	2	4	4	3	3	4	2	4	4	2	2	2	2
2021-07-15	18	1	2	12	3	profession liberale	5	2	2		2	2	2	2	2	2	1	2	0	0	0	0	0	0	0	0	0	2	5	2	4	4	4	4	4	5	5	5	2	4	4	4	4	2	4	4	2	2	2
2021-08-21	40	1	1	9	1	employe prive	5	4	2		2	2	2	2	2	2	1	1	0	1	1	1	0	0	0	0	0	4	4	4	4	4	5	3	2	1	1	1	1	1	4	4	1	1	4	4	1	2	3
2021-08-21	53	1	1	9	1	employe prive	4	2	2		2	2	1	2	2	2	1	1	0	1	1	1	0	0	0	0	0	4	4	4	4	4	4	4	2	1	2	2	1	1	5	5	1	1	4	4	4	4	4
2021-08-21	51	1	1	9	1	employe prive	7	5	2		2	2	2	2	2	2	2	1	0	1	0	1	1	0	0	0	0	4	4	4	3	3	3	2	1	1	1	1	1	1	5	5	1	1	3	1	1	1	3
2021-08-21	36	2	1	9	1	employe prive	5	2	2	2	2	2	2	2	2	2	1	1	0	1	0	1	1	0	0	0	0	4	4	4	4	4	4	5	3	2	3	1	1	1	4	4	1	1	3	3	1	1	1
2021-08-21	34	1	1	9	1	profession liberale	3	2	2		2	2	1	2	2	2	2	1	0	1	0	1	1	0	0	0	0	5	5	4	1	1	1	2	2	2	1	1	2	2	4	4	1	1	4	3	1	2	3
2021-07-15	27	1	2	12	4	profession liberale	9	5	2		2	2	1	2	1	2	2	1	1	0	0	0	1	0	0	1	0	4	4	4	5	5	4	5	5	2	4	4	3	4	5	2	4	2	4	4	4	2	4
2021-08-21	30	2	1	9	3	employe prive	5	2	2	2	2	2	2	2	2	2	1	2	0	0	0	0	0	0	0	0	0	5	5	5	4	4	4	2	2	1	1	1	1	1	5	5	1	1	4	4	4	1	1
2021-08-21	48	1	1	9	1	employe prive	4	2	2		2	2	1	2	2	2	1	2	0	0	0	0	0	0	0	0	0	4	4	4	4	3	2	1	1	1	1	1	1	1	4	4	2	1	4	4	2	2	3
2021-08-21	49	1	1	9	1	employe prive	6	4	2		2	1	2	2	2	2	1	2	0	0	0	0	0	0	0	0	0	5	5	5	5	5	5	2	1	1	1	3	1	1	5	5	1	1	4	4	1	1	2
2021-08-21	51	1	1	9	1	employe prive	6	4	2		2	2	2	2	2	2	2	2	0	0	0	0	0	0	0	0	0	4	3	4	3	4	4	2	2	2	1	2	1	1	5	5	2	1	3	3	3	2	1
2021-08-21	39	1	1	9	1	employe prive	3	2	2		2	2	2	2	2	2	1	2	0	0	0	0	0	0	0	0	0	5	5	5	5	5	3	2	1	1	1	2	1	1	5	5	2	1	4	1	1	1	1
2021-08-21	36	1	1	9	1	employe prive	7	4	2		2	2	1	2	2	2	1	2	0	0	0	0	0	0	0	0	0	5	5	5	5	5	5	2	2	2	2	1	1	1	4	4	2	2	3	3	2	2	1
2021-08-20	29	1	1	9	1	employe prive	2	2	1		2	2	2	2	2	2	2	2	0	0	0	0	0	0	0	0	0	5	5	5	5	5	4	4	4	2	2	2	2	2	5	5	1	1	5	4	1	1	3
2021-08-21	36	1	1	9	1	employe prive	3	2	2		2	2	1	2	2	2	2	2	0	0	0	0	0	0	0	0	0	5	2	1	1	1	1	3	2	1	1	1	1	2	5	5	1	1	4	1	1	1	3
2021-07-07	22	1	2	12	4	etudiant	1	1	1		2	2	2	2	2	2	2	2	0	0	0	0	0	0	0	0	0	1	1	1	5	1	4	5	5	1	1	4	1	1	4	5	1	1	1	2	1	3	1
2021-06-29	20	1	2	12	1	profession liberale	1	1	1		2	2	2	2	2	2	1	2	0	0	0	0	0	0	0	0	0	4	4	4	5	5	5	4	4	4	2	5	2	2	4	4	4	4	4	4	4	4	3
2021-07-17	36	1	2	12	4	profession liberale	5	2	2		2	2	2	2	2	2	2	2	0	0	0	0	0	0	0	0	0	2	2	2	4	1	4	5	4	1	4	4	4	2	2	4	2	2	4	4	2	2	4
2021-08-21	36	1	1	9	1	profession liberale	4	2	2		2	2	2	2	2	2	1	2	0	0	0	0	0	0	0	0	0	3	3	3	3	3	2	1	2	2	1	2	4	3	4	3	1	1	3	1	1	1	3
2021-07-13	29	1	1	12	5	profession liberale	3	2	2		2	2	1	2	1	2	1	2	0	0	0	0	0	0	0	0	0	4	4	4	5	2	5	4	2	2	5	2	2	2	5	5	2	1	2	2	2	2	1
2021-07-16	25	1	2	12	1	sans emploi	5	3	2		2	2	2	2	2	2	1	2	0	0	0	0	0	0	0	0	0	3	3	3	4	4	4	4	2	2	5	3	1	2	4	5	1	1	5	5	1	1	3
2021-08-17	45	1	1	9	1	profession liberale	6	3	2		2	2	2	2	2	2	2	1	0	1	1	1	0	0	0	0	0	3	4	4	4	4	4	4	2	4	3	2	2	2	4	4	2	2	4	4	1	1	1
2021-08-20	52	1	1	9	1	profession liberale	7	5	2		2	1	2	2	2	2	2	1	0	1	1	1	0	0	0	0	0	4	4	4	4	4	4	2	1	1	1	1	1	1	5	5	4	1	4	4	1	1	3
2021-08-21	25	1	2	9	1	profession liberale	1	1	2		2	2	1	2	2	2	1	1	0	1	0	1	1	0	0	0	0	5	5	5	5	5	2	1	1	1	1	1	1	1	3	3	1	1	3	1	1	1	1
2021-08-20	19	1	2	9	3	profession liberale	2	2	2		2	2	2	2	2	2	1	1	0	1	0	1	1	0	0	0	0	5	5	5	5	4	4	2	2	1	1	1	1	1	5	5	1	1	5	3	2	1	3
2021-08-20	47	1	1	9	1	profession liberale	5	3	2		2	2	2	2	2	2	2	1	0	1	0	1	1	0	0	0	0	4	4	4	1	1	1	1	1	1	1	1	1	1	5	5	1	1	4	1	1	1	1
2021-08-17	49	1	1	9	1	profession liberale	4	3	2		2	2	2	2	2	2	2	1	0	1	0	0	1	1	0	0	0	4	4	4	4	4	4	3	2	2	1	1	1	2	4	4	1	1	4	2	1	1	3
2021-08-21	31	1	2	9	3	employe prive	1	1	2		2	2	2	2	2	1	2	2	0	0	0	0	0	0	0	0	0	4	4	4	4	4	4	2	4	1	1	1	1	1	5	5	2	1	4	5	4	1	3
2021-08-17	51	1	1	9	1	profession liberale	5	4	1		2	2	2	2	2	2	2	2	0	0	0	0	0	0	0	0	0	3	3	3	4	4	4	2	2	2	1	1	1	1	5	5	1	1	4	4	2	1	1
2021-08-21	39	1	1	9	1	profession liberale	4	2	2		2	2	1	2	2	1	1	2	0	0	0	0	0	0	0	0	0	4	3	4	4	4	4	3	2	2	2	2	1	2	4	3	1	1	3	1	1	1	2
2021-08-17	38	2	1	9	1	profession liberale	4	4	2	2	2	2	1	2	2	2	2	1	1	1	1	0	0	0	0	0	0	4	4	4	4	4	2	2	2	1	1	1	1	1	4	4	1	1	4	2	2	1	3
2021-08-20	55	2	1	9	1	profession liberale	8	4	2	2	2	1	1	2	2	2	2	1	1	1	1	0	0	0	0	0	0	5	5	5	5	4	4	3	4	4	3	3	2	1	5	5	1	1	5	4	1	1	3
2021-08-17	29	1	2	9	1	profession liberale	1	1	2		2	2	2	2	2	2	1	1	1	1	0	1	0	0	0	0	0	4	4	4	4	4	3	2	2	2	2	1	1	1	4	4	2	2	4	2	2	2	2
2021-08-17	38	1	1	9	1	profession liberale	5	4	2		2	2	2	2	2	2	1	1	0	1	1	1	0	0	0	0	0	4	4	5	5	5	4	4	2	2	2	2	2	2	5	5	2	2	4	2	2	2	3
2021-08-20	52	1	1	9	1	profession liberale	8	4	2		1	1	2	2	2	2	1	1	0	1	1	1	0	0	0	0	0	5	5	5	5	5	5	4	2	3	4	3	2	3	4	4	1	1	4	5	4	1	1
2021-08-20	37	2	1	9	1	profession liberale	6	3	2	2	2	2	2	2	2	2	2	1	0	1	1	1	0	0	0	0	0	5	5	5	5	5	5	1	1	2	2	2	1	1	5	3	1	1	3	3	1	1	3
2021-08-20	47	2	1	9	1	profession liberale	3	3	2	2	2	2	2	2	2	2	2	1	0	1	1	1	0	0	0	0	0	5	5	5	5	5	5	4	2	2	1	1	1	1	3	3	1	1	5	4	1	1	3
2021-08-20	53	2	1	9	1	profession liberale	7	5	2	2	2	2	2	2	2	2	2	1	0	1	1	1	0	0	0	0	0	4	4	4	5	5	5	3	2	1	1	1	1	1	4	4	1	1	4	3	1	1	3
2021-08-20	38	1	1	9	1	profession liberale	9	5	2		2	2	2	2	2	2	2	1	0	1	1	1	0	0	0	0	0	5	5	5	4	4	4	4	4	3	2	1	1	3	5	5	1	1	4	4	2	1	4
2021-08-20	45	1	1	9	1	profession liberale	9	5	2		2	2	2	2	2	2	2	1	0	1	1	1	0	0	0	0	0	4	4	4	3	4	5	3	3	1	1	1	1	1	5	5	1	1	4	4	1	1	1
2021-08-20	55	1	1	9	1	sans emploi	12	9	2		2	1	2	2	2	2	1	1	0	1	1	1	0	0	0	0	0	5	5	5	5	4	4	4	2	1	1	1	1	1	5	5	1	1	4	1	1	1	2
2021-07-15	29	2	2	12	4	profession liberale	25	10	2	2	2	2	2	2	1	2	1	1	0	0	0	0	1	0	0	0	0	2	2	2	4	4	4	2	4	2	2	4	2	2	4	4	4	2	2	2	4	2	4
2021-08-17	51	1	1	9	1	profession liberale	5	2	2		2	1	1	2	2	1	1	1	0	1	1	0	1	0	0	0	0	4	4	4	4	3	4	4	4	4	4	4	2	4	5	5	2	2	4	3	2	2	1
2021-08-17	36	1	1	9	1	profession liberale	2	2	2		2	2	1	2	2	2	2	1	0	1	0	1	1	0	0	0	0	4	4	4	2	2	3	2	2	1	1	2	2	1	4	4	2	2	4	1	1	1	1
2021-08-17	55	1	1	9	1	profession liberale	9	5	2		2	2	2	2	2	2	2	1	0	1	0	1	1	0	0	0	0	4	4	4	4	4	4	2	2	2	2	2	1	1	4	4	1	1	4	4	1	1	1
2021-08-17	39	1	1	9	1	profession liberale	5	3	2		2	2	2	2	2	2	2	1	0	1	0	1	1	0	0	0	0	4	4	4	4	4	4	2	2	2	2	1	1	1	4	4	1	1	4	2	1	1	1
2021-08-20	22	1	2	9	3	profession liberale	3	3	2		2	2	2	2	2	2	1	1	0	1	0	1	1	0	0	0	0	4	3	4	4	4	4	2	1	1	1	1	1	1	5	5	2	1	5	3	1	1	1
2021-08-20	36	1	1	9	1	profession liberale	4	2	2		2	2	2	2	2	2	1	1	0	1	0	1	1	0	0	0	0	5	5	5	5	5	4	4	4	2	1	1	1	1	5	5	2	1	4	4	4	1	4
2021-08-21	31	1	2	9	3	profession liberale	3	3	2		2	2	2	2	2	2	2	1	0	1	0	1	1	0	0	0	0	3	3	3	4	3	3	2	1	1	1	1	1	1	4	4	1	1	4	3	1	1	1
2021-08-20	37	1	1	9	1	profession liberale	5	3	2		2	2	2	2	2	2	1	1	0	1	0	1	1	0	0	0	0	4	4	4	3	4	3	4	2	1	1	1	1	1	4	4	1	1	3	4	2	1	3
2021-08-21	34	1	1	9	1	profession liberale	5	4	2		2	2	1	2	2	2	2	1	0	1	0	1	1	0	0	0	0	4	4	4	5	5	5	3	4	2	1	1	1	1	4	4	1	1	4	1	2	1	3
2021-08-20	40	1	1	9	1	profession liberale	5	3	2		2	2	2	2	2	2	2	1	0	1	0	1	1	0	0	0	0	4	4	4	4	4	4	2	1	1	1	1	1	1	5	5	1	1	4	4	1	1	4
2021-08-20	38	1	1	9	1	profession liberale	6	4	2		2	2	2	2	2	2	2	1	0	1	0	1	1	0	0	0	0	4	4	4	1	3	2	3	1	1	1	1	1	1	5	5	2	1	4	4	1	1	3
2021-07-16	25	1	2	12	2	profession liberale	1	1	2		2	2	2	2	2	2	2	1	1	0	0	0	0	0	1	1	0	2	2	2	4	5	4	4	3	2	2	5	2	2	4	4	2	2	2	2	2	2	2
2021-07-07	26	1	2	12	4	profession liberale	2	2	2		2	2	2	2	2	2	1	1	0	0	0	0	1	0	1	1	1	2	2	2	5	5	5	5	1	1	4	4	2	2	4	4	2	2	4	2	2	2	2
2021-07-07	40	1	1	12	1	employe prive	5	3	2		2	2	2	2	2	2	1	2	0	0	0	0	0	0	0	0	0	3	3	4	4	4	4	2	2	2	2	3	3	2	5	5	2	4	4	2	2	2	2
2021-07-07	27	1	1	12	4	etudiant	3	2	2		2	2	2	2	2	2	1	2	0	0	0	0	0	0	0	0	0	4	2	1	4	4	5	5	5	2	5	5	2	2	4	4	2	1	1	4	2	2	2
2021-07-13	24	2	1	12	4	etudiant	20	12	2	1	2	2	1	2	2	2	2	2	0	0	0	0	0	0	0	0	0	2	2	4	4	4	4	5	4	2	2	3	2	2	4	5	2	2	2	2	4	2	5
2021-07-04	50	1	1	12	4	fonctionnaire	4	2	2		2	2	2	2	2	2	1	2	0	0	0	0	0	0	0	0	0	3	2	2	4	4	4	2	2	2	2	2	2	2	4	4	2	2	4	2	2	2	2
2021-07-16	22	1	2	12	3	profession liberale	1	1	2		2	2	2	2	2	2	1	2	0	0	0	0	0	0	0	0	0	4	2	4	4	4	4	2	4	2	4	4	2	4	4	4	2	4	3	2	2	2	2
2021-08-17	56	1	1	9	1	profession liberale	4	2	2		2	2	2	2	2	2	2	2	0	0	0	0	0	0	0	0	0	4	4	4	3	3	3	2	2	2	2	2	2	2	4	4	1	2	4	3	2	1	3
2021-06-30	40	1	1	12	1	profession liberale	4	4	2		2	2	2	2	2	2	1	2	0	0	0	0	0	0	0	0	0	4	4	4	4	4	4	4	4	4	3	4	2	2	4	4	2	4	4	4	2	2	2
2021-06-30	50	1	1	12	1	profession liberale	10	5	2		2	2	2	2	2	2	2	2	0	0	0	0	0	0	0	0	0	3	3	4	4	4	4	4	4	4	2	2	2	2	2	2	2	4	4	4	2	2	2
2021-07-07	28	1	1	12	4	profession liberale	10	5	2		2	2	2	2	2	2	1	2	0	0	0	0	0	0	0	0	0	4	2	2	5	5	5	5	5	2	5	3	2	2	5	5	5	1	2	1	4	2	2
2021-07-12	29	1	1	12	4	profession liberale	3	1	1		2	2	2	2	2	1	2	2	0	0	0	0	0	0	0	0	0	2	2	4	5	5	5	1	2	2	3	4	4	2	3	4	2	2	2	3	4	2	2
2021-07-13	19	1	2	12	3	profession liberale	10	5	2		2	2	2	2	2	2	2	2	0	0	0	0	0	0	0	0	0	1	1	1	4	5	4	4	4	4	4	3	2	2	4	2	2	4	4	4	2	2	4
2021-07-13	33	1	1	12	3	profession liberale	5	3	2		2	2	1	2	2	2	2	2	0	0	0	0	0	0	0	0	0	1	5	4	5	4	4	3	2	1	1	2	1	2	4	5	4	4	4	5	4	2	2
2021-07-13	27	1	2	12	4	profession liberale	3	3	2		2	2	2	2	1	2	1	2	0	0	0	0	0	0	0	0	0	4	4	4	4	4	4	4	4	2	4	4	4	4	5	5	1	1	1	2	2	2	4
2021-07-17	26	1	2	12	3	profession liberale	8	4	2		2	2	2	2	2	2	1	2	0	0	0	0	0	0	0	0	0	1	4	2	4	4	4	5	4	2	4	4	4	2	4	4	2	4	2	4	2	4	4
2021-07-07	26	1	2	12	4	profession liberale	15	8	2		2	2	2	2	2	2	1	2	0	0	0	0	0	0	0	0	0	2	3	4	5	5	5	2	2	2	2	2	2	2	5	5	2	2	4	5	2	2	2
2021-07-15	26	1	2	12	3	profession liberale	5	4	2		2	2	2	2	2	2	2	2	0	0	0	0	0	0	0	0	0	1	1	1	4	4	4	5	4	2	2	4	2	2	4	4	4	4	4	4	4	2	2
2021-08-20	48	2	1	9	1	profession liberale	4	3	2	2	2	2	2	2	2	2	2	2	0	0	0	0	0	0	0	0	0	4	4	4	5	5	3	3	2	2	2	2	2	2	5	5	1	1	1	1	1	1	1
2021-08-20	33	2	1	9	1	profession liberale	6	4	2	2	2	2	2	2	2	2	1	2	0	0	0	0	0	0	0	0	0	4	4	4	5	5	5	3	1	1	1	1	1	1	5	4	1	1	4	3	2	2	2
2021-08-20	50	2	1	9	1	profession liberale	5	3	2	2	2	2	2	2	2	2	2	2	0	0	0	0	0	0	0	0	0	5	5	5	4	3	3	2	2	2	2	2	2	1	5	5	1	1	4	3	2	2	3
2021-08-20	46	1	1	9	1	profession liberale	12	8	2		1	2	2	2	2	2	2	2	0	0	0	0	0	0	0	0	0	3	3	2	5	5	5	5	1	1	1	1	1	1	5	5	1	1	5	5	1	1	1
2021-08-20	48	1	1	9	1	profession liberale	6	4	2		2	2	2	2	2	2	2	2	0	0	0	0	0	0	0	0	0	4	4	4	4	4	4	3	4	1	1	1	1	1	5	5	1	1	4	4	1	1	3
2021-08-20	39	1	1	9	1	profession liberale	8	4	2		2	2	1	2	2	2	2	2	0	0	0	0	0	0	0	0	0	4	4	4	1	1	1	3	1	1	1	1	1	1	5	5	1	1	4	1	1	1	1
2021-08-21	50	1	1	9	1	sans emploi	5	3	2		2	2	2	2	2	2	2	2	0	0	0	0	0	0	0	0	0	5	5	5	5	5	4	2	1	1	3	1	1	1	4	5	1	1	5	3	1	1	4
2021-08-17	28	1	1	9	1	profession liberale	9	4	2		2	2	2	2	2	2	2	1	0	1	1	1	0	0	0	0	0	4	4	4	4	5	5	2	2	1	1	1	1	1	5	5	1	1	5	3	1	1	3
2021-08-17	39	1	1	9	1	profession liberale	5	4	2		2	2	2	2	2	2	2	1	0	1	1	0	1	0	0	0	0	4	4	4	3	3	3	2	2	2	2	2	2	2	4	3	1	1	3	3	1	1	1
2021-08-17	36	1	1	9	1	profession liberale	5	3	2		2	2	2	2	2	2	2	1	0	1	0	1	1	0	0	0	0	4	4	4	2	2	2	3	2	2	2	1	1	2	4	4	1	1	4	3	1	1	2
2021-08-17	45	1	1	9	1	profession liberale	4	2	2		2	2	2	2	2	2	2	1	0	1	0	1	1	0	0	0	0	4	4	4	5	5	5	4	4	3	3	2	2	1	4	4	2	2	3	3	2	2	2
2021-08-20	38	1	1	9	3	employe prive	4	3	2		2	2	2	2	2	2	1	1	0	0	1	1	1	0	0	0	0	4	4	4	4	3	3	4	4	1	1	1	1	1	5	5	4	1	5	4	1	1	1
2021-08-17	56	1	1	9	1	profession liberale	12	7	2		2	2	2	2	2	2	2	2	0	0	0	0	0	0	0	0	0	4	4	4	5	5	5	1	1	1	1	1	1	1	5	5	1	1	4	3	1	1	1
2021-08-17	35	1	1	9	1	profession liberale	6	4	2		2	2	2	2	2	2	2	2	0	0	0	0	0	0	0	0	0	4	4	4	3	3	3	2	2	2	1	1	1	1	5	5	1	2	4	3	1	1	3
2021-08-17	26	1	2	9	1	profession liberale	1	1	2		2	2	2	2	2	2	2	2	0	0	0	0	0	0	0	0	0	4	4	4	2	2	3	4	2	2	1	1	2	2	4	4	2	2	3	3	2	2	3
2021-07-17	30	1	1	12	3	profession liberale	14	8	2		2	2	2	1	2	2	2	2	0	0	0	0	0	0	0	0	0	2	4	2	4	4	2	4	2	2	2	4	2	2	4	4	2	2	4	2	2	2	2
2021-08-21	37	1	1	9	1	profession liberale	11	6	2		2	2	2	2	2	2	2	2	0	0	0	0	0	0	0	0	0	5	5	5	5	5	5	2	2	2	2	2	1	2	4	4	1	1	5	4	1	1	2
2021-08-20	50	1	1	9	1	profession liberale	5	3	2		2	2	2	2	2	2	2	2	0	0	0	0	0	0	0	0	0	4	4	4	4	4	4	2	2	1	1	1	1	1	5	5	1	1	4	5	2	1	3
2021-08-17	47	1	1	9	1	profession liberale	7	4	2		2	2	2	2	2	2	2	1	1	1	0	1	0	0	0	0	0	2	2	3	2	2	2	1	1	1	1	1	1	1	5	5	2	1	4	2	1	1	1
2021-08-17	36	1	1	9	1	profession liberale	3	2	2		2	2	2	2	2	2	2	1	0	1	0	1	1	0	0	0	0	2	2	2	3	3	3	4	2	1	1	1	1	1	3	3	1	1	3	3	2	1	3
2021-08-17	47	1	1	9	1	profession liberale	6	3	2		2	2	2	2	2	2	2	1	0	1	0	1	1	0	0	0	0	4	4	4	2	2	2	2	1	2	1	2	2	2	4	4	2	2	4	3	2	2	2
2021-07-15	31	1	2	12	4	profession liberale	12	6	2		2	2	2	2	1	1	1	1	0	1	1	1	1	1	0	1	1	1	5	3	4	5	5	3	5	2	4	5	2	2	4	4	4	4	4	4	4	4	4
2021-08-21	48	1	1	9	1	profession liberale	8	4	2		2	2	1	2	2	2	1	2	0	0	0	0	0	0	0	0	0	4	4	4	4	1	1	1	1	1	1	1	1	1	5	5	1	1	4	4	1	1	1
2021-08-17	52	1	1	9	1	profession liberale	8	5	2		2	2	2	2	2	2	2	1	1	1	1	0	0	0	0	0	0	4	3	4	4	4	4	2	1	1	1	1	1	1	5	5	1	1	4	1	1	1	1
2021-08-17	45	1	1	9	1	profession liberale	7	4	2		2	2	2	2	2	2	2	1	1	1	0	1	0	0	0	0	0	4	3	4	3	3	3	2	2	2	1	1	1	1	3	3	1	1	1	3	1	1	1
2021-08-17	46	1	1	9	1	profession liberale	6	4	2		2	2	2	2	2	2	2	1	0	1	1	1	0	0	0	0	0	4	4	4	3	4	3	3	2	2	4	2	2	2	5	5	4	2	4	2	2	2	2
2021-07-15	21	1	2	12	4	employe prive	9	4	2		2	2	1	2	1	1	1	2	0	0	0	0	0	0	0	0	0	4	2	4	5	5	5	2	2	2	4	2	2	2	4	4	4	2	3	5	3	1	3
2021-08-17	38	1	1	9	1	profession liberale	5	3	2		2	2	2	2	2	2	2	2	0	0	0	0	0	0	0	0	0	4	4	4	4	2	2	2	2	1	1	1	1	1	4	4	1	1	4	4	1	1	1
2021-08-20	50	2	1	9	1	profession liberale	4	3	2	2	2	1	2	2	2	2	2	2	0	0	0	0	0	0	0	0	0	5	5	5	5	5	5	2	2	2	2	1	1	2	4	4	1	1	4	4	2	1	1
2021-08-21	44	1	1	9	1	profession liberale	5	3	2		2	2	2	2	2	2	2	2	0	0	0	0	0	0	0	0	0	4	4	4	4	4	4	4	4	2	2	2	2	2	4	3	1	1	4	4	2	1	3
2021-08-17	35	1	1	9	1	profession liberale	3	2	2		2	2	1	2	2	2	2	1	0	1	1	1	0	0	0	0	0	3	3	4	2	2	3	2	2	1	1	1	3	1	3	4	1	1	3	2	2	2	1
2021-08-20	50	2	1	9	1	profession liberale	8	4	2	2	2	1	2	2	2	2	2	1	0	1	1	1	0	0	0	0	0	5	5	5	4	4	4	3	2	1	1	1	1	1	5	5	1	1	5	4	2	1	1
2021-08-17	50	1	1	9	1	profession liberale	5	2	2		2	2	2	2	2	2	2	1	0	1	0	1	1	0	0	0	0	4	4	4	4	1	1	4	4	2	2	1	1	1	4	4	1	1	4	4	1	1	1
2021-07-15	56	2	4	12	2	fonctionnaire	5	5	2	2	2	1	2	2	2	2	2	2	0	0	0	0	0	0	0	0	0	2	2	2	2	4	2	5	4	4	4	2	2	2	4	4	2	2	2	4	2	2	2
2021-08-17	34	1	1	9	1	profession liberale	5	3	2		2	2	2	2	2	2	2	1	1	1	0	1	0	0	0	0	0	3	3	3	5	3	5	3	1	1	1	1	1	1	5	3	1	1	3	4	1	1	2
2021-08-17	56	1	1	9	1	profession liberale	7	4	2		2	2	2	2	2	2	2	1	1	1	0	1	0	0	0	0	0	4	4	4	4	4	2	2	1	1	3	2	2	1	4	4	1	1	4	3	2	1	1
2021-08-17	38	1	1	9	1	profession liberale	6	3	2		2	2	2	2	2	2	2	1	0	1	1	1	0	0	0	0	0	4	4	4	5	5	5	3	2	2	1	1	1	1	1	1	1	1	3	3	2	2	2
2021-08-20	45	1	1	9	1	profession liberale	7	5	2		2	1	1	2	2	2	2	1	0	1	1	1	0	0	0	0	0	5	5	5	4	5	5	4	4	2	2	1	1	3	5	5	1	1	5	4	2	1	3
2021-08-17	40	1	1	9	1	profession liberale	9	4	2		2	2	1	2	2	2	2	1	0	1	0	1	1	0	0	0	0	4	4	4	4	4	4	3	2	1	1	1	1	1	2	2	2	1	4	4	1	1	1
2021-08-17	56	1	1	9	1	profession liberale	4	3	2		2	2	2	2	2	2	2	1	0	1	0	1	1	0	0	0	0	4	4	4	2	2	2	3	3	1	1	1	1	1	4	4	1	1	1	2	1	1	1
2021-08-17	47	1	1	9	1	profession liberale	10	7	2		2	2	2	2	2	2	2	1	0	1	0	1	1	0	0	0	0	3	3	3	2	2	2	1	1	1	1	1	1	1	4	4	2	1	4	2	2	1	1
2021-08-17	40	1	1	9	1	profession liberale	9	5	2		2	2	2	2	2	2	2	1	0	1	0	1	1	0	0	0	0	4	4	4	4	4	2	2	1	1	1	1	1	1	4	4	1	1	4	1	1	1	1
2021-08-17	53	1	1	9	1	profession liberale	8	6	2		2	2	1	2	2	2	2	1	0	1	0	1	1	0	0	0	0	3	3	3	4	4	4	2	2	1	2	1	1	1	5	5	2	2	3	2	1	1	1
2021-08-20	35	2	1	9	1	profession liberale	4	3	2	2	2	2	2	2	2	2	2	1	0	1	0	1	1	0	0	0	0	4	4	4	4	5	5	3	2	1	1	1	1	1	5	4	1	1	4	3	1	1	3
2021-08-20	35	1	1	9	1	profession liberale	6	4	2		2	2	2	2	2	2	2	1	0	1	0	1	1	0	0	0	0	5	5	4	3	1	2	1	1	1	1	1	1	1	5	5	1	1	4	3	1	1	3
2021-08-21	56	1	1	9	1	profession liberale	9	6	2		2	1	2	2	2	2	1	1	0	1	0	1	1	0	0	0	0	4	4	4	4	3	3	4	4	4	4	2	1	1	5	5	1	1	4	4	1	1	1
2021-08-17	54	1	1	9	1	profession liberale	8	5	2		2	2	2	2	2	2	2	1	0	0	1	1	1	0	0	0	0	4	4	4	3	3	3	2	1	1	1	2	1	1	2	3	1	1	3	4	1	1	1
2021-07-01	25	1	2	12	4	profession liberale	2	1	2		2	2	2	2	1	2	1	1	0	1	0	0	1	1	0	0	0	4	4	4	4	5	4	2	2	2	2	3	2	2	4	2	2	2	2	4	2	2	3
2021-07-17	28	1	2	12	3	employe prive	7	5	2		2	2	2	2	2	2	1	2	0	0	0	0	0	0	0	0	0	3	1	3	4	4	4	3	3	3	3	4	1	1	3	4	1	1	4	2	2	2	3
2021-08-17	61	1	1	9	1	profession liberale	10	5	2		2	1	2	2	2	2	2	2	0	0	0	0	0	0	0	0	0	4	4	4	4	5	5	3	3	2	3	2	2	2	3	3	1	1	3	1	1	1	3
2021-08-17	34	1	1	8	1	profession liberale	5	3	2		2	2	2	2	2	2	2	2	0	0	0	0	0	0	0	0	0	4	4	4	3	4	4	3	2	2	2	2	2	2	3	3	1	1	1	3	1	2	2
2021-08-17	55	1	1	9	1	profession liberale	8	6	2		2	2	2	2	2	2	2	2	0	0	0	0	0	0	0	0	0	4	4	4	4	4	5	4	1	1	1	1	1	1	5	5	1	1	4	3	1	1	1
2021-08-17	51	1	1	9	1	profession liberale	4	3	2		2	2	2	2	2	2	2	2	0	0	0	0	0	0	0	0	0	4	4	4	3	3	3	3	2	2	2	2	2	1	4	4	2	2	2	4	2	2	2
2021-08-17	48	1	1	9	1	profession liberale	6	4	2		2	2	2	2	2	2	2	2	0	0	0	0	0	0	0	0	0	4	4	4	2	2	2	2	2	1	1	1	1	1	4	4	2	1	1	1	1	1	1
2021-08-17	50	1	1	9	1	profession liberale	7	5	2		2	2	2	2	2	2	2	2	0	0	0	0	0	0	0	0	0	4	4	4	2	2	1	1	1	1	1	1	1	1	4	4	2	2	4	2	1	1	1
2021-08-17	53	1	1	9	1	profession liberale	6	2	2		2	2	2	2	2	2	2	2	0	0	0	0	0	0	0	0	0	4	4	4	4	4	4	3	3	5	2	2	2	2	4	4	2	1	3	3	2	2	3
2021-07-16	41	1	1	12	3	profession liberale	6	2	2		2	2	2	2	2	2	2	2	0	0	0	0	0	0	0	0	0	2	2	2	2	2	2	4	2	2	2	4	2	2	2	2	3	2	4	4	2	2	2
2021-08-20	54	2	1	9	1	profession liberale	6	4	2	2	2	2	2	2	2	2	2	2	0	0	0	0	0	0	0	0	0	4	4	4	4	4	4	4	4	4	4	2	2	1	4	5	2	2	5	1	1	1	1
2021-07-15	24	1	2	12	4	sans emploi	3	3	2		2	2	2	2	2	2	2	2	0	0	0	0	0	0	0	0	0	1	2	2	2	4	2	2	2	2	2	2	2	2	2	2	4	2	2	5	2	4	4
2021-07-14	28	1	1	12	3	profession liberale	7	2	2		2	2	2	2	2	2	1	1	0	0	0	0	1	0	0	0	0	2	4	2	5	5	4	4	4	2	2	4	2	2	4	4	4	2	4	4	4	2	3
2021-07-15	24	1	2	12	3	employe prive	3	3	2		2	2	2	2	2	1	1	1	0	0	1	0	1	0	0	0	0	1	1	1	4	4	2	4	5	2	4	4	2	2	4	4	2	4	2	4	4	2	4
2021-08-17	35	1	1	9	1	profession liberale	8	4	2		2	2	2	2	2	2	2	1	0	1	1	0	1	0	0	0	0	4	4	4	4	4	4	2	2	2	1	2	1	1	4	4	1	1	4	2	1	1	1
2021-08-20	29	1	2	9	3	profession liberale	1	1	1		2	2	2	2	2	2	1	1	0	0	0	1	1	0	0	0	0	4	4	4	5	5	4	4	2	2	1	1	1	1	4	4	1	1	5	3	1	1	3
2021-07-15	35	1	1	12	4	infirmier	6	5	2		2	2	2	2	1	2	1	2	0	0	0	0	0	0	0	0	0	4	2	4	5	5	5	5	4	2	5	1	1	2	5	5	1	1	2	1	2	2	1
2021-07-14	36	1	1	12	3	profession liberale	7	4	2		2	2	1	2	2	2	2	2	0	0	0	0	0	0	0	0	0	4	2	4	5	5	5	4	5	2	2	2	2	2	5	2	4	2	2	2	2	2	5
2021-07-14	40	1	1	12	3	profession liberale	8	3	2		2	1	2	2	1	2	2	2	0	0	0	0	0	0	0	0	0	1	2	2	5	5	4	4	4	2	4	4	1	1	4	4	1	3	4	4	2	2	4
2021-07-13	36	1	1	12	3	fonctionnaire	2	2	2		2	2	2	2	1	2	1	2	0	0	0	0	0	0	0	0	0	2	2	4	5	3	5	5	4	2	4	2	1	1	5	5	5	5	3	2	3	1	5
2021-07-15	60	1	1	12	4	profession liberale	8	4	2		2	2	2	2	2	1	1	1	1	0	1	0	1	0	0	0	0	2	2	2	4	4	5	5	4	2	4	2	2	2	4	4	4	2	2	5	4	2	4
2021-08-17	38	1	1	9	1	profession liberale	7	5	2		2	2	2	2	2	2	2	1	0	1	0	1	1	0	0	0	0	4	4	4	2	2	2	2	1	1	1	1	1	1	4	4	2	1	4	3	2	2	2
2021-07-15	42	1	1	12	3	profession liberale	8	3	2		2	2	2	2	2	2	2	2	0	0	0	0	0	0	0	0	0	1	4	1	4	4	4	4	1	1	1	1	1	1	3	2	4	2	2	4	4	4	4
2021-08-20	53	2	1	9	1	profession liberale	10	4	2	2	2	1	2	2	2	2	1	2	0	0	0	0	0	0	0	0	0	4	4	4	4	5	5	4	2	2	1	1	1	1	3	3	1	1	5	4	1	1	4
2021-08-20	53	2	1	9	1	profession liberale	9	5	2	2	2	1	2	2	2	2	1	2	0	0	0	0	0	0	0	0	0	5	5	5	5	5	5	5	5	1	1	1	1	1	4	4	1	1	5	4	2	1	3
2021-08-20	47	1	1	9	1	profession liberale	9	7	2		2	1	2	2	2	2	2	2	0	0	0	0	0	0	0	0	0	4	4	4	4	4	4	4	2	1	1	1	1	2	4	5	1	1	5	4	2	1	3
2021-08-21	35	1	1	9	1	profession liberale	3	2	2		2	2	2	2	2	2	1	2	0	0	0	0	0	0	0	0	0	4	4	4	5	5	5	2	4	1	1	5	2	1	5	5	1	1	4	4	2	1	2
2021-07-12	38	2	2	12	5	fonctionnaire	20	6	2	2	2	2	2	2	2	2	1	2	0	0	0	0	0	0	0	0	0	2	4	4	4	2	4	4	4	4	4	4	4	4	4	4	2	4	4	4	5	4	4
2021-07-16	52	1	1	12	4	fonctionnaire	15	11	2		2	1	1	2	1	1	1	1	1	1	1	0	1	0	0	0	0	2	2	2	5	5	5	5	5	4	4	5	2	2	4	4	2	2	5	4	4	2	4
2021-07-09	29	1	1	11	2	profession liberale	8	4	2		2	2	1	2	2	2	1	2	0	0	0	0	0	0	0	0	0	2	4	1	4	4	4	1	1	2	1	1	1	1	4	4	2	2	2	4	2	2	5
2021-07-09	23	1	2	12	3	profession liberale	1	1	1		2	2	1	2	1	2	2	1	0	1	0	1	0	0	1	0	0	3	2	2	5	5	4	4	2	2	4	2	3	3	5	5	1	1	1	1	2	2	1
2021-07-13	35	1	1	12	4	profession liberale	5	2	2		2	2	1	2	2	2	2	2	0	0	0	0	0	0	0	0	0	1	2	1	5	5	2	2	2	2	1	2	1	1	4	4	2	1	1	2	2	2	4
[truncated: 10 more columns]
