# Supplementary material for: Facilitators and barriers to COVID-19 vaccination among healthcare workers and the general population in Guinea
Source: BMC Infect Dis. 2022 Sep 27;22:752. doi: 10.1186/s12879-022-07742-3 (PMC9514191; doi:10.1186/s12879-022-07742-3)
Supplement: Supplementary file 5 — Additional file 5. Dataset supporting the conclusions of this article. [file 12879_2022_7742_MOESM5_ESM.xlsx]

## Sheet: cvpub1
						Facilitators and barriers to COVID-19 vaccination among healthcare workers and the general population in Guinea.
						Almamy Amara TOURE ,2, Fodé Amara TRAORE3,4, Gnoume CAMARA3, Aboubacar Sidiki MAGASSOUBA5,Ibrahima BARRY1, Mohamed Lamine KOUROUMA4,Younoussa SYLLA1, Naby Yaya CONTE1,5, Diao CISSE5, Nafissatou DIOUBATÉ1, Sidikiba SIDIBE6,7, Abdoul Habib BEAVOGUI1, Alexandre DELAMOU5,6.
						Authors' affiliations 1 Maferinyah National Centre for Training and Research in Rural Health (CNFRSR), Forécariah, Guinea. 2 Kofi Annan University of Guinea.Conakry,Guinea. 3 Centre Hospitalo-Universitaire de Conakry,Service de maladies infectieuses. 4 Agence Nationale de Sécurité Sanitaire,Conakry,Guinée. 5 Centre MURAZ, Burkina Faso.6 Department of Public Health, Faculty of Sciences and Health …		Additional Table 4. General population dataset on COVID-19 vaccination.
																												Legend.From this cell to BG. 1= strongly disagree 2 =disagree 3 = neutral 4 = agree 5 = strongly agree
Date of survey	Age	Legend.1=Man, 2=Female	Legend. 1=Married, 2=Single, 3=Divorced, 4=Widow	Legend. Patient residence code	Legend.Education 1= primary, 2= secondary, 3=university, 4= high school	Legend.Occupation. Profession libre=freelance, etudiant=student, sans emploi=unemployed, fonctionnaire= civil servant	Legend.Number of persons in the household	Legend.number of persons with age ≥ to 18 years	Legend.the duration of stay in the place of residence	Legend. Pregnancy status	Legend.diabetes 1=yes,2=no	Legend.hypertension 1=yes,2=no	Legend.overweight 1=yes,2=no	Legend.Asthma 1=yes,2=no	Legend.allergic diseases 1=yes,2=no	Legend.other chronic diseases 1=yes,2=no	Legend.vaccine definition 1=yes,2=no	Legend.Have you recently sought news about COVID-19? 1=yes,2=no	Legend. Source information public radio 1=yes,2=no	Legend. Source information private radio 1=yes,2=no	Legend. Source information public TV 1=yes,2=no	Legend. Source information private TV 1=yes,2=no	Legend. Source information social media 1=yes,2=no	Legend. Source information National health agency for health security 1=yes,2=no	Legend. Source information neighborhood 1=yes,2=no	Legend. Source information word of mouth 1=yes,2=no	Legend. Source information other 1=yes,2=no	Legend.I am likely to get COVID-19	Legend.I am at risk of COVID-19	Legend.I may get COVID-19	Legend.I think that COVID-19 is a severe health problem	Legend.I believe that COVID-19 has negative consequences	Legend.I believe that COVID-19 has negative consequences	Legend.I am terrified of COVID-19	Legend.Thinking about COVID-19 makes me feel uncomfortable	Legend.My palms get sweaty when I think about COVID-19	Legend.I am afraid of dying of COVID-19	Legend.Watching the news about COVID-19 on social networks makes me nervous or anxious	Legend.I cannot sleep because I am fearful of catching COVID-19	Legend.My heart rate increases, or I have palpitations when I think about COVID-19	Legend.Taking COVID-19 vaccination will help prevent coronavirus	Legend.Taking COVID-19 vaccine will help strengthen the body’s immunity in fighting viruses	Legend.A vaccine is reserved for a group of people	Legend.A vaccine is too expensive for me	Legend.A procedure to get the vaccine is laborious	Legend.I am afraid of the side effects of the vaccine	Legend. I heard that the vaccine induces the disease	Legend. Vaccine is made to prevent reproduction	Legend. I don’t trust vaccines
today	patient_informations/age	patient_informations/sexe	patient_informations/statut_matrimonial	patient_informations/commune	patient_informations/niveau_education	patient_informations/Profession	patient_informations/Nbp_menage	patient_informations/Nbre_pers_plusde18ans	patient_informations/duree_sejour	patient_informations/grossesse	Antecedents/diabete	Antecedents/hta	Antecedents/surpoids	Antecedents/asthme	Antecedents/autreallergie	Antecedents/autremalchr	Information_vaccination/con_vaccin	source_infos_COVID-19/cherch_info_COVID-19	source_infos_COVID-19/source_infos/1	source_infos_COVID-19/source_infos/2	source_infos_COVID-19/source_infos/3	source_infos_COVID-19/source_infos/4	source_infos_COVID-19/source_infos/5	source_infos_COVID-19/source_infos/6	source_infos_COVID-19/source_infos/7	source_infos_COVID-19/source_infos/8	source_infos_COVID-19/source_infos/9	perception_peur_COVID-19/probable_attrap_COVID-19	perception_peur_COVID-19/arisque_COVID-19	perception_peur_COVID-19/possible_attrap_COVID-19	perception_peur_COVID-19/pense_COVID-19_grav	perception_peur_COVID-19/pense_COVID_19_cons_neg	perception_peur_COVID-19/pense_COVID-19_nuisibl	perception_peur_COVID-19/trepeur_COVID_19	perception_peur_COVID-19/penser_COVID_19_malaise	perception_peur_COVID-19/mains_moites_pense_COVID_19	perception_peur_COVID-19/peur_mourir_COVID-19	perception_peur_COVID-19/regarde_nouvel_COVID-19_rend_nerveu	perception_peur_COVID-19/nepeut_dormir_COVID-19	perception_peur_COVID-19/acc_rythmecard_palpitation_COVID-19	attitudes_croyance/prendr_vaccin_COVID-19_benefic	attitudes_croyance/prendr_vaccin_COVID-19_renf_immun	attitudes_croyance/vaccins_reserv_grpes_pers	attitudes_croyance/vaccins_tropcher	attitudes_croyance/procedur_avoirvacc_laborieu	attitudes_croyance/peur_effet_second_vaccin	attitudes_croyance/appri_vaccin_donnemaladie	attitudes_croyance/vaccin_empecher_reproduct	attitudes_croyance/pas_confiance_vaccin
2021-06-25	22	1	2	9	4	etudiant	1	1	1		2	2	2	2	1	2	1	1	0	1	0	0	0	0	0	0	0	2	2	2	4	4	4	4	4	1	4	4	3	2	4	4	2	1	4	4	2	2	3
2021-06-10	22	2	2	9	4	etudiant	1	1	2	2	2	2	1	2	2	2	1	1	0	0	1	0	0	0	0	0	0	2	2	2	4	4	4	4	4	1	2	4	2	2	4	4	2	1	2	4	4	2	2
2021-05-28	24	1	2	2	4	etudiant	1	1	1		2	2	2	2	1	2	1	1	0	0	0	0	1	0	0	0	0	4	4	2	4	4	4	4	2	2	4	4	4	2	4	4	2	4	2	2	4	2	4
2021-06-29	23	2	1	6	4	etudiant	1	1	1	2	2	1	1	2	1	2	1	1	0	0	0	0	1	0	0	0	0	2	2	2	4	4	2	2	2	2	2	2	2	2	4	4	2	2	2	4	2	2	4
2021-05-22	30	1	2	10	5	profession liberale	1	1	1		2	2	2	2	2	2	2	1	0	0	0	0	1	0	0	0	0	2	2	2	4	4	4	4	3	2	5	4	3	3	4	4	1	1	1	1	1	1	1
2021-07-03	26	1	2	9	4	sans emploi	1	1	2		2	2	2	2	2	2	1	1	0	0	0	0	1	0	0	0	0	2	2	2	3	4	3	3	3	1	3	2	2	2	4	4	2	1	2	2	2	2	2
2021-07-12	24	1	2	9	4	sans emploi	1	1	2		2	2	2	2	2	2	1	1	0	0	0	0	1	0	0	0	0	3	3	3	4	4	4	4	4	1	4	4	4	3	4	4	2	1	4	4	2	2	2
2021-05-19	19	1	2	10	3	profession liberale	1	1	1		2	2	2	2	2	2	2	1	1	1	0	0	1	0	0	0	0	2	2	3	4	4	4	5	4	2	4	3	3	3	3	4	1	2	2	4	2	1	3
2021-05-22	22	1	2	10	5	profession liberale	1	1	2		2	2	2	2	2	2	2	1	1	1	0	0	1	0	0	0	0	2	2	2	4	4	4	4	3	2	5	4	2	3	4	4	1	2	2	2	2	1	2
2021-05-26	22	1	2	9	4	etudiant	1	1	2		2	2	2	2	2	2	2	1	0	0	1	0	1	0	0	0	0	5	5	5	5	5	5	5	2	1	4	4	3	4	4	4	2	1	2	4	2	2	4
2021-05-19	20	1	2	10	3	profession liberale	1	1	1		2	2	2	2	2	2	2	1	1	1	1	0	1	0	0	0	0	2	2	2	4	4	4	4	4	2	4	3	3	3	4	4	2	2	2	3	2	2	3
2021-05-22	24	1	2	10	5	profession liberale	1	1	2		2	2	2	2	2	2	1	1	1	1	1	0	1	0	0	0	0	2	2	2	4	4	4	4	3	2	5	4	4	3	4	4	1	2	2	2	2	2	2
2021-05-24	46	1	1	9	4	fonctionnaire	1	1	1		2	2	2	2	2	2	1	1	1	1	1	1	1	0	0	0	0	3	3	3	5	5	5	5	3	1	4	2	2	2	4	4	4	1	4	4	4	2	5
2021-06-05	27	1	2	2	4	etudiant	1	1	2		2	2	2	2	2	2	1	1	0	0	0	1	1	1	0	0	0	2	2	2	4	4	4	4	2	2	2	2	2	2	4	4	2	2	2	4	2	2	4
2021-06-15	18	1	2	9	4	etudiant	1	1	2		2	2	2	2	2	1	1	1	0	1	0	0	0	0	1	0	0	2	2	2	5	5	5	2	2	1	2	4	2	2	2	2	4	1	4	2	2	4	2
2021-05-22	28	1	2	10	2	profession liberale	1	1	2		2	2	2	2	2	2	2	1	0	1	1	0	0	0	1	0	0	1	1	1	5	5	5	3	4	2	4	5	2	2	5	5	2	2	2	4	2	2	3
2021-05-24	22	1	2	10	4	etudiant	1	1	1		2	2	2	2	2	2	2	1	0	1	0	0	1	0	1	0	0	5	4	5	5	5	5	5	5	2	5	5	5	5	5	5	2	2	4	4	2	2	5
2021-05-22	21	1	2	10	3	profession liberale	1	1	1		2	2	2	2	2	2	1	1	1	1	1	1	1	1	1	0	0	2	2	2	4	4	3	4	4	2	5	4	2	3	4	4	1	1	1	2	2	1	2
2021-05-19	25	1	2	10	3	profession liberale	1	1	2		2	2	2	2	2	2	1	1	1	0	1	0	1	0	0	1	0	2	2	2	4	4	4	5	3	2	4	3	3	3	4	4	2	2	2	3	3	2	3
2021-09-03	28	1	2	2	4	profession liberale	1	1	2		2	2	1	2	1	1	1	1	1	1	1	1	1	0	0	1	0	4	4	4	4	4	4	4	4	2	4	4	2	2	4	4	4	2	4	4	4	4	3
2021-09-08	32	1	2	2	4	profession liberale	1	1	2		2	2	2	2	2	2	1	1	0	1	0	0	1	0	1	1	0	4	4	4	4	4	4	4	4	2	4	4	2	2	4	4	2	2	4	4	2	4	2
2021-07-26	23	1	2	9	4	employe prive	1	1	2		2	2	2	2	2	2	1	2	0	0	0	0	0	0	0	0	0	2	2	3	4	4	4	4	4	1	4	4	3	3	4	4	4	1	4	4	2	2	3
2021-08-04	27	1	2	2	4	employe prive	1	1	2		2	2	2	2	2	2	2	2	0	0	0	0	0	0	0	0	0	4	4	4	4	4	4	4	4	2	4	4	2	2	4	4	4	2	4	4	2	4	2
2021-05-26	22	2	2	9	4	etudiant	1	1	1	2	2	2	1	1	1	1	1	2	0	0	0	0	0	0	0	0	0	4	4	4	4	4	4	2	4	1	2	4	2	2	4	4	2	1	4	4	2	2	5
2021-05-28	20	2	1	2	4	etudiant	1	1	2	2	2	2	2	2	2	2	2	2	0	0	0	0	0	0	0	0	0	2	2	2	4	2	4	2	4	2	2	4	2	4	4	4	2	2	2	2	2	2	2
2021-06-05	21	1	2	2	4	etudiant	1	1	1		2	2	2	2	2	2	2	2	0	0	0	0	0	0	0	0	0	2	4	2	4	4	4	2	2	2	4	4	4	4	4	2	2	2	2	4	2	2	4
2021-06-21	20	1	2	2	4	etudiant	1	1	2		2	2	2	2	2	2	2	2	0	0	0	0	0	0	0	0	0	4	2	4	4	4	4	4	4	2	4	2	2	2	4	4	2	2	2	4	2	2	2
2021-06-29	22	1	2	6	4	etudiant	1	1	2		2	2	2	2	2	2	1	2	0	0	0	0	0	0	0	0	0	4	4	4	4	4	2	4	3	2	4	2	2	2	4	4	2	2	2	4	4	2	3
2021-06-29	20	2	1	6	5	etudiant	1	1	2	1	2	2	2	2	2	2	2	2	0	0	0	0	0	0	0	0	0	4	4	4	4	4	4	4	2	2	4	4	2	2	4	4	2	2	2	4	2	2	4
2021-07-21	19	1	2	3	4	etudiant	1	1	2		2	2	2	2	2	2	2	2	0	0	0	0	0	0	0	0	0	2	2	2	4	4	4	4	4	2	4	4	4	4	2	2	4	4	2	4	4	2	4
2021-05-21	20	1	2	10	3	fonctionnaire	1	1	2		2	2	2	2	2	2	2	2	0	0	0	0	0	0	0	0	0	2	2	2	4	4	4	5	3	2	5	4	4	3	4	4	2	2	2	2	2	2	2
2021-05-19	19	1	2	10	2	profession liberale	1	1	2		2	2	2	2	2	2	2	2	0	0	0	0	0	0	0	0	0	2	2	2	2	4	4	4	4	2	4	3	3	3	4	4	1	2	2	3	2	1	2
2021-05-19	24	1	2	10	2	profession liberale	1	1	2		2	2	2	2	2	2	2	2	0	0	0	0	0	0	0	0	0	2	2	2	4	4	4	5	4	2	5	4	4	4	3	3	1	2	2	4	2	1	3
2021-05-19	23	2	2	10	2	profession liberale	1	1	1	2	2	2	2	2	2	2	2	2	0	0	0	0	0	0	0	0	0	1	1	1	5	5	4	5	4	2	4	3	3	3	4	4	1	1	2	3	4	1	3
2021-05-20	20	1	2	10	3	profession liberale	1	1	1		2	2	2	2	2	2	2	2	0	0	0	0	0	0	0	0	0	3	3	3	4	4	4	5	4	3	5	3	3	3	4	4	1	1	1	1	2	1	2
2021-05-20	21	1	2	10	2	profession liberale	1	1	2		2	2	2	2	2	2	2	2	0	0	0	0	0	0	0	0	0	2	2	2	4	4	4	5	3	2	5	3	3	3	4	4	1	1	2	2	4	4	4
2021-05-21	21	2	2	10	3	profession liberale	1	1	2	2	2	2	2	2	2	2	2	2	0	0	0	0	0	0	0	0	0	2	2	2	4	4	4	5	3	2	5	4	4	4	4	4	2	2	2	2	2	2	2
2021-05-21	20	1	2	10	2	profession liberale	1	1	2		2	2	2	2	2	2	2	2	0	0	0	0	0	0	0	0	0	2	2	2	4	4	3	4	3	2	5	3	2	3	3	3	2	2	1	4	4	1	3
2021-05-21	19	2	1	10	2	profession liberale	1	1	1	2	2	2	2	2	2	2	2	2	0	0	0	0	0	0	0	0	0	2	2	2	4	4	4	5	3	2	5	4	4	4	4	4	2	2	2	2	2	2	2
2021-05-22	19	1	2	10	3	profession liberale	1	1	2		2	2	2	2	2	2	2	2	0	0	0	0	0	0	0	0	0	2	2	2	4	3	3	5	3	2	4	4	2	3	4	4	2	2	2	4	3	2	3
2021-05-22	24	1	2	10	3	profession liberale	1	1	2		2	2	2	2	2	2	2	2	0	0	0	0	0	0	0	0	0	2	2	2	4	4	3	4	3	2	5	3	2	3	4	4	1	2	2	2	2	2	2
2021-05-22	21	2	2	10	2	profession liberale	1	1	2	2	2	2	2	2	2	2	2	2	0	0	0	0	0	0	0	0	0	2	2	2	2	2	2	4	3	2	4	3	3	3	2	2	1	2	2	4	5	4	4
2021-08-04	31	1	2	2	3	profession liberale	1	1	2		2	2	2	2	1	2	1	2	0	0	0	0	0	0	0	0	0	4	4	4	4	4	4	3	4	2	4	4	2	2	4	4	4	2	4	4	2	4	2
2021-09-06	29	1	2	2	3	profession liberale	1	1	2		2	2	1	2	2	2	1	2	0	0	0	0	0	0	0	0	0	4	4	4	4	4	4	4	4	2	4	4	2	2	4	4	4	2	3	5	4	3	3
2021-09-08	28	1	2	2	3	profession liberale	1	1	2		2	2	1	2	2	2	1	2	0	0	0	0	0	0	0	0	0	4	2	4	4	4	4	2	4	2	5	4	2	2	4	3	2	2	4	4	2	4	2
2021-03-25	19	1	2	2	3	sans emploi	1	1	2		2	2	2	2	2	1	2	1	0	0	0	0	1	0	0	0	0	2	2	2	4	4	4	4	2	2	2	4	2	2	4	4	2	2	4	2	2	2	4
2021-03-24	32	1	2	2	4	profession liberale	1	1	2		2	2	2	2	1	2	1	2	0	0	0	0	0	0	0	0	0	3	2	4	4	5	4	4	4	2	2	4	2	2	3	4	2	2	2	5	4	2	4
2021-03-27	45	1	2	2	1	profession liberale	1	1	1		2	1	2	2	2	1	2	1	0	1	0	1	0	0	0	0	0	2	4	4	4	4	4	4	4	2	4	4	2	2	4	4	2	3	4	4	2	2	3
2021-03-24	29	1	2	2	4	profession liberale	1	1	2		2	2	2	2	2	2	2	1	1	1	1	1	1	1	1	0	0	3	4	3	2	4	3	3	2	2	2	2	2	2	3	3	2	2	3	4	2	3	3
2021-07-29	27	1	2	8	3	fonctionnaire	1	4	2		2	2	2	2	2	2	2	2	0	0	0	0	0	0	0	0	0	4	5	4	4	5	2	2	4	2	5	5	5	4	3	4	4	4	5	2	3	4	4
2021-06-15	45	1	3	8	4	sans emploi	1	1	2		2	2	2	1	2	2	1	1	0	1	0	0	0	1	1	0	0	2	4	5	4	4	4	4	4	2	2	4	2	2	5	5	2	2	2	4	2	2	2
2021-06-29	27	1	2	2	4	etudiant	1	1	2		2	2	2	2	2	2	2	2	0	0	0	0	0	0	0	0	0	4	2	4	4	4	4	4	4	2	4	4	4	4	4	4	2	2	2	2	2	2	2
2021-07-29	28	1	2	2	4	etudiant	1	1	2		2	2	1	2	2	2	1	2	0	0	0	0	0	0	0	0	0	4	4	4	4	4	3	3	3	1	3	4	1	1	4	4	4	2	4	4	2	2	2
2021-03-27	35	1	2	2	3	profession liberale	1	1	1		2	2	1	2	2	2	2	2	0	0	0	0	0	0	0	0	0	2	4	2	4	4	4	4	4	2	2	4	2	2	2	4	2	2	4	4	2	2	2
2021-05-22	20	1	2	10	2	profession liberale	1	1	2		2	2	2	2	2	2	2	2	0	0	0	0	0	0	0	0	0	2	2	2	4	4	4	4	3	2	5	3	2	3	4	4	1	2	2	4	4	1	4
2021-07-16	42	1	2	3	4	fonctionnaire	1	1	1		2	2	2	2	2	2	2	2	0	0	0	0	0	0	0	0	0	4	4	4	4	4	4	4	4	2	2	4	2	2	4	4	2	2	2	4	4	2	3
2021-03-31	32	1	2	2	4	profession liberale	1	1	2		2	2	2	2	2	2	1	1	0	1	0	1	1	0	0	0	0	2	4	2	4	4	2	4	4	2	3	4	2	2	2	2	2	3	3	4	3	2	3
2021-06-07	23	1	2	3	4	etudiant	1	1	2		2	2	1	2	2	2	1	1	0	0	0	1	1	0	1	1	0	4	4	2	2	4	4	2	2	2	2	4	2	2	2	2	4	2	2	4	4	2	4
2021-08-04	28	1	2	2	5	fonctionnaire	1	1	2		2	2	1	2	2	2	1	2	0	0	0	0	0	0	0	0	0	4	4	4	4	4	5	4	4	2	4	4	2	3	4	4	2	4	4	4	4	4	3
2021-03-30	27	1	2	2	4	profession liberale	1	1	2		2	2	2	2	2	2	1	2	0	0	0	0	0	0	0	0	0	2	2	2	4	5	4	4	4	4	4	4	4	4	2	4	2	3	2	4	2	2	4
2021-06-17	27	1	2	2	4	sans emploi	1	1	2		2	2	2	2	2	2	1	2	0	0	0	0	0	0	0	0	0	4	4	4	4	4	4	3	4	2	4	4	2	2	4	4	4	2	4	4	4	4	2
2021-07-28	31	1	2	2	4	sans emploi	1	1	2		2	2	2	2	2	2	1	2	0	0	0	0	0	0	0	0	0	4	4	4	4	4	4	2	4	2	4	4	2	2	4	4	2	2	4	4	4	4	2
2021-08-26	19	1	2	3	3	profession liberale	1	1	2		2	2	2	2	2	2	2	1	0	0	1	1	1	0	0	0	0	4	4	4	4	4	4	4	2	2	2	2	2	2	4	4	2	2	2	4	4	4	4
2021-09-01	25	1	2	3	4	etudiant	1	1	2		2	2	2	2	2	2	1	1	0	0	1	0	1	1	0	0	0	4	4	4	4	4	4	4	4	4	4	4	2	2	4	4	2	2	2	2	2	2	2
2021-05-21	22	1	2	10	4	profession liberale	1	1	2		2	2	2	2	2	2	1	1	1	1	1	1	1	1	0	0	0	2	3	2	5	4	4	5	4	3	5	4	2	3	4	4	2	2	2	2	2	2	2
2021-08-01	28	1	2	2	4	sans emploi	1	1	2		2	2	1	2	2	2	1	1	0	0	0	0	1	0	1	0	0	4	2	4	4	4	4	3	4	2	4	4	2	2	4	4	4	2	4	4	2	4	2
2021-07-21	24	1	2	2	4	etudiant	1	1	2		2	2	2	2	2	2	1	1	0	0	0	0	1	0	1	1	0	4	4	4	4	4	4	4	3	2	5	4	2	1	4	4	4	2	4	5	4	4	2
2021-09-03	33	1	2	2	1	profession liberale	1	1	2		2	2	1	2	2	2	1	1	0	1	1	1	1	0	1	1	0	4	4	4	4	4	4	5	5	2	5	4	1	2	4	4	4	2	4	4	2	4	4
2021-08-02	21	1	2	8	4	profession liberale	1	1	2		2	2	2	2	2	2	1	1	0	0	0	0	1	0	0	0	1	1	2	1	5	4	4	5	5	4	5	4	2	2	4	5	2	2	2	4	4	3	2
2021-05-31	22	1	2	2	4	etudiant	1	1	2		2	2	2	2	2	2	2	2	0	0	0	0	0	0	0	0	0	2	2	2	4	4	4	4	4	4	4	2	2	4	4	4	2	2	2	4	4	2	2
2021-06-10	21	2	2	2	4	etudiant	1	1	2	2	2	2	2	2	2	2	2	2	0	0	0	0	0	0	0	0	0	2	2	2	4	4	4	2	2	2	2	2	2	2	2	2	2	2	2	4	2	2	4
2021-07-05	33	1	2	2	3	profession liberale	1	1	2		2	2	1	2	2	2	2	2	0	0	0	0	0	0	0	0	0	4	4	4	4	4	4	2	4	2	2	4	2	2	4	4	3	2	4	4	2	4	3
2021-08-10	28	1	2	2	3	profession liberale	1	1	2		2	2	1	2	2	2	2	2	0	0	0	0	0	0	0	0	0	4	4	4	4	4	4	3	4	2	5	4	2	2	4	4	2	2	3	4	2	4	3
2021-07-05	26	1	2	2	3	profession liberale	1	1	1		2	2	1	2	2	2	1	2	0	0	0	0	0	0	0	0	0	4	4	4	4	4	4	4	4	2	4	4	4	4	4	4	4	3	3	4	4	4	2
2021-06-04	61	1	1	8	4	employe prive	1	1	2		2	2	2	2	2	2	2	1	1	0	0	0	0	1	0	0	0	4	3	3	4	4	4	4	5	2	4	4	1	2	4	4	2	2	4	4	2	1	1
2021-06-29	32	1	2	8	4	sans emploi	1	1	2		2	2	2	2	2	2	2	1	0	1	0	0	0	0	0	0	0	3	3	3	5	1	5	5	5	5	5	5	3	2	2	2	1	2	3	2	2	3	3
2021-08-03	31	1	2	2	4	profession liberale	1	1	2		2	2	2	2	2	2	1	1	0	0	0	0	1	1	1	0	0	4	4	4	4	4	4	3	4	1	4	3	2	2	4	4	2	2	4	4	2	4	2
2021-07-29	33	1	2	2	3	profession liberale	1	1	2		2	2	1	2	2	1	1	2	0	0	0	0	0	0	0	0	0	4	4	4	4	4	4	4	4	2	4	4	2	2	4	4	2	2	4	5	4	4	2
2021-08-04	28	1	2	2	4	profession liberale	1	1	2		2	2	2	2	2	2	2	2	0	0	0	0	0	0	0	0	0	4	4	4	4	4	4	3	4	2	5	4	1	2	4	4	2	2	3	4	2	4	2
2021-07-12	27	1	2	2	4	etudiant	1	1	2		2	2	2	2	2	2	2	1	0	0	1	1	0	0	0	0	0	2	2	4	4	4	4	4	4	2	2	2	4	4	4	4	4	2	2	4	4	2	2
2021-08-21	23	1	2	3	4	etudiant	1	1	2		2	2	2	2	2	2	2	1	1	0	1	1	0	0	0	0	0	4	4	4	4	4	4	4	4	4	2	4	2	4	4	4	4	2	4	4	4	2	2
2021-08-22	26	1	2	3	4	etudiant	1	1	2		2	2	2	2	2	2	1	1	0	1	1	1	0	0	0	0	0	4	4	4	4	4	4	2	2	2	2	2	2	2	4	4	2	2	2	4	2	2	2
2021-08-26	28	1	2	3	2	profession liberale	1	1	2		2	2	2	2	2	2	2	1	0	1	1	1	0	0	0	0	0	4	4	4	4	4	4	4	4	4	4	4	4	4	4	4	2	2	2	4	2	2	2
2021-03-27	27	1	2	2	4	fonctionnaire	1	1	2		2	2	1	2	2	1	1	1	1	1	0	0	1	0	0	0	0	4	2	2	4	4	4	4	2	2	2	2	2	2	4	4	2	3	3	4	4	2	3
2021-03-30	34	1	2	2	4	fonctionnaire	1	1	2		2	2	1	2	1	2	1	1	1	1	0	0	1	0	0	0	0	4	4	4	4	4	5	4	4	2	2	4	2	2	3	3	4	2	3	4	4	2	3
2021-06-24	42	1	1	8	3	sans emploi	1	1	2		2	2	2	2	2	2	2	1	1	1	0	0	1	0	0	0	0	4	5	5	5	1	4	5	5	1	5	5	4	1	5	5	4	5	5	2	1	1	2
2021-05-22	27	1	2	10	4	profession liberale	1	1	2		2	2	2	2	2	2	2	1	1	0	0	0	1	1	0	0	0	2	2	2	4	4	4	4	3	2	5	4	3	3	4	4	1	2	2	1	2	1	2
2021-06-10	22	1	2	2	4	etudiant	1	1	2		2	1	2	2	1	2	1	1	0	0	0	0	0	0	1	0	0	5	5	3	3	3	3	3	1	1	2	3	2	3	3	3	2	2	1	5	5	2	5
2021-08-26	25	1	2	3	3	profession liberale	1	1	2		2	2	2	2	2	2	1	1	0	0	0	1	1	0	1	0	0	4	4	4	4	4	4	2	2	2	2	4	2	4	4	4	4	4	4	4	2	2	2
2021-05-24	30	1	2	2	3	profession liberale	1	1	2		2	2	2	2	2	2	1	1	0	1	0	1	1	0	0	0	1	3	2	2	4	4	4	4	4	4	4	4	4	2	4	3	2	2	4	4	4	2	4
2021-06-05	28	1	2	2	4	etudiant	1	1	2		2	2	1	2	2	2	1	2	0	0	0	0	0	0	0	0	0	2	2	2	4	4	4	2	2	2	2	2	2	2	4	4	2	2	2	4	2	2	4
2021-06-07	27	1	2	2	4	etudiant	1	1	2		2	2	2	2	2	2	1	2	0	0	0	0	0	0	0	0	0	2	2	2	4	4	4	2	2	2	2	2	2	2	4	4	2	4	4	4	2	2	3
2021-07-21	20	1	2	2	4	etudiant	1	1	2		2	2	2	1	1	1	1	2	0	0	0	0	0	0	0	0	0	4	4	4	4	4	4	3	3	1	4	4	1	1	4	4	2	2	4	4	4	3	2
2021-08-01	23	1	2	2	4	etudiant	1	1	2		2	2	1	1	1	1	2	2	0	0	0	0	0	0	0	0	0	4	4	4	4	4	4	4	4	2	4	4	2	2	4	4	4	4	4	4	2	4	2
2021-06-17	28	1	1	2	3	profession liberale	1	1	2		2	2	1	2	2	2	2	2	0	0	0	0	0	0	0	0	0	3	4	3	4	4	5	4	4	2	4	4	2	2	4	4	4	2	4	4	4	4	2
2021-07-29	25	1	2	8	4	profession liberale	1	1	2		2	2	2	2	2	2	2	2	0	0	0	0	0	0	0	0	0	1	3	3	2	2	2	2	1	2	2	1	2	2	2	5	1	1	2	5	1	2	2
2021-08-02	32	1	2	2	3	profession liberale	1	1	2		2	2	1	2	2	1	1	2	0	0	0	0	0	0	0	0	0	3	3	3	4	4	4	3	4	2	4	4	2	2	4	4	4	2	4	4	2	4	2
2021-08-27	26	1	2	3	3	profession liberale	1	1	2		2	2	2	2	2	2	2	2	0	0	0	0	0	0	0	0	0	4	4	4	4	4	4	3	2	2	2	2	2	2	4	4	2	2	2	4	2	2	2
2021-08-29	31	1	2	3	3	profession liberale	1	1	2		2	2	2	2	2	2	2	2	0	0	0	0	0	0	0	0	0	4	3	4	4	3	4	2	2	2	2	2	2	2	3	3	2	2	2	2	2	2	4
2021-09-01	35	1	2	3	2	profession liberale	1	1	2		2	2	2	2	2	2	2	2	0	0	0	0	0	0	0	0	0	4	4	4	4	4	4	4	3	2	4	4	2	2	4	4	2	2	2	4	2	2	2
2021-06-04	23	2	2	2	5	sans emploi	1	1	2	2	2	2	1	2	2	2	1	2	0	0	0	0	0	0	0	0	0	4	3	3	4	4	3	3	2	2	2	3	1	1	3	3	3	4	3	5	2	1	3
2021-08-22	29	1	2	3	4	sans emploi	1	1	2		2	2	2	2	2	2	2	2	0	0	0	0	0	0	0	0	0	3	2	2	4	4	4	2	2	2	2	2	2	2	2	2	4	4	4	2	4	4	4
2021-07-06	40	1	2	8	4	sans emploi	1	1	2		2	2	2	2	2	2	2	2	0	0	0	0	0	0	0	0	0	1	1	2	4	4	4	4	4	4	4	4	3	1	5	3	5	2	5	5	3	4	2
2021-07-17	39	1	2	8	4	fonctionnaire	1	1	1		2	2	1	2	2	2	1	1	0	1	0	1	1	0	0	0	0	1	2	2	4	4	5	4	4	4	4	4	5	4	4	4	4	2	4	4	4	2	2
2021-06-02	29	1	2	2	2	profession liberale	1	1	2		2	2	2	2	2	2	2	2	0	0	0	0	0	0	0	0	0	4	4	4	4	2	4	4	2	2	4	2	2	2	4	3	2	3	4	4	4	4	5
2021-09-07	26	1	2	2	3	profession liberale	1	1	2		2	2	1	2	2	2	2	2	0	0	0	0	0	0	0	0	0	4	4	4	4	4	4	3	4	2	5	3	2	2	4	4	2	2	4	4	4	4	3
2021-08-02	33	1	2	2	2	profession liberale	1	1	2		2	2	1	2	1	2	2	2	0	0	0	0	0	0	0	0	0	2	2	4	4	4	4	5	5	2	5	4	2	2	4	4	3	2	3	5	4	4	3
2021-08-03	32	1	2	2	3	profession liberale	1	1	2		2	2	2	2	2	2	2	1	0	0	1	1	0	0	0	0	0	3	3	3	4	4	4	5	4	2	4	4	2	2	4	4	2	2	2	5	2	4	2
2021-06-17	27	1	2	8	4	sans emploi	1	1	2		2	2	2	1	2	2	1	1	1	1	1	1	0	0	0	0	0	3	3	3	5	5	5	3	3	3	3	3	1	1	5	5	2	1	1	2	4	4	1
2021-07-15	21	1	2	3	3	profession liberale	1	1	2		2	2	2	2	2	2	2	1	0	1	1	0	1	0	0	0	0	4	4	4	4	4	4	4	3	2	2	4	2	2	4	4	2	2	2	4	4	2	2
2021-08-06	28	1	2	8	4	profession liberale	1	1	2		2	2	2	2	2	2	1	1	0	1	0	1	1	0	0	0	0	4	4	4	5	5	4	3	3	1	3	2	2	2	5	4	4	2	4	5	4	2	2
2021-07-10	22	1	2	3	4	employe prive	1	1	1		2	2	2	2	2	1	1	1	0	0	1	1	1	0	0	0	0	2	2	2	4	4	4	2	2	2	2	2	2	2	4	4	4	2	2	2	4	4	4
2021-06-04	22	2	2	2	4	etudiant	1	1	2	2	2	2	2	1	2	2	1	1	0	0	1	0	1	1	0	0	0	4	4	4	3	4	3	2	2	2	2	3	1	2	4	4	2	2	2	5	4	1	3
2021-05-24	28	1	2	2	1	profession liberale	1	1	2		2	2	2	2	2	2	2	2	0	0	0	0	0	0	0	0	0	2	2	2	4	2	2	4	2	2	4	4	4	2	4	4	2	3	3	4	2	3	3
2021-07-26	34	1	1	8	4	profession liberale	1	1	2		2	2	2	2	2	2	1	2	0	0	0	0	0	0	0	0	0	2	3	3	4	4	2	4	4	3	5	3	2	2	5	4	2	2	4	5	4	2	4
2021-08-27	34	1	3	3	3	profession liberale	1	1	2		2	2	2	2	2	2	2	2	0	0	0	0	0	0	0	0	0	4	4	4	4	5	5	4	4	4	4	4	4	4	4	4	4	2	2	4	4	2	2
2021-09-07	35	1	2	2	2	profession liberale	1	1	2		2	2	2	2	2	2	1	2	0	0	0	0	0	0	0	0	0	4	2	4	4	4	4	4	4	2	4	4	2	2	4	4	2	2	4	2	2	4	2
2021-07-01	23	1	2	8	5	sans emploi	1	1	1		2	2	2	2	2	2	1	2	0	0	0	0	0	0	0	0	0	3	3	3	3	3	3	4	4	3	3	4	3	2	4	4	4	4	4	4	4	4	4
2021-05-22	33	1	2	3	4	employe prive	1	1	2		2	2	2	2	2	2	2	1	0	0	1	1	1	0	0	0	0	4	4	4	4	4	4	4	4	4	4	4	4	4	4	5	2	2	2	2	4	2	2
2021-08-06	32	1	2	2	5	profession liberale	1	1	2		2	2	1	2	2	2	1	2	0	0	0	0	0	0	0	0	0	4	4	4	4	4	4	3	4	2	4	4	2	2	4	4	4	2	2	2	2	4	2
2021-08-27	32	1	2	3	3	profession liberale	1	1	2		2	2	2	2	2	2	2	1	0	1	1	1	0	0	0	0	0	4	4	4	4	4	4	2	2	2	2	2	2	2	4	4	2	2	2	2	2	2	2
2021-08-21	29	1	2	3	5	etudiant	1	1	2		2	2	1	2	2	2	1	1	0	1	0	1	1	0	0	0	0	4	4	4	4	4	4	4	3	2	2	2	2	2	4	4	2	2	4	4	4	2	2
2021-08-26	35	1	2	3	3	fonctionnaire	1	1	2		2	2	2	2	2	2	1	1	0	0	0	1	1	0	1	0	0	4	4	4	4	4	4	4	4	2	4	4	2	4	4	4	2	2	2	2	2	2	2
2021-07-22	29	1	2	8	5	profession liberale	1	1	1		2	2	2	2	2	2	1	1	0	1	0	0	1	0	0	0	1	2	2	2	4	5	5	2	4	2	1	2	2	2	4	4	4	4	4	4	4	2	4
2021-06-28	23	1	2	3	3	employe prive	1	1	2		2	2	2	2	2	2	2	2	0	0	0	0	0	0	0	0	0	2	2	2	4	4	4	4	4	4	4	4	2	2	4	4	2	2	2	4	4	4	4
2021-07-21	30	1	2	2	3	profession liberale	1	1	1		2	2	1	2	2	1	1	2	0	0	0	0	0	0	0	0	0	4	4	4	4	4	4	3	4	2	4	4	2	2	4	4	4	2	4	5	2	4	2
2021-07-27	26	1	2	2	3	profession liberale	1	1	2		2	2	2	2	2	2	2	2	0	0	0	0	0	0	0	0	0	4	4	4	4	4	3	3	5	3	5	4	2	3	4	4	2	2	4	4	4	4	2
2021-08-26	30	1	2	3	3	profession liberale	1	1	2		2	2	2	2	2	2	2	2	0	0	0	0	0	0	0	0	0	2	2	2	4	4	4	2	2	2	2	2	2	2	2	2	4	4	4	2	4	4	4
2021-08-28	34	1	2	3	3	profession liberale	1	1	2		2	2	2	2	2	2	2	2	0	0	0	0	0	0	0	0	0	2	2	2	4	3	4	2	2	2	2	2	2	2	4	4	4	4	4	2	2	2	2
2021-08-30	33	1	2	3	3	profession liberale	1	1	2		2	2	2	1	2	2	2	2	0	0	0	0	0	0	0	0	0	4	4	4	4	4	4	2	2	2	2	2	2	2	4	4	2	2	2	2	2	2	2
2021-08-06	25	1	2	3	4	sans emploi	1	1	2		2	2	2	2	2	2	2	2	0	0	0	0	0	0	0	0	0	4	4	4	4	4	4	4	4	4	4	4	4	4	4	4	2	2	2	4	4	2	2
2021-03-31	32	1	2	3	4	profession liberale	1	1	2		2	2	2	2	1	1	1	1	0	0	0	1	1	0	1	0	0	2	2	2	4	4	4	2	2	2	2	2	2	2	3	3	3	3	3	3	4	3	3
2021-05-31	22	1	2	2	4	profession liberale	1	1	1		2	2	2	2	1	2	1	1	0	1	0	0	1	0	0	0	0	4	4	4	4	4	4	3	4	2	4	4	2	2	4	4	2	2	3	4	4	4	3
2021-04-02	32	1	1	7	1	profession liberale	1	1	2		2	2	2	1	2	1	2	1	0	1	1	0	0	0	1	0	0	1	2	1	2	2	2	1	1	1	1	1	2	2	4	4	2	2	2	4	2	2	2
2021-08-03	28	1	2	2	5	profession liberale	1	1	2		2	2	1	2	2	1	1	1	0	1	0	0	1	0	1	1	0	4	4	4	4	4	4	4	4	2	5	4	2	3	4	4	2	2	4	4	2	4	2
2021-05-31	31	1	2	2	3	profession liberale	1	1	2		2	2	2	2	2	2	1	2	0	0	0	0	0	0	0	0	0	2	2	2	4	4	4	4	2	2	4	2	2	2	4	4	2	3	3	4	2	2	2
2021-06-02	28	1	2	2	4	profession liberale	1	1	2		2	2	2	2	2	2	1	2	0	0	0	0	0	0	0	0	0	2	2	2	4	4	4	4	2	2	2	4	2	2	4	4	2	2	4	4	2	3	3
2021-08-22	36	1	2	3	4	fonctionnaire	1	1	2		2	2	2	2	2	2	2	1	1	1	1	0	0	0	0	0	0	4	4	4	4	4	4	2	2	2	2	4	2	4	4	4	2	2	2	4	2	2	2
2021-06-30	31	1	2	3	3	profession liberale	1	1	2		2	2	1	2	2	2	2	1	1	1	0	1	0	0	0	0	0	3	2	4	4	4	4	4	2	2	3	2	2	2	4	4	2	2	2	4	4	2	2
2021-08-23	39	1	2	3	4	fonctionnaire	1	1	2		2	2	2	2	2	2	2	1	1	0	1	1	0	0	0	0	0	4	4	4	4	4	5	4	2	2	2	2	2	2	4	4	2	2	2	4	4	2	4
2021-06-15	31	1	2	8	4	profession liberale	1	1	2		2	2	2	2	2	2	2	1	0	0	0	0	1	0	0	0	0	1	1	1	4	5	5	1	1	1	1	4	1	1	5	5	5	1	1	1	1	2	2
2021-05-24	37	1	2	2	4	profession liberale	1	1	2		2	2	2	2	2	2	1	1	1	1	0	0	1	0	0	0	0	4	4	4	4	4	4	4	2	2	2	2	2	2	4	4	2	2	4	4	4	2	4
2021-04-07	33	1	2	3	4	sans emploi	1	1	2		2	2	2	1	2	2	1	1	0	1	1	0	1	0	0	0	0	2	2	2	4	4	4	4	4	2	2	3	2	2	4	4	2	2	2	4	4	2	2
2021-06-04	24	2	2	2	4	etudiant	1	1	2	2	2	2	2	2	2	2	1	1	0	0	0	1	1	0	0	0	0	4	1	4	4	4	2	2	3	2	2	3	2	2	4	1	1	1	1	4	4	1	4
2021-07-27	30	1	2	2	4	fonctionnaire	1	1	2		2	2	1	2	2	2	1	1	0	0	0	1	1	0	0	0	0	4	4	4	4	4	4	3	4	2	4	4	3	2	4	4	4	2	4	4	2	4	2
2021-06-10	25	1	2	2	4	etudiant	1	1	2		2	2	2	2	2	2	2	1	1	0	1	0	0	1	0	0	0	2	2	2	2	2	3	3	3	2	2	2	2	2	3	3	3	2	2	3	3	3	4
2021-07-26	38	1	1	8	4	profession liberale	1	1	2		2	2	2	2	2	2	1	1	0	0	1	0	1	1	0	0	0	2	2	2	5	4	4	2	4	2	3	4	2	4	5	2	4	2	4	4	4	2	2
2021-08-10	30	1	2	2	4	profession liberale	1	1	2		2	2	2	2	2	2	1	1	1	1	1	1	1	1	0	0	0	4	4	4	4	4	4	4	4	2	5	4	2	2	4	4	2	2	4	4	2	4	2
2021-08-10	28	1	2	2	1	profession liberale	1	1	2		2	2	2	2	1	2	2	1	0	0	1	1	0	0	1	0	0	4	4	4	4	4	4	4	4	2	4	4	2	2	4	4	2	2	4	5	4	4	2
2021-07-27	29	1	2	8	4	employe prive	1	1	2		2	2	2	2	2	2	2	2	0	0	0	0	0	0	0	0	0	2	2	2	4	4	4	4	4	2	2	3	3	2	4	5	4	2	5	4	4	2	4
2021-06-04	24	1	2	2	4	etudiant	1	1	2		2	2	2	2	2	2	2	2	0	0	0	0	0	0	0	0	0	2	2	2	2	3	3	1	1	1	1	1	1	1	3	3	3	2	2	3	3	3	3
2021-07-06	28	1	2	8	4	fonctionnaire	1	1	2		2	2	2	2	2	2	2	2	0	0	0	0	0	0	0	0	0	1	2	2	4	2	4	4	2	2	2	2	2	2	4	4	2	2	2	4	2	2	3
2021-08-07	32	1	2	3	4	fonctionnaire	1	1	2		2	2	2	2	2	2	2	2	0	0	0	0	0	0	0	0	0	4	3	4	4	4	4	4	2	2	2	2	2	2	4	4	2	2	2	4	2	2	2
2021-04-01	30	1	2	7	4	profession liberale	1	1	1		2	2	2	2	2	2	2	2	0	0	0	0	0	0	0	0	0	4	4	4	3	5	4	3	2	1	3	3	2	2	3	3	4	4	2	5	2	2	2
2021-04-02	25	1	1	7	3	profession liberale	1	1	1		2	2	2	2	2	2	2	2	0	0	0	0	0	0	0	0	0	4	2	4	2	2	2	2	2	2	1	2	2	2	2	2	4	2	4	4	2	2	4
2021-05-24	29	2	2	2	2	profession liberale	1	1	2	2	2	1	2	2	1	2	1	2	0	0	0	0	0	0	0	0	0	4	4	4	4	4	4	4	4	2	4	4	3	2	4	4	2	3	4	4	2	2	2
2021-07-15	27	1	2	3	3	profession liberale	1	1	1		2	2	2	2	2	2	2	2	0	0	0	0	0	0	0	0	0	4	4	4	4	4	4	4	2	2	2	2	2	2	4	4	4	2	2	2	2	2	2
2021-07-22	34	1	1	8	5	profession liberale	1	1	1		2	2	2	2	1	2	2	2	0	0	0	0	0	0	0	0	0	2	2	2	4	5	5	3	2	2	2	2	1	1	3	3	4	2	5	5	5	4	5
2021-08-27	66	1	1	3	1	profession liberale	1	1	2		2	2	2	2	2	2	2	2	0	0	0	0	0	0	0	0	0	3	3	4	4	4	4	4	2	2	2	2	2	2	4	4	2	2	2	2	2	2	2
2021-08-22	30	1	2	3	4	fonctionnaire	1	1	2		2	2	2	2	2	2	1	1	1	1	1	0	0	0	0	0	0	4	4	4	4	4	4	2	2	2	2	2	2	2	4	4	2	2	2	2	2	2	2
2021-08-27	33	1	2	3	4	fonctionnaire	1	1	2		2	2	2	2	1	2	2	1	1	1	1	0	0	0	0	0	0	4	3	4	4	3	5	2	2	2	2	2	2	2	4	4	2	2	2	4	4	2	2
2021-06-30	22	1	2	3	5	profession liberale	1	1	2		2	2	2	2	2	2	2	1	0	1	1	1	0	0	0	0	0	4	4	4	4	4	4	4	4	2	2	2	2	2	4	4	2	2	2	4	4	2	2
2021-03-26	31	1	2	3	4	fonctionnaire	1	1	1		2	2	2	2	2	2	2	1	0	1	0	1	1	0	0	0	0	4	4	4	4	4	4	4	4	4	4	4	4	4	4	4	2	2	4	4	2	2	2
2021-08-26	25	1	2	3	4	profession liberale	1	1	2		2	2	2	2	1	2	1	1	0	1	0	1	1	0	0	0	0	4	4	4	4	4	4	4	2	2	4	4	4	4	4	4	2	2	2	4	2	2	2
2021-04-08	36	1	2	3	4	fonctionnaire	1	1	2		2	2	2	2	2	2	2	1	0	0	1	1	1	0	0	0	0	4	4	4	4	4	4	4	4	2	2	2	2	2	4	4	2	2	2	4	4	2	2
2021-07-29	37	1	1	2	4	fonctionnaire	1	1	1		2	2	1	2	2	2	1	1	1	1	1	1	1	0	0	0	0	4	4	4	4	4	4	4	4	4	4	4	2	2	4	4	2	2	4	4	2	4	2
2021-07-07	27	1	2	3	4	profession liberale	1	1	1		2	2	2	2	2	2	1	1	0	1	0	0	1	0	1	0	0	3	3	4	4	4	4	4	4	2	2	2	2	2	4	4	4	2	2	4	4	4	4
2021-05-21	30	1	2	3	3	employe prive	1	1	2		2	2	2	2	2	2	2	2	0	0	0	0	0	0	0	0	0	3	2	2	4	4	4	4	4	2	2	2	2	2	4	4	2	4	2	4	2	2	2
2021-07-07	36	1	1	8	5	fonctionnaire	1	1	2		2	2	2	2	2	2	1	2	0	0	0	0	0	0	0	0	0	2	2	2	4	5	2	2	2	2	2	2	1	1	2	2	5	4	5	5	4	3	4
2021-08-27	34	1	2	3	3	fonctionnaire	1	1	1		2	2	2	2	2	2	2	2	0	0	0	0	0	0	0	0	0	4	4	4	4	4	4	4	3	2	2	2	2	2	3	3	4	2	2	2	2	2	2
2021-09-01	38	1	2	3	3	fonctionnaire	1	1	2		2	2	2	2	2	2	2	2	0	0	0	0	0	0	0	0	0	4	3	4	4	4	4	4	4	2	2	2	2	2	4	4	2	2	2	4	2	2	2
2021-04-08	35	1	3	3	3	profession liberale	1	1	2		2	2	2	2	2	2	2	2	0	0	0	0	0	0	0	0	0	4	4	4	4	4	4	4	4	4	4	4	4	4	4	4	2	2	2	4	4	2	2
2021-08-29	45	1	3	3	4	employe prive	1	1	2		2	2	2	2	2	2	2	2	0	0	0	0	0	0	0	0	0	4	4	4	4	4	4	4	4	4	4	4	2	4	4	4	2	2	2	2	2	2	2
2021-06-16	31	1	1	8	3	profession liberale	1	1	2		2	2	2	2	2	2	2	2	0	0	0	0	0	0	0	0	0	4	2	2	4	4	4	4	4	2	5	5	5	4	5	5	2	2	2	5	2	2	2
2021-03-30	38	1	2	3	3	profession liberale	1	1	1		2	2	2	2	2	2	2	1	1	1	1	0	0	0	0	0	0	4	4	4	5	5	5	5	4	3	4	5	2	3	5	5	2	2	2	4	4	2	2
2021-07-01	32	1	2	8	4	sans emploi	1	1	2		2	2	2	2	2	2	1	1	1	1	0	1	0	0	0	0	0	2	2	2	4	4	4	4	4	3	4	3	3	2	5	5	5	5	5	5	2	2	5
2021-07-19	31	1	2	3	3	profession liberale	1	1	2		2	2	1	2	2	2	2	1	0	1	1	0	1	0	0	0	0	4	4	4	4	4	4	4	2	2	4	4	4	4	4	4	2	2	2	4	4	4	2
2021-07-23	31	1	2	8	4	profession liberale	1	1	1		2	2	2	2	2	2	1	1	0	1	0	1	1	0	0	0	0	4	2	4	5	5	5	4	4	1	4	4	3	3	5	2	4	2	5	5	4	2	2
2021-07-19	36	1	2	3	4	employe prive	1	1	2		2	1	1	2	1	2	1	1	0	0	1	1	1	0	0	0	0	4	3	4	4	5	5	4	4	3	4	4	4	4	4	4	2	2	2	4	2	2	2
2021-04-03	33	1	1	7	4	fonctionnaire	1	1	2		2	2	1	1	2	2	2	1	1	1	0	1	1	1	0	0	0	1	1	1	4	4	4	4	4	4	4	4	4	2	2	2	4	4	4	4	4	4	4
2021-05-22	30	1	1	10	4	profession liberale	1	1	2		2	2	2	2	2	2	2	1	1	1	0	1	1	1	0	0	0	2	2	2	4	4	4	4	3	2	5	4	3	3	4	4	1	1	1	1	1	1	1
2021-07-01	34	1	2	8	4	employe prive	1	1	2		2	2	2	2	2	2	2	1	1	0	0	0	1	0	1	0	0	5	1	2	4	4	4	3	5	1	5	5	2	2	4	4	5	4	4	3	2	2	5
2021-07-15	35	2	2	3	4	profession liberale	1	1	2	2	2	2	2	2	1	2	1	1	0	0	1	0	1	0	1	0	0	2	2	2	4	4	4	4	2	2	2	2	2	2	4	4	2	2	2	4	4	2	2
2021-05-25	33	1	2	2	4	employe prive	1	1	2		2	2	1	2	1	2	1	1	0	0	0	0	0	0	1	1	0	4	3	4	4	4	4	5	4	2	4	4	4	2	4	4	2	2	2	4	2	4	2
2021-07-10	26	1	2	3	3	profession liberale	1	1	2		2	2	2	2	2	2	2	2	0	0	0	0	0	0	0	0	0	4	4	4	4	4	4	4	2	2	4	4	2	2	4	4	4	2	4	4	4	2	2
2021-08-17	32	1	2	3	3	profession liberale	1	1	2		2	2	2	2	2	2	2	2	0	0	0	0	0	0	0	0	0	2	2	2	4	4	4	2	2	2	2	2	2	2	4	4	2	2	2	2	2	2	2
2021-08-22	26	1	2	3	3	profession liberale	1	1	2		2	2	2	2	2	2	2	2	0	0	0	0	0	0	0	0	0	4	2	2	4	4	4	2	2	2	2	2	2	2	4	4	2	2	2	2	2	2	2
2021-06-30	31	1	2	8	4	profession liberale	1	1	2		2	2	2	2	2	2	2	2	0	0	0	0	0	0	0	0	0	1	1	2	4	4	4	4	4	2	4	4	2	4	4	5	2	2	2	4	4	2	4
2021-08-21	35	1	2	3	4	employe prive	1	1	1		2	2	1	2	2	2	1	1	1	1	1	0	0	0	0	0	0	3	2	3	4	4	3	2	2	2	2	2	1	2	3	3	4	2	4	2	2	2	2
2021-07-25	39	1	1	8	5	fonctionnaire	1	1	2		2	2	2	2	2	2	2	1	1	0	1	0	1	0	0	0	0	4	4	4	5	5	5	5	4	2	4	4	4	4	4	4	2	2	4	5	2	2	5
2021-06-30	36	1	2	3	4	fonctionnaire	1	1	2		2	2	1	2	1	2	1	1	0	1	1	0	1	0	0	0	0	3	2	2	4	5	5	4	4	2	2	4	2	2	4	4	2	2	4	4	4	4	4
2021-07-07	42	1	3	3	4	fonctionnaire	1	1	2		2	2	2	2	2	2	1	1	0	0	1	1	1	0	0	0	0	3	3	3	4	4	4	4	2	2	2	4	2	2	4	4	2	2	2	4	2	2	2
2021-06-17	32	1	2	2	4	fonctionnaire	1	1	2		2	2	2	2	2	2	1	1	1	1	1	1	0	0	0	0	0	4	4	4	4	4	4	3	4	2	4	4	2	2	4	4	4	2	4	4	4	2	2
2021-08-01	36	1	2	3	4	employe prive	1	1	2		2	2	2	2	2	2	2	2	0	0	0	0	0	0	0	0	0	4	4	4	4	4	5	3	2	2	2	2	2	2	4	4	2	2	2	4	4	2	2
2021-04-08	32	1	2	3	4	profession liberale	1	1	1		2	2	2	2	2	2	2	1	0	0	1	0	1	0	1	0	0	3	3	3	4	4	4	3	2	2	2	2	2	2	4	4	2	2	2	3	4	2	2
2021-05-26	40	1	1	2	1	profession liberale	1	1	2		2	2	2	2	2	2	1	1	0	0	1	1	0	0	0	0	0	2	4	2	4	4	4	2	2	2	2	2	2	2	2	2	3	4	4	2	2	3	4
2021-09-08	25	1	2	2	5	profession liberale	1	1	2		2	2	2	2	2	2	2	1	0	0	1	1	0	0	0	0	0	4	4	4	4	4	4	4	4	2	4	4	2	2	4	3	4	2	2	4	2	4	2
2021-06-02	25	1	2	2	4	profession liberale	1	1	2		2	2	2	2	1	2	1	1	0	1	0	0	1	0	0	0	0	4	4	4	4	4	4	5	4	2	4	4	3	3	4	4	3	2	2	4	4	2	2
2021-06-28	55	1	1	8	4	employe prive	1	1	2		2	2	2	2	2	2	1	1	1	0	0	1	1	0	0	0	0	4	4	4	4	4	4	4	4	4	4	4	4	4	4	4	4	4	4	4	2	2	2
2021-08-06	33	1	2	3	4	fonctionnaire	1	1	1		2	2	1	2	2	2	2	1	0	1	0	1	1	0	0	0	0	3	2	2	4	4	4	4	2	2	2	2	2	2	4	4	2	2	4	4	4	2	2
2021-07-29	35	1	2	8	4	profession liberale	1	1	2		2	1	1	2	1	1	1	1	0	1	0	0	1	1	0	0	0	4	4	4	5	5	5	2	2	1	2	2	2	2	4	4	4	2	4	5	4	4	4
2021-06-15	75	1	1	8	4	fonctionnaire	1	1	2		2	2	2	2	2	1	1	1	1	1	1	1	1	1	0	0	0	3	4	2	5	4	5	5	3	2	5	2	2	2	5	5	4	2	2	3	4	2	2
2021-05-24	23	2	2	6	4	etudiant	1	1	2	2	2	2	2	1	1	1	2	2	0	0	0	0	0	0	0	0	0	2	2	2	4	4	4	4	4	2	4	4	4	4	4	4	2	2	4	4	2	2	4
2021-06-04	20	1	2	2	4	etudiant	1	1	1		2	2	2	2	2	2	2	2	0	0	0	0	0	0	0	0	0	2	2	2	4	4	4	2	2	2	2	4	2	2	4	4	2	2	4	4	4	2	2
2021-07-16	28	1	2	2	4	etudiant	1	1	2		2	2	1	2	2	1	2	2	0	0	0	0	0	0	0	0	0	2	4	2	4	4	4	4	4	2	4	4	2	4	4	4	2	2	2	4	2	2	4
2021-07-26	47	1	1	8	4	fonctionnaire	1	1	2		2	2	1	2	1	1	2	2	0	0	0	0	0	0	0	0	0	4	4	4	5	5	4	4	4	2	4	4	4	2	5	4	4	2	4	4	4	1	2
2021-07-07	35	1	2	3	5	profession liberale	1	1	1		2	2	2	2	2	2	2	2	0	0	0	0	0	0	0	0	0	4	4	4	4	4	4	4	4	4	4	4	2	4	4	4	4	4	4	4	4	2	2
2021-07-25	24	1	2	8	4	profession liberale	1	1	1		2	2	2	2	2	2	1	2	0	0	0	0	0	0	0	0	0	3	4	4	4	5	3	2	2	2	2	2	1	2	4	2	4	2	3	5	4	1	4
2021-08-01	30	1	2	3	4	profession liberale	1	1	2		2	2	2	2	2	2	2	2	0	0	0	0	0	0	0	0	0	4	4	4	4	4	4	2	2	2	2	4	2	2	4	4	2	2	2	2	4	2	2
2021-03-30	25	1	1	3	4	fonctionnaire	1	1	2		2	2	2	2	2	2	2	2	0	0	0	0	0	0	0	0	0	4	4	4	4	4	4	4	4	4	4	1	1	1	4	4	2	2	2	4	2	2	2
2021-07-01	31	1	2	3	4	employe prive	1	1	2		2	2	2	2	2	2	2	1	0	0	0	1	1	0	1	0	0	3	3	2	4	4	4	4	4	2	2	2	2	2	4	4	4	4	2	4	2	2	2
2021-07-22	46	1	1	8	4	fonctionnaire	1	1	1		2	2	2	2	2	2	1	1	1	0	1	0	1	0	0	0	0	4	4	4	5	5	5	5	4	4	4	4	4	4	5	4	4	4	5	5	4	1	3
2021-03-31	48	1	1	2	3	profession liberale	1	1	2		2	2	2	2	1	2	1	1	0	1	0	1	1	0	0	0	0	4	4	4	4	5	4	4	2	2	2	4	2	2	4	4	4	2	3	2	3	2	2
2021-07-25	35	1	2	8	4	employe prive	1	1	2		2	2	1	2	1	2	1	1	0	0	0	0	1	1	0	0	1	1	1	4	5	5	5	4	3	1	2	3	4	4	3	3	2	2	4	5	4	2	3
2021-03-31	31	1	2	7	4	fonctionnaire	1	1	2		2	2	2	2	2	2	1	2	0	0	0	0	0	0	0	0	0	4	3	2	4	4	4	4	4	2	2	2	2	2	4	4	2	2	2	4	2	2	3
2021-03-27	38	1	2	2	3	profession liberale	1	1	2		2	2	2	2	2	2	2	2	0	0	0	0	0	0	0	0	0	4	4	4	4	4	4	5	4	4	4	4	4	4	4	4	2	2	4	4	2	4	2
2021-03-31	39	1	2	3	4	profession liberale	1	1	1		2	2	2	2	1	2	1	1	0	1	1	0	1	0	0	0	0	4	4	4	4	4	4	4	2	2	2	2	2	2	4	4	2	2	2	2	2	2	2
2021-03-24	30	1	2	2	4	employe prive	1	1	2		2	2	1	2	2	2	2	1	0	0	0	0	1	0	0	0	0	4	4	4	2	4	2	2	2	2	2	4	2	2	3	2	4	3	3	4	2	4	2
2021-04-19	32	1	2	1	3	fonctionnaire	1	1	2		2	2	2	2	2	2	2	1	0	1	0	0	0	0	0	0	0	4	4	4	4	4	4	2	2	2	2	2	2	2	3	3	2	4	4	4	4	2	4
2021-03-29	28	1	2	2	2	fonctionnaire	1	1	2		2	2	2	2	2	2	1	1	1	1	1	0	0	0	0	0	0	4	2	2	4	4	4	4	4	4	4	4	2	4	4	4	2	2	4	2	4	2	2
2021-03-31	52	1	1	2	3	fonctionnaire	1	1	2		2	2	1	2	2	2	1	1	0	1	1	0	1	0	0	0	0	2	4	2	4	4	4	4	4	2	4	2	2	2	4	4	2	2	2	4	4	2	1
2021-04-01	32	2	2	2	3	fonctionnaire	1	1	2	2	2	2	1	2	1	2	1	1	0	1	1	0	1	0	0	0	0	4	2	4	4	4	4	4	2	2	2	4	2	2	4	4	2	2	2	4	4	2	2
2021-04-15	22	2	2	2	3	etudiant	1	1	2	2	2	2	2	2	1	2	2	1	0	1	0	1	1	0	0	0	0	4	4	4	2	4	4	4	2	2	4	4	2	2	4	4	2	2	4	5	4	2	2
2021-04-26	23	1	2	4	3	employe prive	1	1	2		2	2	2	2	2	2	1	1	0	0	1	1	1	0	0	0	0	4	4	4	4	4	4	4	4	2	4	4	2	4	4	4	2	2	2	4	4	2	2
2021-03-30	43	1	1	2	3	fonctionnaire	1	1	2		2	2	1	2	2	2	2	1	0	0	1	1	1	0	0	0	0	4	2	4	4	4	4	4	4	2	2	4	2	2	4	4	2	2	2	2	2	2	2
2021-04-19	28	2	2	2	3	fonctionnaire	1	1	2	2	2	2	2	2	2	2	1	1	0	0	1	1	1	0	0	0	0	4	4	4	4	4	4	3	3	3	2	4	2	2	4	4	2	2	2	5	4	2	2
2021-04-20	36	1	2	2	3	fonctionnaire	1	1	2		2	2	2	2	2	2	2	1	0	0	1	1	1	0	0	0	0	4	2	4	2	4	4	4	2	2	2	4	2	2	4	4	2	2	2	4	2	2	2
2021-04-06	32	1	2	2	3	profession liberale	1	1	1		2	2	2	2	2	2	1	1	0	0	1	1	1	0	0	0	0	4	2	4	4	4	4	4	4	4	4	4	3	4	4	4	2	2	2	4	4	2	2
2021-04-16	23	1	2	1	3	etudiant	1	1	2		2	2	2	2	2	2	2	1	0	1	0	1	1	0	1	1	0	5	3	4	4	4	4	5	4	2	5	4	2	2	4	4	4	2	4	2	2	2	5
2021-04-26	31	1	2	4	2	employe prive	1	1	2		2	2	2	2	2	2	1	2	0	0	0	0	0	0	0	0	0	4	4	4	4	4	4	4	4	2	4	2	4	4	4	4	2	2	2	2	4	2	2
2021-04-26	28	1	2	4	2	employe prive	1	1	2		2	2	2	2	2	2	1	2	0	0	0	0	0	0	0	0	0	2	4	2	4	2	4	4	4	2	4	4	2	2	4	4	2	2	2	4	2	2	2
2021-04-15	27	1	2	2	3	etudiant	1	1	1		2	2	2	2	2	2	2	2	0	0	0	0	0	0	0	0	0	3	3	3	5	5	5	5	5	2	5	4	2	4	5	5	2	4	2	4	4	2	4
2021-03-29	29	1	2	1	2	fonctionnaire	1	1	2		2	2	2	2	2	2	2	2	0	0	0	0	0	0	0	0	0	2	2	2	4	4	2	4	4	2	4	4	4	4	4	4	4	2	2	4	4	2	2
2021-03-29	18	1	2	1	2	fonctionnaire	1	1	1		2	2	1	2	1	2	1	2	0	0	0	0	0	0	0	0	0	4	4	4	4	4	4	4	4	2	4	4	4	4	4	4	2	2	2	4	4	4	4
2021-03-25	30	2	1	2	3	profession liberale	1	1	2	2	2	1	2	2	2	2	2	2	0	0	0	0	0	0	0	0	0	4	2	4	4	4	4	4	4	2	4	2	2	2	4	4	2	2	2	4	2	2	4
2021-04-05	27	1	2	2	2	profession liberale	1	1	2		2	2	2	2	2	2	2	2	0	0	0	0	0	0	0	0	0	4	4	4	4	4	4	4	4	2	2	4	2	2	4	4	2	4	2	2	2	2	2
2021-05-27	23	1	2	9	4	etudiant	2	2	2		2	2	2	2	2	2	1	1	1	1	0	0	0	0	0	0	0	3	3	3	5	5	4	4	5	1	4	3	2	2	4	4	2	1	4	4	2	2	5
2021-06-15	21	1	2	9	4	etudiant	2	2	2		2	2	2	2	2	1	1	1	1	1	0	0	0	0	0	0	0	4	4	4	5	5	5	3	4	1	4	2	2	4	4	4	4	1	4	4	4	2	4
2021-05-27	24	2	2	9	4	etudiant	2	2	1	2	2	2	2	2	2	2	2	1	0	0	1	0	0	0	0	0	0	4	4	4	5	5	5	4	4	1	4	4	4	4	4	4	2	1	4	4	2	2	5
2021-05-24	42	1	1	9	4	fonctionnaire	2	2	2		2	2	2	2	2	2	1	1	0	0	1	0	0	0	0	0	0	3	3	3	4	5	5	4	4	1	4	4	4	4	4	4	4	1	2	4	2	2	3
2021-06-25	22	1	2	9	4	etudiant	2	2	2		2	2	2	2	2	2	1	1	0	1	1	0	0	0	0	0	0	4	3	4	4	4	3	4	3	1	3	4	3	3	4	4	2	1	4	4	4	2	2
2021-05-28	22	1	2	9	4	etudiant	2	2	1		2	2	2	2	2	2	1	1	0	0	0	0	1	0	0	0	0	5	5	5	5	5	5	4	4	1	4	4	2	4	4	4	2	1	2	4	4	2	5
2021-05-27	21	1	2	9	4	etudiant	2	2	2		2	2	2	2	2	2	1	1	1	1	0	0	1	0	0	0	0	3	3	3	4	4	4	4	4	1	4	4	4	4	4	4	4	1	4	4	2	2	3
2021-06-29	36	1	1	6	4	etudiant	2	2	2		2	2	2	2	2	2	1	1	1	1	0	0	1	0	0	0	0	2	2	2	4	4	4	4	3	3	4	4	2	2	4	4	2	2	2	4	2	2	2
2021-05-19	28	1	1	10	3	profession liberale	2	2	2		2	2	2	2	2	2	2	1	1	1	0	0	1	0	0	0	0	2	2	2	5	4	4	5	4	2	4	3	3	3	4	4	1	2	2	3	3	1	3
2021-05-22	20	2	2	10	3	profession liberale	2	2	1	1	2	2	2	2	2	2	2	1	0	0	1	0	1	0	0	0	0	2	2	2	4	4	4	4	3	2	5	4	2	3	4	4	2	2	2	2	2	2	2
2021-05-24	26	1	2	10	4	etudiant	2	1	2		2	2	2	2	2	2	2	1	1	0	1	0	1	0	0	0	0	3	3	3	4	5	4	4	3	3	4	3	3	3	4	4	1	4	3	3	2	2	3
2021-05-24	21	2	2	10	4	etudiant	2	2	1	2	2	2	2	2	2	1	2	1	1	0	1	0	1	0	0	0	0	2	3	2	5	4	4	4	3	3	4	4	2	3	5	4	4	2	4	3	2	2	4
2021-05-24	21	2	2	10	4	etudiant	2	2	1	2	2	2	2	2	2	2	2	1	1	0	1	0	1	0	0	0	0	5	5	5	5	5	4	4	5	2	2	5	2	2	4	4	2	2	4	4	2	2	4
2021-05-25	25	2	2	10	4	etudiant	2	1	2	2	2	2	2	2	2	2	2	1	1	0	1	0	1	0	0	0	0	3	3	4	4	4	3	4	4	3	4	3	4	3	4	4	2	4	3	3	2	2	3
2021-05-22	25	1	2	10	3	profession liberale	2	2	2		2	2	2	2	2	2	2	1	1	1	1	0	1	0	0	0	0	2	2	2	2	4	3	4	3	2	5	4	4	3	4	4	2	2	2	2	2	2	1
2021-09-08	32	1	1	2	4	sans emploi	2	2	1		2	2	1	2	2	2	1	1	0	0	1	1	1	0	0	0	0	4	4	4	4	4	4	4	4	2	4	4	2	2	4	4	2	2	4	4	2	5	2
2021-08-07	32	1	2	2	4	profession liberale	2	2	2		2	2	2	2	1	1	1	1	0	1	1	1	1	0	0	0	0	4	4	4	4	4	4	4	4	3	4	4	2	3	4	4	2	2	4	4	2	4	2
2021-06-29	23	1	1	6	4	etudiant	2	2	1		2	2	2	2	2	2	2	1	0	0	0	1	1	1	0	0	0	2	2	2	4	4	4	4	2	3	3	4	2	2	4	4	4	2	2	2	4	4	1
2021-05-31	23	2	1	9	4	etudiant	2	2	2	2	2	2	2	2	1	2	1	1	0	0	0	0	0	0	1	0	0	4	4	4	5	5	5	5	5	1	4	4	2	3	5	5	2	1	2	4	4	2	5
2021-05-22	27	1	1	10	2	profession liberale	2	2	1		2	2	2	2	2	2	2	1	0	1	0	0	0	0	1	0	0	2	2	2	4	4	4	5	4	2	3	3	4	4	3	4	4	4	2	2	4	2	4
2021-05-22	35	2	1	10	3	profession liberale	2	2	2	1	2	2	2	2	2	2	2	1	1	1	0	0	1	0	1	0	0	2	2	2	4	4	4	4	2	2	5	4	4	3	4	4	2	2	2	2	2	2	2
2021-05-19	29	1	1	10	3	profession liberale	2	2	1		2	1	1	2	1	2	2	1	1	1	0	0	1	1	1	0	0	2	2	2	4	4	4	5	4	3	5	4	3	3	4	4	2	2	2	3	2	1	2
2021-04-27	22	2	2	9	4	sans emploi	2	2	2	2	2	2	2	2	2	2	1	1	0	1	0	0	1	0	0	1	0	2	2	2	4	4	4	4	2	2	2	2	2	2	4	4	2	1	4	4	2	2	3
2021-09-08	35	1	1	2	4	profession liberale	2	2	1		2	2	1	2	2	2	1	1	0	1	1	1	1	0	1	1	0	4	4	4	4	4	4	4	4	2	4	4	2	2	4	4	2	2	4	4	2	4	2
2021-04-28	43	2	1	9	5	employe prive	2	2	2	2	2	2	1	2	2	2	1	1	1	1	1	1	0	0	1	1	1	3	3	3	5	5	5	5	5	2	4	3	4	4	5	4	2	1	4	4	4	2	5
2021-07-11	50	2	1	9	4	fonctionnaire	2	2	2	2	2	2	2	2	2	2	1	1	1	1	1	1	1	1	1	1	1	2	2	2	4	4	4	4	4	1	4	4	4	2	4	4	2	1	2	2	2	2	2
2021-04-26	25	1	2	2	4	etudiant	2	2	2		2	2	2	2	2	2	2	2	0	0	0	0	0	0	0	0	0	2	2	2	4	4	4	4	4	2	2	4	2	2	4	4	2	2	2	2	2	2	4
2021-05-26	21	1	2	2	4	etudiant	2	2	2		2	2	2	2	2	2	1	2	0	0	0	0	0	0	0	0	0	2	2	2	2	4	2	4	4	2	4	4	2	4	4	4	2	2	2	4	2	2	2
2021-05-27	27	1	2	9	4	etudiant	2	2	2		2	2	2	2	2	2	1	2	0	0	0	0	0	0	0	0	0	2	2	2	5	5	4	4	4	1	4	4	4	4	4	4	2	1	2	4	2	2	5
2021-05-27	19	1	2	9	4	etudiant	2	2	1		2	2	2	2	2	2	1	2	0	0	0	0	0	0	0	0	0	3	3	3	4	4	4	4	2	1	4	4	4	4	4	4	2	1	4	4	4	2	2
2021-05-27	30	1	2	9	4	etudiant	2	2	2		2	2	1	2	2	2	1	2	0	0	0	0	0	0	0	0	0	4	4	4	5	5	4	4	2	1	2	4	2	4	4	4	2	1	4	2	2	2	4
2021-05-27	23	1	2	9	4	etudiant	2	2	2		2	2	2	2	2	2	1	2	0	0	0	0	0	0	0	0	0	3	3	3	5	5	5	4	5	1	4	5	4	4	4	4	4	1	4	4	4	2	4
2021-06-02	22	2	2	9	4	etudiant	2	2	2	2	2	2	2	2	2	2	1	2	0	0	0	0	0	0	0	0	0	4	4	4	4	4	4	5	5	1	4	4	4	4	4	4	2	1	4	2	2	2	4
2021-06-07	24	2	2	1	4	etudiant	2	2	2	2	2	2	1	2	2	2	2	2	0	0	0	0	0	0	0	0	0	2	2	2	4	4	4	4	4	2	4	4	2	4	2	2	2	2	2	4	2	4	4
2021-06-10	22	2	2	9	4	etudiant	2	1	2	2	2	2	2	1	1	2	1	2	0	0	0	0	0	0	0	0	0	4	4	4	3	5	4	3	4	1	4	4	2	4	5	5	4	1	4	4	4	2	2
2021-06-11	19	2	2	9	4	etudiant	2	2	1	2	2	2	2	2	2	2	1	2	0	0	0	0	0	0	0	0	0	4	4	4	4	4	4	4	4	1	5	4	2	3	4	4	4	1	4	4	4	2	3
2021-06-15	23	1	1	9	4	etudiant	2	2	1		2	2	2	2	2	2	1	2	0	0	0	0	0	0	0	0	0	4	4	4	4	4	4	4	4	1	4	4	2	2	4	4	2	1	2	4	4	2	2
2021-06-15	23	1	2	9	4	etudiant	2	2	2		2	2	2	2	2	2	1	2	0	0	0	0	0	0	0	0	0	3	3	3	2	4	4	2	2	1	2	2	2	2	4	4	4	1	4	4	2	2	2
2021-06-29	23	1	2	6	4	etudiant	2	2	2		2	2	2	2	2	2	2	2	0	0	0	0	0	0	0	0	0	2	2	2	4	4	3	3	2	2	2	2	2	2	4	4	2	2	2	2	2	2	2
2021-06-29	25	2	1	6	4	etudiant	2	2	1	1	2	2	2	2	2	2	1	2	0	0	0	0	0	0	0	0	0	4	4	4	4	4	4	4	2	2	4	4	2	2	4	4	4	2	2	4	4	4	1
2021-06-29	20	2	1	6	4	etudiant	2	2	2	1	2	2	2	2	2	2	2	2	0	0	0	0	0	0	0	0	0	2	4	2	4	4	4	4	4	2	2	2	2	2	4	4	2	2	2	4	2	2	3
2021-06-29	23	2	1	6	4	etudiant	2	2	1	2	2	2	1	2	1	2	2	2	0	0	0	0	0	0	0	0	0	2	2	2	2	2	2	2	2	2	2	2	2	2	4	4	2	2	2	2	2	2	4
2021-07-12	21	2	2	2	4	etudiant	2	2	2	2	2	1	2	2	2	1	2	2	0	0	0	0	0	0	0	0	0	4	4	4	4	4	4	4	4	2	4	4	2	2	4	4	2	2	2	4	2	2	4
2021-07-21	22	2	1	3	4	etudiant	2	2	2	2	2	2	2	2	2	2	2	2	0	0	0	0	0	0	0	0	0	4	4	4	4	4	4	4	4	2	4	4	2	2	4	4	4	2	2	2	2	2	4
2021-05-20	28	2	2	10	2	profession liberale	2	2	2	2	2	2	2	2	2	2	2	2	0	0	0	0	0	0	0	0	0	2	2	2	4	4	4	5	3	3	5	3	3	3	4	4	1	2	2	1	2	1	1
2021-05-21	25	2	2	10	3	profession liberale	2	2	2	2	2	2	2	2	2	2	2	2	0	0	0	0	0	0	0	0	0	2	2	2	4	3	3	4	3	2	5	3	3	3	4	4	1	2	2	3	2	1	2
2021-05-21	27	1	2	10	5	profession liberale	2	2	1		2	2	2	2	2	2	2	2	0	0	0	0	0	0	0	0	0	2	2	2	4	4	4	5	3	2	5	4	4	4	4	4	1	2	2	2	2	1	2
2021-05-21	23	2	2	10	3	profession liberale	2	2	2	1	2	2	2	2	2	2	2	2	0	0	0	0	0	0	0	0	0	2	2	2	4	3	3	4	2	2	5	3	3	3	4	4	1	2	2	2	2	1	2
2021-05-22	25	1	2	10	3	profession liberale	2	2	2		2	2	2	2	2	2	1	2	0	0	0	0	0	0	0	0	0	2	2	2	4	4	3	4	3	2	5	4	4	3	4	4	1	2	2	2	2	1	2
2021-05-22	22	2	2	10	2	profession liberale	2	2	2	2	2	2	2	2	2	2	2	2	0	0	0	0	0	0	0	0	0	2	2	2	4	4	4	4	3	2	4	4	4	4	4	4	2	2	2	4	3	1	4
2021-05-22	21	2	2	10	5	profession liberale	2	2	2	2	2	2	2	2	2	2	2	2	0	0	0	0	0	0	0	0	0	2	2	2	4	4	4	4	3	2	5	4	4	4	4	4	1	1	1	2	2	2	2
2021-05-22	23	1	2	10	3	profession liberale	2	2	2		2	2	1	2	2	2	2	2	0	0	0	0	0	0	0	0	0	2	2	2	4	4	4	4	2	2	5	4	3	3	4	4	2	2	2	2	2	2	2
2021-08-03	41	1	1	2	3	profession liberale	2	2	2		2	2	1	2	2	2	1	2	0	0	0	0	0	0	0	0	0	4	4	4	4	4	4	4	4	3	4	4	2	2	4	4	2	2	4	4	2	4	2
2021-08-03	26	2	1	2	4	profession liberale	2	2	2	2	2	2	1	2	1	1	1	2	0	0	0	0	0	0	0	0	0	4	4	4	4	4	4	4	4	2	4	4	2	2	4	4	4	2	3	4	2	4	2
2021-08-07	32	1	1	2	3	profession liberale	2	2	2		2	2	1	2	2	2	1	2	0	0	0	0	0	0	0	0	0	4	4	4	4	4	4	4	4	2	4	4	2	2	4	4	4	2	4	4	4	4	2
2021-06-14	25	1	2	2	4	etudiant	2	2	2		2	2	2	2	2	2	2	2	0	0	0	0	0	0	0	0	0	2	2	4	4	4	4	2	2	2	2	2	2	2	4	4	4	2	2	4	2	2	2
2021-05-28	21	1	2	2	4	etudiant	2	2	2		2	2	2	2	2	2	2	2	0	0	0	0	0	0	0	0	0	2	2	2	4	2	4	4	4	2	4	2	2	2	4	4	4	2	2	4	4	2	4
2021-06-07	26	1	2	1	4	etudiant	2	2	1		2	2	2	2	1	2	1	1	0	0	0	0	0	1	0	0	1	4	4	4	4	4	4	2	4	2	2	4	2	2	4	4	2	2	2	2	4	2	2
2021-05-31	28	1	2	4	4	etudiant	2	2	1		2	2	2	2	2	2	2	2	0	0	0	0	0	0	0	0	0	2	2	2	4	4	4	4	4	2	4	4	2	4	4	2	2	2	2	4	2	2	2
2021-03-30	26	1	2	2	1	profession liberale	2	2	2		2	2	2	2	2	2	1	1	0	0	0	0	1	0	0	0	0	4	4	4	4	4	4	4	4	2	3	2	2	2	3	4	2	3	4	4	4	4	4
2021-08-02	24	1	2	8	4	sans emploi	2	2	2		2	2	2	2	1	2	1	1	0	1	0	0	1	0	0	0	0	1	1	2	4	4	4	4	4	2	2	4	2	2	4	4	2	2	4	2	2	4	2
2021-05-22	23	1	2	10	2	profession liberale	2	2	2		2	2	2	2	2	2	2	2	0	0	0	0	0	0	0	0	0	2	2	2	4	4	4	4	3	2	5	4	3	3	4	4	2	2	2	2	2	2	2
2021-05-21	24	1	1	10	3	profession liberale	2	2	1		2	2	2	2	2	2	1	1	1	1	1	0	1	0	0	0	0	2	2	2	4	4	4	5	4	2	4	3	3	3	4	4	2	2	2	2	2	1	2
2021-05-22	28	2	2	10	5	profession liberale	2	1	2	2	2	2	2	2	2	2	2	1	1	0	0	0	1	0	1	1	0	2	2	2	4	4	4	5	3	2	5	4	4	3	4	4	2	2	2	2	2	2	2
2021-06-17	26	1	2	2	4	etudiant	2	2	2		2	2	2	2	2	2	1	2	0	0	0	0	0	0	0	0	0	4	4	4	4	4	4	4	4	2	4	4	2	2	4	4	4	2	4	4	2	4	3
2021-04-24	19	2	2	7	3	sans emploi	2	2	2	2	2	2	2	2	2	1	2	2	0	0	0	0	0	0	0	0	0	5	1	5	5	5	5	5	5	5	5	5	5	5	5	5	2	4	4	1	1	1	4
2021-08-03	24	1	2	8	4	employe prive	2	2	2		2	2	2	2	2	2	1	1	1	0	0	1	1	0	0	0	0	1	2	1	5	4	5	5	5	5	4	4	2	2	4	5	4	2	5	5	4	1	2
2021-06-16	34	1	1	8	4	employe prive	2	2	2		2	2	2	2	2	2	1	1	0	0	0	0	0	1	0	0	1	2	1	2	5	2	4	4	4	4	1	4	4	2	4	4	4	2	2	4	2	2	2
2021-05-20	26	1	1	10	1	profession liberale	2	1	2		2	2	2	2	2	2	2	2	0	0	0	0	0	0	0	0	0	2	5	2	1	4	5	4	5	2	5	4	5	4	4	4	1	4	5	5	5	1	4
2021-05-21	32	1	2	10	3	profession liberale	2	2	2		2	2	2	2	2	2	2	2	0	0	0	0	0	0	0	0	0	2	2	2	4	3	3	4	3	2	4	3	3	3	2	2	1	1	1	1	4	1	4
2021-08-06	23	1	2	8	4	profession liberale	2	2	2		2	2	2	2	2	2	2	2	0	0	0	0	0	0	0	0	0	1	2	2	4	5	5	5	4	2	2	3	2	2	4	4	3	1	5	5	4	2	4
2021-08-07	19	2	2	2	5	profession liberale	2	2	2	1	2	2	2	2	2	2	2	2	0	0	0	0	0	0	0	0	0	2	2	2	4	4	4	4	4	2	5	4	2	2	4	4	4	3	3	5	4	4	3
2021-09-01	29	1	2	3	3	profession liberale	2	2	1		2	2	2	2	2	2	2	2	0	0	0	0	0	0	0	0	0	4	4	3	4	4	4	4	2	2	4	4	2	4	4	5	2	2	2	4	2	2	2
2021-09-03	29	1	2	2	3	profession liberale	2	2	2		2	2	1	2	1	1	1	2	0	0	0	0	0	0	0	0	0	2	2	2	4	4	4	3	4	2	5	4	1	1	4	4	2	2	4	4	4	4	2
2021-08-01	30	1	2	2	4	sans emploi	2	2	2		2	2	1	2	2	2	1	2	0	0	0	0	0	0	0	0	0	4	4	4	4	4	4	3	4	2	4	4	2	2	4	4	2	2	4	5	2	4	3
2021-08-02	27	1	2	2	4	etudiant	2	2	2		2	2	1	2	2	2	1	1	0	1	0	1	1	0	0	0	0	4	4	4	4	4	4	4	4	2	4	4	2	2	4	4	2	2	4	4	2	4	2
2021-08-10	25	1	2	2	4	etudiant	2	2	2		2	2	2	2	2	2	1	1	0	0	0	0	1	0	1	1	0	4	4	4	4	4	4	3	4	2	4	4	2	2	4	4	2	2	4	4	2	4	2
2021-09-06	23	2	2	2	4	sans emploi	2	2	2	2	2	2	1	2	2	2	1	1	0	0	1	1	1	0	1	1	0	4	4	4	4	4	4	4	4	2	4	4	2	2	4	4	4	2	4	5	2	4	2
2021-05-20	25	1	2	3	4	etudiant	2	2	2		2	2	2	2	2	2	2	2	0	0	0	0	0	0	0	0	0	4	2	2	4	4	2	2	2	2	2	2	2	2	4	4	2	2	4	2	2	2	2
2021-08-27	25	1	2	3	4	etudiant	2	2	2		2	2	2	2	2	2	2	2	0	0	0	0	0	0	0	0	0	4	4	4	4	2	4	4	2	2	2	2	2	2	4	4	2	2	2	4	2	2	2
2021-08-04	30	1	2	2	5	profession liberale	2	2	2		2	2	2	2	2	2	1	2	0	0	0	0	0	0	0	0	0	4	4	4	4	4	4	4	4	2	4	4	2	2	4	4	4	2	4	4	2	4	2
2021-08-29	26	1	2	3	3	profession liberale	2	2	2		2	2	2	2	2	2	2	2	0	0	0	0	0	0	0	0	0	2	2	2	3	2	3	2	1	1	1	2	1	2	3	3	4	2	4	2	2	2	1
2021-09-06	27	1	2	2	1	profession liberale	2	2	2		2	2	1	2	2	1	2	2	0	0	0	0	0	0	0	0	0	2	2	2	4	4	4	4	4	4	5	4	2	2	4	4	4	4	3	5	4	4	2
2021-08-07	35	1	1	2	3	profession liberale	2	2	1		2	2	2	2	2	2	1	2	0	0	0	0	0	0	0	0	0	4	4	4	4	4	4	4	4	2	5	4	2	2	4	4	2	2	4	4	2	4	2
2021-06-29	68	1	1	8	4	fonctionnaire	2	2	2		1	1	1	2	1	1	1	1	1	1	0	0	0	0	0	0	0	2	2	2	4	4	4	1	4	1	4	5	1	2	4	4	1	2	2	2	4	1	1
2021-07-05	28	1	2	2	3	profession liberale	2	2	1		2	2	2	2	2	2	1	1	0	0	0	0	1	0	0	0	0	3	3	3	4	4	4	3	4	2	2	4	2	2	4	4	3	3	3	4	4	4	3
2021-07-23	30	1	2	2	2	profession liberale	2	2	2		2	2	1	2	2	2	2	2	0	0	0	0	0	0	0	0	0	3	3	3	3	4	4	2	4	2	4	4	1	2	4	4	2	2	4	5	4	4	3
2021-08-07	27	1	2	2	3	profession liberale	2	2	2		2	2	2	2	2	2	2	2	0	0	0	0	0	0	0	0	0	3	4	4	4	5	5	4	4	2	5	4	2	2	4	4	2	2	4	5	2	4	2
2021-07-21	23	2	1	1	4	etudiant	2	2	2	2	2	2	2	2	2	2	2	2	0	0	0	0	0	0	0	0	0	2	2	4	4	4	4	4	4	2	4	4	2	2	4	4	2	2	2	4	4	2	2
2021-05-19	47	1	1	10	3	profession liberale	2	1	2		2	2	2	2	2	2	1	1	1	1	0	0	1	0	0	0	0	2	2	2	5	5	5	4	4	1	4	4	3	3	4	4	1	2	2	1	1	1	2
2021-08-18	23	1	2	3	4	etudiant	2	1	2		2	2	2	2	2	2	1	1	0	1	0	1	1	0	0	0	0	4	4	4	4	4	4	3	2	2	2	3	2	2	4	4	4	4	4	3	2	2	2
2021-06-04	23	1	2	1	4	etudiant	2	2	2		2	2	2	2	2	2	2	1	0	0	1	1	1	0	0	0	0	2	4	4	4	4	4	4	4	2	4	4	2	4	4	4	4	2	4	4	4	2	2
2021-07-26	32	1	1	8	4	fonctionnaire	2	2	1		2	2	2	2	2	2	1	1	0	1	0	0	1	1	0	0	0	4	4	4	5	5	5	2	2	2	2	2	2	2	4	4	4	2	3	5	5	5	5
2021-04-03	25	1	2	7	3	profession liberale	2	2	2		2	2	2	2	2	2	1	1	0	0	0	0	1	0	1	0	0	2	4	4	4	5	4	2	2	2	2	4	2	2	4	4	2	3	2	4	4	4	4
2021-06-07	25	1	2	2	4	etudiant	2	2	2		2	2	2	2	1	2	2	2	0	0	0	0	0	0	0	0	0	4	2	4	4	4	4	2	4	2	2	4	2	2	2	2	4	2	2	2	4	2	2
2021-06-29	22	2	2	6	4	etudiant	2	2	2	2	2	2	1	2	2	2	1	2	0	0	0	0	0	0	0	0	0	3	3	3	5	5	5	5	4	4	4	3	2	1	3	3	3	1	1	4	3	4	4
2021-05-24	24	2	2	2	4	fonctionnaire	2	2	2	2	2	2	2	2	2	2	1	2	0	0	0	0	0	0	0	0	0	4	2	4	4	3	4	3	3	2	2	2	2	2	3	3	2	2	3	4	4	4	4
2021-06-24	25	1	2	8	5	fonctionnaire	2	2	2		2	2	2	2	1	2	2	2	0	0	0	0	0	0	0	0	0	1	3	1	4	4	5	5	4	1	4	4	2	1	4	4	2	3	3	3	1	1	2
2021-06-29	32	1	2	8	4	fonctionnaire	2	2	2		2	2	2	2	2	2	2	2	0	0	0	0	0	0	0	0	0	1	1	1	4	4	5	2	3	2	1	4	1	2	4	4	1	2	3	4	1	4	3
2021-05-25	25	1	2	2	3	profession liberale	2	2	2		2	2	2	2	2	2	2	2	0	0	0	0	0	0	0	0	0	2	2	2	2	2	2	4	4	4	2	4	4	2	2	4	4	2	4	2	2	2	2
2021-08-03	27	1	2	2	3	profession liberale	2	1	2		2	2	1	2	2	2	1	2	0	0	0	0	0	0	0	0	0	4	4	4	4	4	4	3	4	2	4	4	2	2	4	4	2	2	4	4	2	4	2
2021-08-04	25	1	2	2	3	profession liberale	2	2	2		2	2	1	2	2	2	1	2	0	0	0	0	0	0	0	0	0	2	3	4	4	4	4	3	4	2	4	3	2	2	4	4	2	2	4	5	4	4	3
2021-08-27	29	1	2	3	1	profession liberale	2	2	2		2	2	2	2	2	2	2	2	0	0	0	0	0	0	0	0	0	4	4	4	4	4	4	4	4	2	2	2	2	2	4	4	4	4	2	4	4	2	2
2021-09-06	30	1	2	2	4	profession liberale	2	2	2		2	2	1	2	2	2	1	2	0	0	0	0	0	0	0	0	0	4	4	4	4	4	4	4	4	2	4	4	2	2	4	3	4	2	4	4	2	4	2
2021-05-25	22	1	1	2	4	profession liberale	2	2	2		2	2	2	2	2	2	1	1	1	1	0	0	1	1	0	0	0	3	2	3	4	4	4	4	2	2	2	4	2	2	4	4	4	2	4	3	4	2	3
2021-05-21	25	1	2	10	3	fonctionnaire	2	2	2		2	2	2	2	2	2	2	1	0	1	1	1	1	1	1	1	0	2	2	2	4	4	4	5	4	2	5	4	3	3	4	4	2	2	2	2	2	2	2
2021-05-31	27	2	2	2	4	profession liberale	2	1	2	2	2	2	2	2	2	1	1	2	0	0	0	0	0	0	0	0	0	2	4	2	4	4	4	5	4	2	4	4	3	2	4	4	2	3	4	4	4	2	3
2021-06-04	26	1	2	2	4	sans emploi	2	2	2		2	2	2	2	2	2	1	1	0	1	1	0	0	1	0	0	0	2	2	4	5	5	5	5	5	5	5	5	3	4	5	5	1	1	2	4	4	1	1
2021-05-24	30	1	1	2	4	employe prive	2	2	2		2	2	2	2	2	2	1	2	0	0	0	0	0	0	0	0	0	4	4	4	4	2	2	4	2	4	4	4	4	2	4	4	2	2	2	2	2	4	2
2021-08-04	35	1	2	2	3	employe prive	2	2	2		2	2	1	2	2	2	1	2	0	0	0	0	0	0	0	0	0	4	4	4	4	4	4	3	3	2	4	4	2	2	4	4	2	2	4	5	2	4	2
2021-08-04	35	1	2	2	3	employe prive	2	2	2		2	2	1	2	2	1	2	2	0	0	0	0	0	0	0	0	0	4	4	4	4	4	4	3	4	2	4	4	2	3	4	4	3	3	4	5	2	4	3
2021-08-01	32	1	1	2	4	etudiant	2	2	2		2	2	1	2	2	1	1	2	0	0	0	0	0	0	0	0	0	4	4	4	4	4	4	4	4	2	4	4	2	2	4	4	2	2	4	5	2	4	2
2021-07-10	25	1	2	8	4	profession liberale	2	2	2		2	2	2	2	2	2	1	2	0	0	0	0	0	0	0	0	0	4	5	5	5	4	4	5	4	2	5	4	5	4	4	5	4	4	4	4	4	4	2
2021-07-21	23	1	2	2	3	profession liberale	2	2	2		2	2	2	2	2	2	2	2	0	0	0	0	0	0	0	0	0	4	4	4	4	4	4	2	4	2	4	4	2	2	4	4	4	3	3	5	4	4	4
2021-08-03	34	1	2	2	3	profession liberale	2	2	2		2	2	2	2	2	2	2	2	0	0	0	0	0	0	0	0	0	4	4	4	4	4	4	4	4	2	4	4	2	2	4	4	2	2	4	5	2	4	2
2021-08-27	36	1	2	3	4	profession liberale	2	2	2		2	2	2	2	2	2	2	2	0	0	0	0	0	0	0	0	0	4	4	4	4	4	4	2	2	2	2	2	2	2	4	4	2	2	2	2	2	2	2
2021-08-31	34	1	2	3	3	profession liberale	2	2	2		2	2	1	2	2	2	2	2	0	0	0	0	0	0	0	0	0	4	4	4	4	4	2	4	2	2	2	4	2	4	4	4	2	2	2	2	2	2	2
2021-09-03	28	1	2	2	3	profession liberale	2	2	2		2	2	1	2	2	2	1	2	0	0	0	0	0	0	0	0	0	4	4	4	4	4	4	4	4	2	4	4	2	2	4	4	4	3	3	5	4	3	3
2021-08-26	32	1	2	3	2	profession liberale	2	2	2		2	2	2	2	2	2	2	1	1	1	1	0	0	0	0	0	0	4	4	4	4	4	4	4	2	2	2	2	2	2	4	4	2	2	2	2	4	2	2
2021-07-16	32	1	2	3	4	profession liberale	2	2	2		2	2	2	2	2	2	1	1	0	1	1	0	1	0	0	0	0	4	3	3	4	4	4	3	2	2	2	2	2	2	4	4	4	4	4	4	2	2	2
2021-08-05	37	1	1	2	4	profession liberale	2	2	2		2	2	1	2	2	2	1	1	1	1	0	1	1	0	0	0	0	4	4	4	4	4	4	4	4	2	4	4	1	3	4	4	2	2	4	4	2	4	2
2021-08-07	40	1	1	2	5	fonctionnaire	2	2	2		2	2	2	2	1	2	1	1	1	1	1	1	1	0	0	0	0	4	4	4	4	4	4	4	4	2	5	4	2	2	4	4	2	2	4	3	2	4	2
2021-07-21	23	1	2	2	4	etudiant	2	2	2		2	2	2	2	2	2	1	1	0	0	0	0	1	0	1	0	0	4	4	4	4	4	4	2	2	2	4	2	1	2	4	4	4	2	4	5	4	2	2
2021-07-20	30	1	2	3	4	profession liberale	2	2	2		2	2	1	2	1	2	2	1	0	1	0	0	1	0	1	0	0	3	2	3	4	4	4	2	2	1	1	2	1	2	3	3	2	2	2	2	4	2	5
2021-05-19	22	1	2	10	3	profession liberale	2	2	2		2	2	2	2	2	2	2	1	0	1	0	0	0	0	1	1	0	1	1	1	5	5	5	5	5	2	5	5	5	5	5	5	2	2	5	5	5	1	1
2021-06-05	25	1	2	2	4	etudiant	2	2	2		2	2	2	2	2	2	1	1	0	1	0	1	0	0	1	1	0	4	4	4	4	4	4	4	4	2	4	4	4	4	4	2	4	2	2	4	4	2	4
2021-04-21	22	2	1	3	5	profession liberale	2	2	2	2	2	2	2	2	2	2	2	2	0	0	0	0	0	0	0	0	0	4	4	4	4	4	4	4	3	2	2	3	2	2	4	4	2	2	2	4	4	2	2
2021-06-17	35	1	2	2	5	profession liberale	2	2	2		2	2	2	2	2	2	1	2	0	0	0	0	0	0	0	0	0	4	4	4	4	4	4	3	2	2	4	4	2	2	4	4	4	2	3	4	2	3	3
2021-06-30	33	1	1	3	3	profession liberale	2	2	2		2	2	2	2	2	2	2	2	0	0	0	0	0	0	0	0	0	4	4	4	4	4	4	4	4	2	2	2	2	2	4	4	2	2	2	4	2	2	2
2021-07-25	27	1	1	8	3	profession liberale	2	2	1		2	2	2	2	2	2	1	2	0	0	0	0	0	0	0	0	0	1	1	1	4	4	2	4	4	2	2	2	2	4	4	4	4	4	4	4	4	4	4
2021-08-03	24	2	3	2	3	profession liberale	2	2	1	2	2	2	1	2	2	2	2	2	0	0	0	0	0	0	0	0	0	2	2	2	4	4	4	4	4	2	5	4	1	1	4	3	2	2	4	4	4	2	4
2021-08-19	25	2	1	3	3	profession liberale	2	2	2	2	2	2	2	2	2	2	2	2	0	0	0	0	0	0	0	0	0	2	2	2	5	5	5	4	4	3	4	4	4	4	4	4	4	2	4	4	4	2	3
2021-07-29	26	2	2	2	4	profession liberale	2	2	2	2	2	2	1	2	2	2	1	2	0	0	0	0	0	0	0	0	0	4	4	4	4	4	4	5	5	3	4	4	2	4	4	4	2	2	4	5	4	4	3
2021-07-27	38	1	1	2	3	profession liberale	2	2	1		2	2	1	2	2	1	1	1	0	0	0	1	1	0	0	0	0	4	4	4	4	4	4	3	4	2	4	4	3	3	4	4	4	2	4	4	2	4	2
2021-06-17	35	1	1	2	4	profession liberale	2	2	2		2	2	2	2	2	2	1	1	0	0	1	1	1	0	0	0	0	4	4	4	4	4	4	4	4	2	4	4	2	2	4	4	4	4	4	4	2	4	4
2021-06-04	27	2	2	2	4	etudiant	2	2	2	2	2	2	1	2	2	1	1	1	0	1	0	0	1	0	1	0	0	2	4	4	4	4	2	2	2	1	2	2	1	2	3	3	2	2	2	3	3	4	4
2021-07-29	39	1	1	2	3	profession liberale	2	2	1		2	2	1	2	2	1	2	2	0	0	0	0	0	0	0	0	0	4	4	4	4	4	4	4	4	2	4	4	2	2	4	4	2	2	4	4	4	4	2
2021-08-05	32	1	2	2	3	profession liberale	2	2	2		2	2	1	2	2	2	1	2	0	0	0	0	0	0	0	0	0	4	4	4	4	4	4	3	4	2	4	4	2	2	3	3	2	2	3	4	2	4	4
2021-09-07	27	1	2	2	3	profession liberale	2	2	2		2	2	1	2	2	2	2	2	0	0	0	0	0	0	0	0	0	2	2	2	4	4	4	2	4	2	5	4	2	2	4	3	2	2	2	5	2	4	3
2021-08-01	35	1	1	2	4	sans emploi	2	2	1		2	2	1	2	2	2	1	2	0	0	0	0	0	0	0	0	0	3	3	3	3	4	4	4	4	2	4	4	2	3	4	4	2	2	4	4	2	4	2
2021-06-17	30	1	2	2	4	profession liberale	2	2	1		2	2	2	2	2	2	1	1	1	1	0	0	0	0	0	0	0	4	4	4	4	4	4	3	5	2	2	4	2	2	4	4	4	3	4	4	4	4	3
2021-08-23	35	1	2	3	4	profession liberale	2	2	2		2	2	2	2	2	1	1	1	1	1	1	0	0	0	0	0	0	4	4	4	4	4	5	4	4	2	4	4	4	4	4	4	4	2	2	2	2	2	2
2021-07-10	31	1	2	3	3	profession liberale	2	2	1		2	1	2	2	2	2	2	1	0	1	1	1	0	0	0	0	0	4	4	4	4	4	4	4	4	4	4	4	2	4	4	4	4	2	4	4	4	2	2
2021-07-06	39	1	1	8	4	fonctionnaire	2	2	2		2	2	2	2	2	2	1	1	0	1	0	1	1	0	0	0	0	4	4	4	5	5	5	4	4	3	4	4	4	3	4	4	3	2	5	4	4	4	4
2021-05-10	29	2	1	3	4	employe prive	2	2	2	2	2	2	2	2	2	2	2	1	0	0	1	1	1	0	0	0	0	3	2	2	4	4	4	4	2	2	2	2	2	2	4	4	2	2	2	4	4	2	2
2021-04-02	24	1	2	7	4	fonctionnaire	2	2	2		2	2	2	2	2	1	2	1	0	0	1	1	1	0	0	0	0	2	4	4	4	4	4	1	2	2	5	4	4	4	4	4	4	3	3	4	2	4	4
2021-06-05	26	1	2	2	4	etudiant	2	2	2		2	2	2	2	1	1	2	1	0	1	1	1	1	0	0	0	0	2	2	2	4	4	2	2	2	2	2	4	2	2	4	4	2	2	2	4	4	2	4
2021-03-25	33	1	1	2	4	profession liberale	2	2	2		2	2	1	2	2	2	1	1	1	1	1	1	1	0	0	0	0	2	2	3	4	4	4	4	4	4	4	5	4	4	4	4	4	4	4	4	4	2	3
2021-06-10	25	2	2	2	4	etudiant	2	1	2	2	2	2	2	2	2	2	1	1	0	0	1	0	1	1	0	0	0	3	3	3	4	5	4	3	3	2	3	3	2	3	4	4	4	2	2	4	3	4	2
2021-04-07	37	1	1	3	4	profession liberale	2	2	2		2	2	2	2	2	2	1	1	0	0	0	1	1	1	0	0	0	4	2	2	4	4	4	4	3	2	2	4	2	2	4	4	2	2	2	4	2	2	2
2021-07-01	33	1	2	8	3	fonctionnaire	2	2	2		2	2	2	2	2	2	2	1	0	0	0	0	0	0	1	0	0	2	2	1	4	5	4	5	4	2	5	1	4	5	4	5	4	2	4	5	4	4	4
2021-06-02	34	2	2	2	4	employe prive	2	1	2	2	2	2	2	2	2	1	1	2	0	0	0	0	0	0	0	0	0	3	4	3	4	4	4	4	4	2	4	4	3	3	4	4	2	2	4	2	2	2	2
2021-08-27	33	1	1	3	4	employe prive	2	2	2		2	2	2	2	2	2	2	2	0	0	0	0	0	0	0	0	0	4	4	4	4	4	4	4	4	2	2	2	2	2	3	3	2	2	2	2	2	2	2
2021-05-24	18	1	2	3	4	etudiant	2	2	2		2	2	1	2	2	2	2	2	0	0	0	0	0	0	0	0	0	2	2	2	4	4	4	4	4	2	4	4	2	2	4	4	2	4	3	2	4	2	2
2021-08-22	26	1	2	3	3	fonctionnaire	2	2	2		2	2	2	2	2	2	2	2	0	0	0	0	0	0	0	0	0	4	4	4	4	4	4	2	2	2	2	2	2	2	4	4	2	2	2	2	2	2	2
2021-08-27	43	1	1	3	4	fonctionnaire	2	2	1		2	2	2	2	2	2	2	2	0	0	0	0	0	0	0	0	0	2	2	2	4	3	4	2	2	2	2	2	2	2	3	3	2	2	2	4	4	2	3
2021-05-25	34	2	2	2	4	profession liberale	2	2	2	2	2	2	1	2	2	1	1	2	0	0	0	0	0	0	0	0	0	2	4	4	4	4	4	4	4	2	4	4	2	2	4	4	2	2	2	2	4	2	4
2021-08-03	27	1	1	8	4	profession liberale	2	2	2		2	2	2	2	2	2	2	2	0	0	0	0	0	0	0	0	0	2	2	2	5	5	5	5	4	2	2	2	2	4	4	4	4	2	4	5	2	2	2
2021-08-18	33	1	1	3	3	profession liberale	2	2	2		2	2	2	2	2	2	2	2	0	0	0	0	0	0	0	0	0	4	4	4	4	4	4	2	2	2	2	2	2	2	4	4	2	2	2	2	2	2	2
2021-08-26	32	1	2	3	5	profession liberale	2	2	2		2	2	2	2	2	2	2	2	0	0	0	0	0	0	0	0	0	4	4	4	4	4	4	2	2	2	4	4	2	4	4	4	2	4	4	4	4	4	4
2021-07-07	33	1	2	3	4	fonctionnaire	2	2	2		2	2	2	2	2	2	1	1	1	0	1	1	0	0	0	0	0	2	2	2	4	4	4	4	2	2	2	2	2	2	4	4	4	4	4	4	4	2	2
2021-08-06	25	1	1	3	4	etudiant	2	2	2		2	2	2	2	2	2	2	1	0	1	1	1	0	0	0	0	0	4	4	4	4	4	4	4	4	4	4	4	4	4	4	4	4	2	2	4	4	2	2
2021-04-07	39	1	1	3	4	employe prive	2	2	2		2	2	2	2	2	2	1	1	0	1	1	0	1	0	0	0	0	3	2	2	4	4	4	4	2	2	2	2	2	2	4	4	2	4	2	4	4	2	2
2021-04-07	39	1	1	3	4	employe prive	2	2	2		2	2	2	2	2	2	1	1	0	1	1	0	1	0	0	0	0	3	2	2	4	4	4	4	3	2	2	3	2	2	4	4	2	2	2	4	2	2	3
2021-07-18	35	1	2	3	5	profession liberale	2	2	2		2	2	2	2	2	2	2	1	0	0	1	1	1	0	0	0	0	4	4	4	4	4	4	4	2	2	2	2	2	2	4	4	2	2	2	2	2	2	2
2021-03-24	69	1	2	2	4	profession liberale	2	2	2		2	2	2	2	2	2	1	1	1	1	1	1	1	1	0	0	0	4	2	4	4	4	4	4	2	2	4	2	2	2	4	4	2	2	4	2	2	2	4
2021-08-22	21	1	2	3	3	profession liberale	2	2	2		2	2	2	2	2	2	2	1	1	1	1	0	0	0	0	0	0	4	4	4	4	4	4	3	3	3	2	4	4	4	4	4	2	2	2	2	4	2	2
2021-07-17	34	1	1	8	4	fonctionnaire	2	2	2		2	2	2	2	2	2	2	1	0	1	0	0	1	0	0	0	1	4	5	4	5	4	4	3	5	3	5	4	4	2	4	5	5	2	2	5	3	3	2
2021-04-17	28	1	2	2	4	etudiant	2	2	2		2	2	2	2	1	1	2	1	0	0	0	0	1	0	1	1	0	2	4	2	4	5	4	4	4	2	4	4	4	2	4	4	2	2	3	5	2	2	4
2021-05-10	35	1	2	3	3	profession liberale	2	2	1		2	2	1	2	2	2	1	1	0	1	1	1	0	0	0	0	0	4	2	2	4	4	4	4	3	2	2	2	2	2	4	4	4	2	4	4	4	4	4
2021-04-08	36	1	1	3	4	fonctionnaire	2	2	1		2	2	2	2	2	2	2	1	1	0	1	0	1	0	0	0	0	3	3	4	4	4	4	4	2	2	2	2	2	2	5	5	2	2	2	4	2	2	2
2021-04-08	30	2	2	3	4	employe prive	2	2	2	2	2	2	2	2	2	2	1	1	0	0	1	1	1	0	0	0	0	2	2	3	4	5	5	4	4	2	2	2	2	3	4	5	2	2	4	4	4	2	4
2021-07-10	34	1	1	8	4	profession liberale	2	2	2		2	2	2	2	2	2	1	1	0	1	0	0	1	1	0	0	0	3	4	4	4	4	4	2	2	2	2	2	2	2	3	3	4	2	2	5	4	3	3
2021-04-07	34	2	1	3	3	fonctionnaire	2	2	2	2	2	2	2	2	2	2	1	1	0	0	0	1	1	0	1	0	0	4	4	4	4	4	4	4	4	2	2	2	2	2	4	4	2	4	4	4	4	2	2
2021-05-20	26	1	2	2	4	etudiant	2	2	2		2	2	1	2	2	2	1	1	0	0	1	0	1	0	0	1	0	4	4	4	4	4	4	4	2	2	4	2	2	2	4	4	2	2	4	4	2	2	2
2021-03-31	29	1	2	2	4	employe prive	2	2	1		2	2	2	2	2	1	1	2	0	0	0	0	0	0	0	0	0	4	4	4	5	4	4	4	4	2	2	4	2	2	4	4	2	2	4	4	4	2	2
2021-07-26	24	1	1	8	5	fonctionnaire	2	2	2		2	2	2	2	1	2	1	2	0	0	0	0	0	0	0	0	0	4	4	4	5	5	5	2	2	2	2	2	2	2	4	4	2	1	5	5	4	3	3
2021-08-01	40	1	1	2	3	profession liberale	2	2	1		2	2	1	2	2	2	2	2	0	0	0	0	0	0	0	0	0	4	4	4	4	4	4	4	4	2	4	4	2	2	4	4	3	2	4	4	2	4	2
2021-04-08	32	1	1	3	3	fonctionnaire	2	2	2		2	2	2	2	2	2	1	1	0	0	0	1	1	0	1	0	0	4	4	4	4	4	4	2	2	2	2	2	2	2	4	4	4	2	2	2	4	2	4
2021-07-16	38	1	2	3	5	employe prive	2	2	2		2	2	1	2	2	2	2	1	1	1	0	0	1	0	0	0	0	4	4	4	4	4	4	4	2	2	2	2	2	2	4	4	2	2	2	4	2	2	2
2021-07-07	25	1	2	3	5	profession liberale	2	2	2		2	2	2	2	2	2	1	1	0	1	0	0	1	0	1	0	0	4	3	2	4	4	4	4	4	3	2	4	2	2	4	4	2	2	2	2	4	2	4
2021-08-17	33	1	1	3	4	employe prive	2	2	2		2	2	2	2	2	2	2	2	0	0	0	0	0	0	0	0	0	4	4	4	4	4	4	2	2	2	2	4	2	2	4	4	2	2	2	4	4	2	2
2021-06-14	27	2	1	2	4	profession liberale	2	2	2	2	2	2	1	1	1	1	1	2	0	0	0	0	0	0	0	0	0	4	4	4	4	4	4	4	4	4	4	2	2	4	4	4	2	2	4	5	2	4	3
2021-07-08	21	1	2	3	3	profession liberale	2	2	2		2	2	2	2	2	2	2	2	0	0	0	0	0	0	0	0	0	4	4	4	4	5	5	4	4	2	2	2	2	2	4	4	4	4	4	4	4	2	2
2021-08-22	36	1	2	3	4	fonctionnaire	2	2	2		2	2	2	2	2	2	1	1	0	1	1	1	0	0	0	0	0	4	4	4	4	4	4	2	2	2	2	2	2	2	4	4	2	2	2	3	4	2	2
2021-03-30	45	1	1	3	3	employe prive	2	2	1		2	2	1	2	2	2	1	2	0	0	0	0	0	0	0	0	0	2	2	2	5	5	5	2	2	2	2	2	2	2	4	4	4	4	4	3	2	2	3
2021-08-06	30	1	2	3	2	profession liberale	2	1	1		2	2	1	2	1	2	2	1	1	0	1	1	0	0	0	0	0	4	4	4	4	4	4	2	2	2	2	2	2	2	4	4	4	2	4	4	2	4	4
2021-03-31	34	2	1	3	4	fonctionnaire	2	2	1	1	2	2	2	2	2	2	2	2	0	0	0	0	0	0	0	0	0	4	4	4	4	3	4	4	3	3	3	3	2	2	3	3	3	2	2	2	2	2	2
2021-07-06	34	1	1	8	4	fonctionnaire	2	2	1		2	2	1	2	1	2	2	2	0	0	0	0	0	0	0	0	0	2	3	3	4	5	3	2	2	2	3	2	3	2	4	3	4	4	5	5	4	3	4
2021-07-27	28	1	2	2	3	profession liberale	2	2	2		2	2	2	2	1	1	1	1	1	1	1	1	1	0	0	0	0	4	4	4	4	4	4	4	4	2	4	4	1	3	4	4	4	2	4	4	4	4	2
2021-09-06	35	1	1	2	3	profession liberale	2	2	1		2	2	1	2	2	2	1	1	1	1	1	1	1	0	0	0	0	4	4	4	4	4	4	4	4	2	4	4	2	2	4	4	2	2	4	4	4	4	2
2021-07-07	37	1	1	8	4	profession liberale	2	2	2		2	2	1	2	1	2	2	1	0	1	0	0	1	0	0	1	0	2	2	2	5	5	5	4	4	2	5	2	4	2	5	5	5	5	5	4	4	2	2
2021-07-20	25	2	1	3	4	etudiant	2	2	1	2	2	2	2	2	2	2	2	2	0	0	0	0	0	0	0	0	0	4	4	4	4	4	4	2	2	2	2	2	2	2	4	4	4	4	4	4	2	4	4
2021-07-01	28	1	2	8	4	profession liberale	2	2	2		2	2	2	2	2	2	2	2	0	0	0	0	0	0	0	0	0	1	1	1	1	1	2	2	1	1	1	1	1	4	4	4	4	1	1	1	1	1	4
2021-07-21	26	1	1	4	4	etudiant	2	2	2		2	2	2	2	2	2	2	2	0	0	0	0	0	0	0	0	0	4	4	4	4	4	4	4	2	2	2	4	2	2	4	4	2	2	2	2	4	2	2
2021-07-25	27	2	1	8	5	profession liberale	2	2	2	1	2	2	2	2	2	2	2	1	0	1	0	1	1	0	0	0	0	4	4	4	5	5	5	5	4	4	5	4	3	4	4	4	4	2	5	5	4	1	2
2021-03-30	37	2	1	3	4	employe prive	2	2	2	1	1	1	1	2	1	2	1	2	0	0	0	0	0	0	0	0	0	4	2	4	5	5	5	4	3	2	3	3	2	2	5	5	2	2	4	4	4	2	3
2021-07-26	58	1	4	8	4	fonctionnaire	2	2	2		2	2	2	2	2	2	2	2	0	0	0	0	0	0	0	0	0	3	2	4	5	5	5	5	5	3	4	3	4	4	4	4	4	4	4	5	4	1	3
2021-06-28	66	2	3	8	4	fonctionnaire	2	2	2	2	1	1	2	2	2	2	2	1	1	0	0	1	0	0	0	1	0	4	2	2	4	4	4	3	3	2	2	3	2	2	4	5	4	2	3	3	2	2	5
2021-03-31	25	1	1	2	3	profession liberale	2	2	1		2	2	2	2	1	1	2	2	0	0	0	0	0	0	0	0	0	2	2	2	4	4	4	2	2	2	4	4	2	2	4	4	2	3	2	2	4	2	3
2021-06-15	38	1	1	8	4	fonctionnaire	2	2	2		2	2	1	2	2	2	2	1	0	1	0	0	1	0	0	1	0	3	3	2	5	2	5	5	5	5	4	4	2	2	4	5	3	2	2	3	2	3	2
2021-06-05	28	1	2	2	4	etudiant	2	2	1		2	2	2	2	1	2	2	1	0	0	1	1	1	0	1	0	1	2	2	2	4	4	4	2	4	2	2	4	2	2	2	2	4	2	2	4	4	4	4
2021-03-30	49	1	3	3	4	fonctionnaire	2	2	2		2	2	2	2	2	2	2	1	1	0	1	0	1	0	0	0	0	3	3	3	4	4	4	4	2	2	3	3	1	1	4	4	2	2	2	4	4	2	2
2021-06-15	42	1	1	8	4	fonctionnaire	2	2	2		2	2	1	2	2	2	1	2	0	0	0	0	0	0	0	0	0	4	2	4	4	4	4	4	4	2	2	2	2	1	4	3	2	2	2	2	1	2	1
2021-03-23	29	1	1	4	3	employe prive	2	2	2		2	2	1	2	2	2	2	1	1	1	1	0	0	0	0	0	0	2	4	5	4	4	4	4	4	4	4	4	4	2	4	3	4	2	4	4	2	2	2
2021-04-12	28	2	1	1	3	employe prive	2	2	2	2	2	2	1	2	2	2	1	1	1	1	1	0	0	0	0	0	0	3	3	3	3	3	3	5	5	2	5	4	2	2	4	4	4	2	4	5	1	1	2
2021-04-07	22	1	2	4	2	employe prive	2	1	2		2	2	2	2	2	2	2	1	0	1	1	1	0	0	0	0	0	4	4	2	4	4	4	4	4	3	4	4	4	4	4	4	2	2	2	2	4	2	2
2021-04-08	60	2	4	1	3	fonctionnaire	2	2	2	2	2	2	2	2	2	2	1	1	0	1	1	1	0	0	0	0	0	4	2	4	4	4	4	4	4	2	4	4	2	2	4	4	2	2	2	4	4	2	2
2021-04-19	38	1	1	1	3	fonctionnaire	2	2	2		2	2	2	2	2	2	2	1	0	1	1	1	0	0	0	0	0	4	4	2	4	4	4	4	4	2	4	4	2	2	4	4	2	2	4	3	2	2	2
2021-03-23	28	1	2	4	3	fonctionnaire	2	1	2		2	2	1	2	2	2	2	1	1	0	1	0	1	0	0	0	0	4	4	4	4	4	4	4	4	2	2	2	2	2	4	4	2	2	4	4	2	2	4
2021-04-01	29	1	2	1	2	profession liberale	2	2	2		2	2	1	2	1	1	1	1	1	0	1	0	1	0	0	0	0	4	4	4	4	5	5	5	3	3	4	3	3	4	4	5	2	5	5	5	2	5	5
2021-04-06	30	1	1	1	3	fonctionnaire	2	2	2		2	2	1	2	2	2	1	1	0	1	1	0	1	0	0	0	0	2	2	4	4	4	4	2	4	2	2	4	2	2	4	4	2	2	2	4	4	2	2
2021-03-24	24	1	2	1	2	profession liberale	2	2	2		2	2	2	2	1	2	1	1	0	1	1	0	1	0	0	0	0	2	2	2	4	4	4	4	2	2	4	4	2	4	4	4	4	4	4	4	2	2	4
2021-03-26	25	1	2	2	4	fonctionnaire	2	2	2		2	2	2	2	2	2	1	1	0	1	0	1	1	0	0	0	0	4	2	4	4	4	4	4	4	2	4	2	2	4	4	4	2	2	4	4	4	2	2
2021-04-26	27	1	2	1	2	employe prive	2	2	2		2	2	2	2	2	2	1	1	0	0	1	1	1	0	0	0	0	4	2	2	4	2	2	4	4	2	4	4	2	4	4	4	2	2	2	4	2	2	3
2021-04-13	64	2	1	1	3	fonctionnaire	2	2	2	2	1	2	2	2	1	2	1	1	0	0	1	1	1	0	0	0	0	2	2	2	4	4	4	2	2	2	2	2	2	2	4	4	4	2	2	2	4	2	2
2021-04-06	35	1	1	4	3	profession liberale	2	2	2		2	2	1	2	2	2	1	1	0	0	1	1	1	0	0	0	0	2	2	2	4	4	4	5	4	2	4	4	4	4	4	4	2	2	2	4	4	2	2
2021-04-14	25	1	1	1	3	sans emploi	2	2	2		2	2	2	2	2	2	1	1	0	0	1	1	1	0	0	0	0	4	4	4	4	4	4	4	4	2	4	2	2	4	4	4	2	2	2	4	4	2	2
2021-04-15	27	1	2	4	3	sans emploi	2	2	2		2	2	2	2	2	2	1	1	0	0	1	1	1	0	0	0	0	4	4	4	4	4	4	4	2	2	4	4	2	2	4	4	2	2	4	4	2	2	2
2021-04-21	35	2	2	1	3	fonctionnaire	2	2	2	2	2	2	2	2	2	2	2	1	0	1	1	1	1	0	0	0	0	2	2	2	4	4	4	2	2	2	2	2	2	2	4	4	2	2	4	2	2	2	2
2021-04-06	32	2	1	2	4	profession liberale	2	2	1	2	2	2	1	2	2	2	2	1	0	1	1	0	0	1	0	0	0	2	2	2	4	4	4	4	4	2	4	4	2	2	4	4	2	2	2	4	4	2	2
2021-03-23	30	1	2	4	3	employe prive	2	2	2		2	2	2	2	2	2	2	1	0	1	0	0	1	1	0	0	0	2	2	2	4	4	4	4	4	4	4	4	4	4	4	4	2	2	4	4	4	2	3
2021-04-13	22	2	1	1	4	profession liberale	2	2	1	2	2	2	2	2	2	2	1	1	0	0	0	1	1	1	0	0	0	3	3	3	3	3	3	3	3	3	3	3	3	3	3	3	3	3	3	3	3	3	3
2021-04-02	29	1	2	1	4	profession liberale	2	2	2		2	2	1	2	1	2	1	1	1	1	1	1	1	1	0	0	0	4	4	4	4	4	4	2	2	1	1	1	1	1	4	3	1	1	3	4	4	3	4
2021-03-30	72	1	1	4	3	sans emploi	2	2	2		1	1	1	2	2	2	1	1	1	0	1	0	0	0	1	0	0	2	2	2	4	4	4	4	2	2	4	2	2	2	3	3	2	2	2	3	3	3	3
2021-04-26	27	1	2	4	2	employe prive	2	2	2		2	2	1	2	1	2	2	1	0	0	0	1	1	0	1	0	0	2	2	2	4	4	4	4	4	2	4	4	4	4	4	4	2	2	2	4	2	2	2
2021-04-21	28	1	2	4	3	profession liberale	2	2	2		2	2	1	2	2	2	1	1	0	0	0	1	1	0	1	0	0	4	4	4	4	4	4	4	4	4	4	4	2	4	4	4	2	2	2	4	4	2	2
2021-04-16	26	1	2	2	3	etudiant	2	2	2		2	2	2	2	2	2	2	1	0	1	0	0	1	0	0	1	0	4	4	4	4	4	4	2	2	2	2	4	4	2	2	2	2	4	2	4	2	2	2
2021-04-26	35	1	2	4	3	employe prive	2	2	1		2	2	2	2	2	2	1	1	0	0	0	1	1	0	0	1	0	4	4	4	4	4	4	4	4	2	4	4	2	4	4	4	4	2	2	2	2	2	2
2021-04-16	30	1	2	2	3	etudiant	2	2	2		2	2	2	2	2	2	2	1	0	1	0	1	0	0	1	1	0	4	4	4	4	4	5	4	2	2	4	2	2	2	4	4	2	2	2	2	2	2	4
2021-04-16	22	2	2	2	3	etudiant	2	2	1	2	2	2	2	2	2	2	2	1	0	0	0	1	1	0	1	1	0	4	4	4	4	4	4	4	2	2	4	4	2	2	4	4	2	3	5	5	2	2	2
2021-04-15	26	2	2	2	3	etudiant	2	1	2	2	2	2	1	2	2	2	2	1	0	0	1	1	1	0	1	1	0	5	5	5	5	4	4	2	4	2	2	2	2	2	4	4	2	2	4	5	2	5	2
2021-03-25	32	1	2	1	3	fonctionnaire	2	1	2		2	2	1	2	2	2	1	1	1	0	0	0	1	1	1	1	0	4	4	4	4	4	5	5	3	2	1	1	1	1	5	5	4	3	3	5	1	1	1
2021-04-15	23	1	2	2	3	etudiant	2	2	2		2	2	2	2	1	2	2	1	0	0	1	0	1	0	0	0	1	4	4	4	4	5	5	2	4	2	2	2	4	2	2	2	2	2	4	4	4	2	4
2021-04-15	25	1	2	1	3	etudiant	2	2	2		2	2	2	2	2	2	2	1	0	1	0	1	1	0	0	0	1	4	4	4	5	4	4	5	5	2	4	4	2	4	4	4	2	2	4	5	4	2	2
2021-04-01	24	2	2	1	3	employe prive	2	2	1	2	2	2	1	1	1	1	1	2	0	0	0	0	0	0	0	0	0	2	4	4	4	4	5	4	5	5	5	5	5	5	4	4	4	4	4	4	3	3	5
2021-04-20	44	2	3	4	4	employe prive	2	2	2	2	2	1	1	2	1	2	2	2	0	0	0	0	0	0	0	0	0	2	4	4	4	4	4	4	2	2	4	4	2	4	4	4	4	2	2	4	4	2	4
2021-03-30	26	1	2	1	3	etudiant	2	1	2		2	2	2	2	2	2	2	2	0	0	0	0	0	0	0	0	0	2	2	2	4	2	2	2	2	2	2	2	2	2	1	1	1	1	1	2	1	2	5
2021-04-15	25	1	2	2	3	etudiant	2	1	1		2	2	2	2	2	2	1	2	0	0	0	0	0	0	0	0	0	4	4	4	2	4	4	2	2	2	2	4	2	2	5	4	4	4	4	4	4	2	2
2021-04-16	24	1	2	2	3	etudiant	2	2	2		2	2	2	2	2	2	1	2	0	0	0	0	0	0	0	0	0	4	4	4	4	4	4	4	2	2	4	2	2	2	4	4	2	4	2	4	2	2	2
2021-04-16	24	2	2	2	3	etudiant	2	2	1	2	2	2	1	2	2	2	2	2	0	0	0	0	0	0	0	0	0	2	2	2	4	4	4	4	4	2	5	2	2	2	4	4	2	4	2	2	2	2	4
2021-04-16	21	2	2	3	3	etudiant	2	2	1	2	2	2	2	2	1	2	1	2	0	0	0	0	0	0	0	0	0	2	2	2	5	4	4	4	2	2	4	4	2	2	4	3	2	4	2	4	4	2	2
2021-04-17	22	1	2	2	3	etudiant	2	2	2		2	2	2	2	2	2	2	2	0	0	0	0	0	0	0	0	0	2	2	2	4	4	4	4	5	2	5	4	4	4	4	4	2	2	3	4	2	2	4
2021-03-29	41	1	2	4	1	fonctionnaire	2	2	2		2	2	2	2	2	2	2	2	0	0	0	0	0	0	0	0	0	2	4	2	4	4	4	4	4	4	2	2	2	4	4	4	2	2	2	2	2	2	4
2021-04-08	38	1	1	1	3	fonctionnaire	2	2	1		2	2	1	2	1	2	2	2	0	0	0	0	0	0	0	0	0	2	4	4	4	4	4	4	4	2	4	4	4	4	4	4	2	2	4	4	2	2	2
2021-04-13	21	1	2	4	2	fonctionnaire	2	2	2		2	2	2	2	2	2	2	2	0	0	0	0	0	0	0	0	0	4	4	4	4	4	4	4	4	2	4	4	2	4	4	4	2	2	4	4	2	2	2
2021-04-27	30	1	2	2	2	fonctionnaire	2	2	2		2	2	1	2	2	2	1	2	0	0	0	0	0	0	0	0	0	4	2	4	4	4	4	4	4	2	2	4	2	2	4	4	2	2	4	4	2	2	4
2021-04-27	27	2	1	2	4	fonctionnaire	2	1	2	2	2	1	2	2	2	2	1	2	0	0	0	0	0	0	0	0	0	4	4	4	4	4	4	4	4	2	2	2	2	2	4	3	2	2	2	4	2	2	2
2021-03-29	35	2	1	2	4	profession liberale	2	2	2	2	2	2	2	2	2	2	2	2	0	0	0	0	0	0	0	0	0	2	2	2	4	4	4	4	4	2	4	4	2	2	4	4	2	2	4	4	4	2	3
2021-04-01	23	1	2	1	3	profession liberale	2	2	2		2	2	2	1	2	2	1	2	0	0	0	0	0	0	0	0	0	4	4	5	5	5	5	5	4	3	5	4	4	4	5	5	5	5	5	5	5	1	1
2021-04-05	28	2	2	1	2	profession liberale	2	2	2	2	2	2	2	2	2	2	2	2	0	0	0	0	0	0	0	0	0	2	2	4	5	5	4	5	4	2	4	2	2	2	4	4	4	4	4	2	2	2	4
2021-04-06	24	1	2	4	3	profession liberale	2	2	2		2	1	2	2	2	2	2	2	0	0	0	0	0	0	0	0	0	2	2	4	4	2	2	4	4	2	4	4	4	2	4	4	3	3	2	4	4	4	2
2021-04-16	30	1	2	3	3	profession liberale	2	2	2		2	2	2	2	2	2	1	2	0	0	0	0	0	0	0	0	0	4	4	4	4	4	4	4	4	2	4	4	2	4	4	4	2	2	4	4	2	2	2
2021-04-26	34	1	2	9	4	fonctionnaire	3	3	2		2	2	2	2	2	2	1	1	0	0	1	0	0	0	0	0	0	4	4	4	4	4	4	4	4	2	4	2	2	2	4	4	4	1	4	4	4	2	4
2021-04-26	28	1	2	9	4	fonctionnaire	3	3	2		2	2	2	2	2	2	2	1	0	1	1	0	0	0	0	0	0	4	4	4	4	5	4	4	2	2	4	2	2	2	4	2	2	2	3	4	2	2	2
2021-05-19	26	1	2	10	3	profession liberale	3	2	1		2	2	2	2	2	2	2	1	1	1	1	0	0	0	0	0	0	2	2	2	2	4	4	4	4	4	4	4	3	3	4	4	1	2	2	3	2	1	2
2021-06-07	21	2	1	2	4	etudiant	3	3	2	2	2	2	1	2	2	2	2	1	0	0	0	1	0	0	0	0	0	4	2	4	4	4	4	4	4	2	4	4	2	2	2	2	2	2	2	4	4	2	4
2021-08-07	40	1	1	2	3	fonctionnaire	3	2	2		2	2	2	2	2	2	1	1	1	1	1	1	0	0	0	0	0	4	4	4	4	4	4	4	4	2	4	4	2	3	4	4	2	2	4	4	2	4	2
2021-05-31	21	1	2	9	4	etudiant	3	3	2		2	2	2	2	1	2	1	1	0	0	0	0	1	0	0	0	0	4	4	4	5	5	5	5	5	1	4	4	2	4	5	5	2	1	4	2	2	2	4
2021-08-11	32	1	1	9	4	profession liberale	3	2	2		2	2	2	2	2	2	2	1	0	0	0	0	1	0	0	0	0	2	3	2	4	4	4	4	2	1	2	2	2	2	4	4	4	1	2	2	2	2	3
2021-05-24	26	1	1	10	4	etudiant	3	1	2		2	2	2	2	2	2	2	1	1	0	1	0	1	0	0	0	0	3	2	2	4	5	4	5	3	3	5	3	3	3	4	4	1	3	3	3	2	2	3
2021-05-24	28	1	2	10	4	etudiant	3	1	2		2	2	2	2	2	2	2	1	1	0	1	0	1	0	0	0	0	3	3	3	4	4	4	4	3	3	5	3	3	4	4	4	1	3	3	3	2	2	3
2021-05-24	25	1	1	10	4	etudiant	3	2	2		2	2	2	2	2	2	2	1	1	0	1	0	1	0	0	0	0	3	3	3	4	4	4	4	3	3	4	4	3	4	4	4	1	3	3	3	2	2	3
2021-05-24	25	2	1	10	4	etudiant	3	1	2	2	2	2	2	2	2	2	2	1	1	0	1	0	1	0	0	0	0	3	3	4	4	5	3	4	3	2	4	3	3	3	4	4	1	3	3	3	2	2	3
2021-05-19	27	2	1	10	3	profession liberale	3	2	2	2	2	2	2	2	2	2	2	1	1	1	1	0	1	0	0	0	0	2	2	2	4	4	4	4	3	2	4	3	3	3	4	4	1	2	2	3	2	1	2
2021-05-24	23	1	2	10	4	etudiant	3	2	2		2	2	2	2	2	2	2	1	0	1	0	1	1	0	0	0	0	3	3	3	5	4	4	4	3	3	5	3	4	3	4	4	2	3	3	3	2	2	3
2021-05-24	24	2	2	10	4	etudiant	3	2	1	2	2	2	2	2	2	2	2	1	0	1	0	1	1	0	0	0	0	3	3	4	4	5	3	5	3	3	4	3	3	3	4	4	1	3	3	3	2	2	3
2021-05-25	24	1	1	10	4	etudiant	3	2	2		2	2	2	2	2	2	2	1	1	0	1	0	0	1	0	0	0	3	4	3	4	4	4	4	4	2	5	3	4	3	4	4	2	3	3	4	2	2	3
2021-05-25	24	1	1	10	4	etudiant	3	2	2		2	2	2	2	2	2	2	1	1	0	1	0	0	1	0	0	0	3	3	3	4	4	4	5	3	3	4	3	4	3	4	4	2	3	3	3	2	2	3
2021-05-24	28	1	1	9	4	fonctionnaire	3	2	2		2	2	1	2	2	2	1	1	1	1	1	0	0	0	1	0	0	4	4	4	4	5	5	4	4	1	4	4	2	2	5	5	2	1	4	4	2	2	5
2021-05-31	22	1	2	9	4	etudiant	3	3	1		2	2	2	2	2	2	1	1	0	0	0	0	0	0	0	1	0	3	3	3	5	5	5	4	4	1	4	4	2	2	5	5	4	1	4	4	2	2	5
2021-04-26	30	1	1	9	4	fonctionnaire	3	2	2		2	2	2	2	2	2	1	1	0	1	1	0	1	0	0	1	0	3	3	3	4	4	4	4	4	2	2	4	1	2	4	4	2	1	4	4	2	4	1
2021-04-27	29	2	2	9	4	sans emploi	3	3	2	2	2	2	2	2	2	2	1	1	1	1	1	1	1	0	0	1	0	2	2	2	4	4	5	2	2	2	2	2	2	2	4	4	4	1	4	5	4	2	4
2021-05-19	25	1	2	10	3	profession liberale	3	2	2		2	2	2	2	2	2	2	1	0	0	0	0	0	0	1	1	0	1	1	1	5	3	2	4	2	2	1	3	4	2	4	2	2	2	2	2	5	2	2
2021-07-21	22	2	1	2	4	etudiant	3	2	2	2	2	2	2	2	2	2	2	1	0	0	1	0	0	0	1	1	0	2	4	2	4	4	4	4	4	2	4	4	2	4	4	4	2	2	2	4	2	2	2
2021-04-30	62	1	1	9	4	fonctionnaire	3	3	2		2	2	2	2	1	2	1	1	1	1	1	0	0	0	1	1	0	5	5	5	5	5	5	5	4	1	3	4	2	2	4	4	4	1	4	4	2	2	4
2021-06-10	24	1	2	2	4	etudiant	3	3	1		2	2	2	2	2	2	1	1	0	0	1	0	1	0	1	1	0	4	4	4	4	4	4	2	2	2	2	4	2	2	2	2	2	2	2	4	2	2	4
2021-09-03	23	1	2	2	3	sans emploi	3	3	2		2	2	1	1	1	1	1	1	0	0	1	0	1	0	1	1	0	4	4	4	4	4	4	4	4	2	5	4	2	2	4	4	4	2	4	5	4	4	3
2021-09-06	40	1	1	2	3	profession liberale	3	2	2		2	2	2	2	2	2	1	1	1	1	1	1	1	0	1	1	0	4	4	4	4	4	4	4	4	2	4	4	2	2	4	4	2	2	4	4	2	4	2
2021-09-08	40	1	1	2	4	employe prive	3	2	2		2	2	1	2	2	1	1	1	1	1	1	1	0	1	1	1	0	4	4	4	4	4	4	4	4	2	4	4	2	2	4	4	2	2	4	4	2	4	2
2021-07-12	28	1	2	9	4	employe prive	3	3	1		2	2	1	1	1	2	1	2	0	0	0	0	0	0	0	0	0	3	3	3	4	4	4	3	3	1	3	2	3	3	4	4	2	1	3	4	4	2	4
2021-04-26	21	2	2	6	4	etudiant	3	2	2	2	2	2	2	2	2	2	2	2	0	0	0	0	0	0	0	0	0	2	2	2	4	4	4	4	4	4	2	3	2	2	4	4	2	2	4	4	2	2	3
2021-05-20	21	1	2	2	4	etudiant	3	2	2		2	2	2	2	2	2	2	2	0	0	0	0	0	0	0	0	0	2	2	2	4	5	4	2	2	2	2	2	2	2	4	4	2	2	2	4	4	2	4
2021-05-25	22	2	2	10	4	etudiant	3	1	2	2	2	2	2	2	2	2	2	2	0	0	0	0	0	0	0	0	0	3	3	3	4	5	4	5	3	3	5	3	3	3	4	4	2	3	3	4	2	2	3
2021-05-26	22	2	1	2	4	etudiant	3	3	1	2	2	2	2	2	2	2	2	2	0	0	0	0	0	0	0	0	0	4	2	4	4	4	2	4	4	2	4	4	2	4	4	4	2	4	2	2	4	2	2
2021-05-27	21	1	2	9	4	etudiant	3	3	1		2	2	2	2	2	2	1	2	0	0	0	0	0	0	0	0	0	4	4	4	5	5	5	4	4	1	4	4	2	4	4	4	2	1	4	4	2	2	4
2021-05-27	24	1	2	9	4	etudiant	3	3	2		2	2	2	2	2	2	1	2	0	0	0	0	0	0	0	0	0	4	4	4	4	5	5	4	4	1	4	4	2	2	4	4	2	1	2	4	2	2	4
2021-05-27	24	1	2	9	4	etudiant	3	3	2		2	2	1	2	2	2	1	2	0	0	0	0	0	0	0	0	0	2	2	2	5	5	5	5	5	1	4	4	3	3	5	5	2	1	2	4	2	2	5
2021-05-27	24	2	2	9	4	etudiant	3	3	1	2	2	2	2	2	2	2	1	2	0	0	0	0	0	0	0	0	0	4	4	4	5	5	4	4	4	1	4	4	3	2	4	4	2	1	4	4	2	2	4
2021-05-28	23	1	2	9	4	etudiant	3	3	1		2	2	2	2	2	2	1	2	0	0	0	0	0	0	0	0	0	2	2	2	5	5	4	4	5	1	4	4	2	4	4	4	2	1	2	4	4	2	5
2021-05-28	20	2	2	9	4	etudiant	3	3	1	2	2	2	2	2	2	2	1	2	0	0	0	0	0	0	0	0	0	2	2	2	4	4	4	4	4	1	4	4	4	4	5	5	2	1	2	2	2	2	4
2021-05-31	22	1	2	6	4	etudiant	3	3	1		2	2	2	2	2	2	2	2	0	0	0	0	0	0	0	0	0	2	2	2	4	4	4	4	4	2	4	4	2	2	4	4	2	2	4	4	4	2	2
2021-06-15	25	1	2	9	4	etudiant	3	2	1		2	2	2	2	2	2	1	2	0	0	0	0	0	0	0	0	0	4	4	4	4	4	4	4	4	1	4	2	4	4	4	4	2	1	4	4	2	2	4
2021-06-16	24	1	2	9	4	etudiant	3	3	2		2	2	2	2	2	2	1	2	0	0	0	0	0	0	0	0	0	3	3	3	4	4	4	2	4	1	3	4	2	2	2	2	4	1	4	4	2	2	2
2021-06-17	21	2	2	9	4	etudiant	3	3	2	2	2	2	1	2	2	2	1	2	0	0	0	0	0	0	0	0	0	4	4	4	4	4	5	4	4	1	4	4	2	4	4	4	2	1	4	4	4	2	2
2021-06-21	21	2	1	6	4	etudiant	3	2	1	2	2	2	1	2	2	2	2	2	0	0	0	0	0	0	0	0	0	2	2	4	4	2	4	4	4	2	4	4	2	4	4	4	2	2	2	4	2	2	4
2021-06-21	21	2	2	1	4	etudiant	3	1	2	2	2	2	1	2	2	2	2	2	0	0	0	0	0	0	0	0	0	4	2	4	4	4	4	4	4	2	2	4	2	2	4	4	4	2	2	4	2	2	2
2021-06-29	23	1	2	6	4	etudiant	3	3	2		2	2	1	2	1	2	1	2	0	0	0	0	0	0	0	0	0	2	2	2	4	4	4	4	3	3	4	4	2	3	4	4	2	4	2	2	2	2	4
2021-06-29	20	2	2	6	4	etudiant	3	2	2	2	2	2	2	2	1	1	2	2	0	0	0	0	0	0	0	0	0	4	4	4	4	4	4	4	3	3	4	4	3	3	4	4	4	3	2	4	2	2	4
2021-06-29	21	2	1	6	4	etudiant	3	2	2	1	2	2	2	2	1	2	1	2	0	0	0	0	0	0	0	0	0	4	4	4	4	4	4	4	4	2	2	4	2	3	4	4	4	4	3	4	2	2	4
2021-06-29	22	2	2	6	4	etudiant	3	3	1	2	2	2	2	2	2	2	2	2	0	0	0	0	0	0	0	0	0	4	4	4	4	4	4	2	2	2	2	2	2	2	4	4	4	3	4	5	5	5	5
2021-06-29	19	2	2	6	4	etudiant	3	2	2	2	2	2	2	2	2	2	1	2	0	0	0	0	0	0	0	0	0	4	4	4	4	3	3	3	2	2	4	2	2	2	4	4	4	2	2	2	2	2	2
2021-06-29	23	2	2	6	4	etudiant	3	3	2	2	2	2	2	2	2	2	1	2	0	0	0	0	0	0	0	0	0	2	2	2	4	3	3	3	2	2	4	2	2	2	4	4	2	2	2	2	2	2	2
2021-06-29	19	2	2	6	4	etudiant	3	3	2	2	2	2	2	2	2	2	1	2	0	0	0	0	0	0	0	0	0	2	2	2	4	4	3	3	3	2	4	2	2	2	4	4	2	2	2	2	2	2	2
2021-07-21	21	2	1	2	4	etudiant	3	2	1	1	2	2	2	2	2	2	2	2	0	0	0	0	0	0	0	0	0	4	4	4	4	4	4	4	4	4	4	4	2	4	4	4	2	2	2	4	4	2	2
2021-07-21	20	2	2	2	4	etudiant	3	3	2	2	2	2	2	2	2	2	2	2	0	0	0	0	0	0	0	0	0	4	4	4	4	4	4	4	4	2	4	4	4	4	4	4	2	2	2	4	4	2	2
2021-05-20	42	1	1	10	3	profession liberale	3	2	1		2	2	2	2	2	2	2	2	0	0	0	0	0	0	0	0	0	2	2	2	4	4	3	4	3	2	5	3	3	3	4	4	1	2	2	3	2	2	2
2021-05-21	33	1	1	10	5	profession liberale	3	2	1		2	2	2	2	2	2	2	2	0	0	0	0	0	0	0	0	0	2	2	2	4	4	4	5	2	2	5	4	4	4	4	4	1	2	2	2	2	2	2
2021-08-03	25	1	2	2	2	profession liberale	3	3	2		2	2	2	2	2	2	2	2	0	0	0	0	0	0	0	0	0	2	2	2	2	2	4	3	4	2	4	4	2	2	3	3	2	2	2	5	4	4	3
2021-08-04	39	1	1	2	3	profession liberale	3	2	2		2	2	2	2	2	2	2	2	0	0	0	0	0	0	0	0	0	4	4	4	4	4	4	3	4	3	4	4	2	2	4	4	2	2	3	4	2	4	2
2021-05-21	27	2	1	10	2	profession liberale	3	2	2	1	2	2	2	2	2	2	2	2	0	0	0	0	0	0	0	0	0	2	2	2	4	3	3	4	2	2	5	3	2	3	4	4	2	2	2	2	2	2	2
2021-05-22	40	1	1	10	5	profession liberale	3	1	2		2	2	2	2	2	2	2	2	0	0	0	0	0	0	0	0	0	2	2	3	4	4	4	4	3	3	4	3	3	4	4	4	1	4	3	3	2	2	3
2021-07-05	23	1	2	2	3	sans emploi	3	3	2		2	2	1	2	1	2	1	1	0	0	0	0	1	0	1	0	0	4	4	4	4	4	4	4	4	2	4	4	2	2	4	4	2	2	4	5	4	4	3
2021-05-22	25	1	2	10	3	profession liberale	3	3	2		2	2	2	2	2	2	1	1	1	1	1	1	0	0	0	0	0	2	2	2	4	4	4	5	5	3	5	2	1	2	4	4	2	2	2	2	2	2	2
2021-07-01	24	1	2	8	4	sans emploi	3	3	2		2	2	2	2	1	2	1	1	1	0	0	0	1	1	0	0	0	1	1	1	1	5	3	3	3	4	1	5	1	3	5	5	1	1	4	4	4	1	5
2021-04-26	23	1	1	2	4	etudiant	3	2	1		2	2	2	2	2	2	2	2	0	0	0	0	0	0	0	0	0	2	2	2	4	5	4	4	4	2	2	5	2	2	2	2	2	4	5	2	2	2	4
2021-04-26	20	2	1	1	4	etudiant	3	1	2	2	2	2	2	2	2	2	2	2	0	0	0	0	0	0	0	0	0	2	2	2	4	4	4	5	2	2	2	4	2	2	4	4	2	4	2	4	4	2	2
2021-03-25	41	1	1	2	1	profession liberale	3	3	2		2	2	1	2	1	1	2	2	0	0	0	0	0	0	0	0	0	4	4	4	5	4	4	4	4	2	2	4	2	4	4	4	2	4	2	4	2	2	2
2021-09-06	20	1	2	2	3	profession liberale	3	3	2		2	2	1	2	2	2	2	2	0	0	0	0	0	0	0	0	0	2	2	2	4	4	3	4	4	2	4	4	2	2	4	4	2	2	4	4	2	4	3
2021-07-29	22	1	2	2	3	sans emploi	3	3	2		2	2	2	2	2	2	1	1	0	1	0	0	1	0	1	1	0	4	4	4	4	4	3	3	4	2	4	4	2	2	4	4	2	2	4	2	2	4	2
2021-07-12	20	2	2	6	4	etudiant	3	2	2	2	2	2	1	2	2	2	1	2	0	0	0	0	0	0	0	0	0	2	2	2	4	4	4	2	2	2	2	4	2	2	2	4	4	2	2	4	4	2	4
2021-05-20	28	2	1	10	2	profession liberale	3	2	1	2	2	2	2	2	2	2	2	2	0	0	0	0	0	0	0	0	0	2	2	2	4	4	4	5	3	2	5	3	3	3	4	4	2	2	2	2	2	1	1
2021-06-24	24	1	2	8	4	profession liberale	3	3	2		2	2	2	2	2	2	2	2	0	0	0	0	0	0	0	0	0	2	2	2	4	4	4	5	5	5	5	5	5	4	5	5	1	2	2	3	2	1	2
2021-08-10	23	1	2	2	3	profession liberale	3	3	2		2	2	2	2	2	2	1	1	0	0	1	1	0	0	0	0	0	4	4	4	4	4	4	4	4	2	4	4	2	2	4	4	2	2	3	4	2	4	2
2021-07-26	26	1	2	2	3	sans emploi	3	3	1		2	2	2	2	2	2	1	1	0	0	0	0	1	0	1	1	0	4	4	4	4	4	4	2	4	2	4	4	1	1	4	4	2	2	4	4	4	4	3
2021-06-07	18	2	2	2	4	etudiant	3	2	2	2	2	2	1	2	2	2	2	2	0	0	0	0	0	0	0	0	0	4	2	4	4	4	4	4	4	2	4	4	2	2	4	4	2	2	2	4	2	2	4
2021-06-29	22	2	1	6	4	etudiant	3	3	2	1	2	2	1	2	1	2	2	2	0	0	0	0	0	0	0	0	0	2	2	2	4	4	4	4	4	2	2	4	4	2	4	4	2	2	2	4	4	2	4
2021-03-31	25	2	1	2	4	profession liberale	3	3	1	2	2	2	2	2	2	2	1	2	0	0	0	0	0	0	0	0	0	2	3	2	4	2	2	4	2	2	4	4	2	2	4	4	2	2	4	4	2	2	2
2021-05-22	27	1	1	10	1	profession liberale	3	2	1		2	2	2	2	2	2	2	2	0	0	0	0	0	0	0	0	0	3	2	2	4	4	3	4	3	2	4	3	3	4	4	4	1	3	4	4	2	2	3
2021-06-17	22	1	2	2	4	etudiant	3	3	2		2	2	2	2	2	2	1	1	0	0	0	1	1	0	0	0	0	4	4	4	4	4	4	3	3	2	4	4	1	3	4	4	4	2	4	5	4	2	2
2021-07-22	27	1	2	8	4	profession liberale	3	3	2		2	2	2	2	2	2	1	2	0	0	0	0	0	0	0	0	0	1	2	4	5	5	2	3	4	2	5	3	3	2	4	4	4	2	5	5	4	1	2
2021-06-17	28	1	1	2	3	profession liberale	3	2	1		2	2	2	2	2	2	1	1	1	1	1	1	0	0	0	0	0	4	4	4	4	4	4	3	4	2	2	4	2	2	4	4	4	4	3	4	4	4	3
2021-04-08	24	2	2	3	4	etudiant	3	3	2	2	2	2	2	2	2	2	2	1	0	0	1	1	1	0	0	0	0	4	4	4	4	4	4	4	4	2	4	4	2	2	4	4	2	2	2	4	4	2	2
2021-07-15	19	2	2	3	3	sans emploi	3	3	2	2	2	2	2	2	2	2	1	1	0	0	1	0	1	0	1	0	0	3	2	2	4	4	4	4	4	2	4	4	2	2	4	4	2	2	2	4	4	2	2
2021-05-31	23	1	2	6	4	etudiant	3	1	2		2	2	2	2	2	2	2	2	0	0	0	0	0	0	0	0	0	2	2	4	4	2	2	4	2	2	4	4	2	4	4	4	2	2	2	4	2	2	2
2021-08-21	19	1	2	3	3	etudiant	3	2	2		2	2	2	2	2	2	2	2	0	0	0	0	0	0	0	0	0	4	4	4	4	4	4	4	2	2	4	4	4	4	4	4	2	2	2	4	2	2	2
2021-08-02	29	1	2	2	4	fonctionnaire	3	3	2		2	2	1	2	2	2	1	2	0	0	0	0	0	0	0	0	0	4	4	4	4	4	4	3	4	2	5	4	2	2	4	4	2	2	4	4	2	4	3
2021-05-22	35	2	3	10	3	profession liberale	3	2	2	2	2	2	2	2	2	2	2	2	0	0	0	0	0	0	0	0	0	2	2	2	4	4	4	4	3	2	5	3	3	3	4	4	1	1	1	1	1	1	1
2021-08-02	22	1	2	2	4	profession liberale	3	2	2		2	2	1	2	2	2	2	2	0	0	0	0	0	0	0	0	0	4	4	4	4	2	4	3	4	2	4	4	2	2	4	2	4	2	2	5	2	4	3
2021-08-02	25	1	2	2	4	profession liberale	3	2	2		2	2	2	2	2	2	2	2	0	0	0	0	0	0	0	0	0	4	4	4	4	4	4	3	4	2	4	4	2	2	4	4	4	3	4	4	2	4	3
2021-08-30	24	2	1	3	2	profession liberale	3	2	2	2	2	2	2	2	2	2	2	2	0	0	0	0	0	0	0	0	0	4	4	4	4	4	4	4	4	4	4	4	2	4	4	4	2	2	2	2	2	2	2
2021-09-07	23	2	1	2	4	profession liberale	3	2	2	2	2	2	2	2	2	2	1	1	0	0	0	0	1	0	1	1	0	4	4	4	4	4	4	4	4	2	4	4	2	2	4	4	2	2	4	4	2	4	2
2021-07-17	25	1	2	8	4	etudiant	3	3	2		2	2	2	2	2	2	2	2	0	0	0	0	0	0	0	0	0	2	2	2	4	4	4	5	4	2	5	4	4	2	5	5	2	1	2	5	5	2	3
2021-07-29	24	1	2	8	5	etudiant	3	3	2		2	2	2	2	2	2	2	2	0	0	0	0	0	0	0	0	0	4	4	4	4	4	4	4	3	4	4	2	3	4	4	4	2	3	5	5	5	3	4
2021-08-04	22	1	2	2	3	profession liberale	3	3	2		2	2	2	2	2	2	2	2	0	0	0	0	0	0	0	0	0	4	4	4	4	4	4	4	4	2	4	4	2	3	4	4	4	2	4	4	2	4	3
2021-05-19	35	1	1	10	1	profession liberale	3	2	2		2	2	2	2	2	2	2	2	0	0	0	0	0	0	0	0	0	3	3	3	5	5	3	4	4	4	5	4	4	4	4	4	1	3	3	3	2	1	3
2021-07-08	24	1	2	8	5	profession liberale	3	3	2		2	2	2	2	2	2	1	2	0	0	0	0	0	0	0	0	0	4	4	4	4	4	4	4	4	3	4	4	4	3	4	4	2	3	5	5	5	3	5
2021-06-14	32	1	2	8	4	profession liberale	3	3	2		2	2	2	2	1	2	2	1	1	1	1	1	1	0	0	0	0	3	1	1	5	5	5	3	5	1	3	3	2	1	3	4	2	2	2	3	2	2	3
2021-08-04	32	1	1	2	4	fonctionnaire	3	2	2		2	2	1	2	2	2	1	1	0	1	0	1	1	1	0	0	0	4	4	4	4	4	4	5	4	2	5	4	2	2	5	5	2	1	4	5	2	4	2
2021-05-28	21	1	2	2	4	etudiant	3	3	2		2	2	2	2	2	2	2	1	0	0	0	0	1	0	0	0	0	4	4	4	4	4	4	2	4	2	2	4	2	2	4	4	4	2	2	4	2	2	2
2021-07-06	36	1	1	8	4	employe prive	3	3	2		2	2	2	2	2	2	1	1	0	1	0	0	1	0	0	0	0	1	1	2	5	5	5	3	2	2	2	2	2	3	4	4	4	4	4	5	5	2	2
2021-07-22	32	1	1	8	4	fonctionnaire	3	2	2		2	2	1	2	1	2	1	1	0	1	1	0	1	0	0	0	0	4	4	5	5	5	5	5	5	3	5	5	5	5	5	5	2	1	5	5	4	4	4
2021-08-17	21	2	1	3	4	profession liberale	3	2	2	1	2	2	1	2	2	2	1	1	0	1	0	1	1	0	0	0	0	4	4	4	4	4	5	5	4	2	2	4	2	4	4	4	4	2	2	4	4	2	2
2021-06-14	31	1	2	8	4	profession liberale	3	3	2		2	2	2	2	1	2	2	1	1	1	1	1	1	0	0	0	0	1	3	3	4	5	5	3	3	3	3	4	3	3	5	3	5	1	2	4	2	3	3
2021-08-26	23	2	2	3	4	etudiant	3	3	2	2	2	2	2	2	1	2	2	1	0	0	0	1	1	0	1	0	0	4	3	4	4	4	4	4	4	4	4	4	2	4	4	4	2	2	2	4	2	2	2
2021-07-08	30	2	1	8	4	fonctionnaire	3	2	2	2	2	2	1	1	2	2	2	2	0	0	0	0	0	0	0	0	0	5	2	2	5	5	4	5	5	2	5	5	5	3	5	5	4	1	2	3	1	1	1
2021-03-31	19	1	2	2	3	profession liberale	3	3	1		2	2	2	2	2	2	2	2	0	0	0	0	0	0	0	0	0	4	2	2	4	4	2	2	2	2	4	4	2	2	4	4	2	2	2	2	2	2	4
2021-03-31	27	1	1	2	3	profession liberale	3	2	2		2	2	2	2	2	2	1	2	0	0	0	0	0	0	0	0	0	2	2	2	4	4	2	5	2	2	2	2	2	2	4	4	2	2	3	2	2	2	2
2021-04-08	25	2	2	3	3	profession liberale	3	3	2	2	2	2	2	2	2	2	2	2	0	0	0	0	0	0	0	0	0	2	3	2	4	4	4	2	2	2	2	2	1	2	4	4	2	2	2	4	4	2	3
2021-05-24	43	1	1	2	4	profession liberale	3	2	2		2	2	2	2	1	2	1	2	0	0	0	0	0	0	0	0	0	3	4	3	4	4	4	4	3	2	2	4	2	2	2	3	4	4	2	2	4	3	4
2021-06-15	34	1	1	8	4	profession liberale	3	2	2		2	2	2	2	2	2	2	2	0	0	0	0	0	0	0	0	0	4	4	4	5	5	4	5	5	2	2	4	4	2	5	2	4	2	2	4	2	2	2
2021-08-19	26	2	2	3	5	profession liberale	3	3	2	2	2	2	2	2	2	2	2	2	0	0	0	0	0	0	0	0	0	4	4	4	4	4	4	4	4	4	4	4	4	4	4	4	4	4	4	4	4	2	2
2021-06-28	27	1	2	8	3	profession liberale	3	3	1		2	2	2	2	2	2	2	1	1	1	0	0	1	0	0	0	0	4	2	4	4	2	4	4	4	4	4	4	4	4	4	2	2	2	2	2	2	2	2
2021-07-06	35	2	2	8	4	employe prive	3	3	2	2	2	2	2	2	2	2	1	1	0	1	0	0	1	1	0	0	0	1	1	1	5	5	5	2	2	2	3	2	2	2	5	5	2	2	4	5	5	2	1
2021-07-25	23	2	1	8	4	profession liberale	3	2	1	1	2	2	2	2	2	2	2	2	0	0	0	0	0	0	0	0	0	2	2	2	4	4	4	4	4	2	5	4	2	3	4	4	4	2	5	5	4	2	2
2021-08-05	27	1	2	2	4	sans emploi	3	3	2		2	2	1	2	1	1	1	2	0	0	0	0	0	0	0	0	0	4	4	4	4	4	4	3	4	2	4	4	2	2	4	4	2	2	4	4	2	4	2
2021-07-05	30	1	2	2	3	profession liberale	3	3	1		2	2	2	2	2	2	2	1	0	0	0	1	0	0	0	0	0	4	4	4	4	4	4	4	4	4	4	4	4	4	4	4	2	2	4	5	2	4	2
2021-07-14	38	1	1	8	4	fonctionnaire	3	2	2		2	2	1	2	1	2	2	1	0	1	0	0	1	1	0	0	0	1	2	3	4	5	3	3	2	2	5	3	1	4	4	4	4	1	4	4	4	1	3
2021-07-10	35	1	2	8	4	profession liberale	3	2	1		2	2	1	2	2	2	1	1	0	1	0	0	1	0	1	0	0	3	3	4	4	3	2	2	2	5	3	3	5	2	3	5	5	3	4	2	2	3	2
2021-08-04	36	1	2	2	3	employe prive	3	3	2		2	2	1	2	2	2	2	2	0	0	0	0	0	0	0	0	0	4	4	4	4	4	4	4	4	2	5	4	2	2	4	4	4	2	4	4	2	4	2
2021-07-21	23	1	2	1	4	etudiant	3	3	2		2	2	2	2	1	1	2	2	0	0	0	0	0	0	0	0	0	4	4	4	4	4	4	2	2	2	2	4	2	2	4	4	2	2	2	2	2	2	2
2021-06-28	34	1	2	8	4	fonctionnaire	3	3	2		2	2	2	2	2	2	1	2	0	0	0	0	0	0	0	0	0	3	3	3	3	3	5	5	5	4	5	5	5	5	5	5	5	2	2	2	2	2	3
2021-07-07	35	1	2	8	4	fonctionnaire	3	3	2		2	2	1	2	2	2	1	2	0	0	0	0	0	0	0	0	0	1	5	4	4	5	2	5	4	2	5	4	5	4	4	4	4	2	4	4	4	4	4
2021-03-31	19	1	2	2	4	profession liberale	3	3	2		2	2	2	2	2	1	1	2	0	0	0	0	0	0	0	0	0	4	4	4	4	4	4	4	4	2	4	4	4	4	4	4	2	4	4	4	2	4	2
2021-05-10	29	2	1	3	3	profession liberale	3	2	2	2	2	2	1	2	1	2	2	2	0	0	0	0	0	0	0	0	0	2	2	3	4	5	5	4	4	2	4	4	2	2	4	4	2	2	2	4	2	2	2
2021-07-17	28	1	1	8	4	profession liberale	3	2	2		2	2	2	2	2	2	2	2	0	0	0	0	0	0	0	0	0	1	1	4	4	5	5	3	4	2	2	3	2	2	4	4	4	2	5	5	4	3	4
2021-07-25	28	1	2	8	4	profession liberale	3	3	2		2	2	2	2	2	2	1	2	0	0	0	0	0	0	0	0	0	4	4	4	5	5	4	4	4	2	4	3	2	4	5	5	2	2	5	5	4	1	3
2021-08-02	23	1	2	2	5	sans emploi	3	3	2		2	2	1	2	2	2	1	2	0	0	0	0	0	0	0	0	0	4	4	4	4	4	4	4	4	3	4	4	2	2	4	4	4	2	4	5	2	4	2
2021-03-31	29	2	2	3	3	profession liberale	3	3	2	2	2	2	2	2	2	2	2	2	0	0	0	0	0	0	0	0	0	4	4	4	4	4	4	4	4	2	4	2	2	4	4	4	2	4	4	4	4	2	2
2021-07-16	22	2	1	3	3	profession liberale	3	2	1	2	2	2	2	2	1	2	2	1	0	1	0	1	1	0	0	0	0	3	2	3	4	4	4	4	4	2	4	4	2	2	4	4	4	4	2	4	4	2	2
2021-07-17	22	1	2	3	5	fonctionnaire	3	3	2		2	2	2	2	2	2	2	1	0	0	1	1	1	0	0	0	0	2	4	4	4	4	4	2	2	2	2	2	2	2	4	4	2	2	2	4	4	2	2
2021-05-31	30	1	1	2	4	fonctionnaire	3	2	2		2	2	2	2	1	2	1	1	1	1	1	1	1	0	0	1	0	4	4	4	3	4	4	4	4	2	2	2	3	2	4	4	2	3	3	4	4	3	3
2021-07-04	21	2	1	3	3	etudiant	3	2	2	2	2	2	2	2	2	2	2	2	0	0	0	0	0	0	0	0	0	4	4	4	4	4	4	4	4	2	4	4	2	4	4	4	4	4	4	4	4	2	2
2021-05-26	30	1	1	2	3	fonctionnaire	3	2	2		2	2	2	1	1	2	1	2	0	0	0	0	0	0	0	0	0	2	4	2	4	4	4	4	4	2	4	4	2	2	4	4	2	2	4	4	4	4	3
2021-07-15	48	1	3	3	3	profession liberale	3	1	2		2	2	2	2	2	2	2	2	0	0	0	0	0	0	0	0	0	2	2	2	4	4	4	4	2	2	2	2	2	2	4	4	2	2	2	4	4	2	4
2021-08-22	33	1	1	3	3	profession liberale	3	2	2		2	2	2	2	2	2	2	2	0	0	0	0	0	0	0	0	0	4	4	4	4	4	4	4	4	4	4	4	4	4	4	4	2	2	2	4	2	2	2
2021-07-29	28	1	1	8	4	profession liberale	3	2	2		2	2	2	2	1	2	2	1	0	1	1	0	1	0	0	0	0	2	1	2	4	5	2	4	4	4	2	4	2	3	4	4	4	2	3	5	4	2	4
2021-07-07	29	1	1	8	5	profession liberale	3	2	2		2	2	2	2	2	2	2	1	0	1	0	1	0	1	0	0	0	3	3	3	5	1	5	5	5	5	5	5	3	4	4	4	2	2	3	4	4	3	4
2021-04-02	32	1	1	7	3	profession liberale	3	2	2		2	2	2	2	2	2	1	1	0	0	0	0	1	0	1	0	0	3	3	3	4	4	4	5	3	2	4	3	3	2	5	4	2	4	3	4	2	2	4
2021-08-05	31	1	2	2	3	employe prive	3	3	2		2	2	1	2	2	2	2	2	0	0	0	0	0	0	0	0	0	4	4	4	4	4	4	3	4	2	4	4	2	2	4	4	4	2	4	4	2	4	2
2021-05-22	25	2	1	3	4	profession liberale	3	2	2	2	2	2	2	2	2	2	2	2	0	0	0	0	0	0	0	0	0	4	4	4	4	2	4	2	2	2	2	2	2	2	2	4	4	2	4	4	4	2	2
2021-08-30	36	1	1	3	3	profession liberale	3	2	2		2	2	2	2	2	2	2	1	1	1	1	0	0	0	0	0	0	3	2	4	4	4	4	4	4	4	4	4	3	4	4	4	2	2	2	4	4	2	2
2021-07-19	51	1	3	3	3	profession liberale	3	1	2		2	2	1	2	2	2	2	1	0	1	1	1	0	0	0	0	0	4	4	4	4	4	4	4	2	2	2	2	2	2	4	4	4	2	2	4	2	2	2
2021-08-01	40	1	1	2	4	fonctionnaire	3	2	2		2	2	1	2	2	2	1	1	0	0	1	0	1	0	0	0	0	4	4	4	4	4	4	4	4	3	4	4	2	3	4	4	2	2	4	4	2	4	2
2021-07-07	33	2	3	8	4	fonctionnaire	3	3	2	2	2	2	2	2	1	2	2	1	0	1	0	1	1	0	0	0	0	1	1	4	5	5	5	4	4	4	5	4	4	4	5	4	4	2	4	4	4	4	4
2021-06-16	32	1	1	8	4	sans emploi	3	2	1		2	1	1	2	2	2	2	1	0	1	0	1	1	0	0	0	0	3	4	4	5	2	5	3	3	3	4	2	1	1	3	4	4	3	3	4	3	3	3
2021-03-24	28	1	1	2	4	profession liberale	3	3	1		2	2	1	2	2	2	1	1	0	0	0	0	0	1	0	0	0	2	2	4	4	4	4	4	4	2	4	4	2	2	4	4	4	2	2	4	2	2	2
2021-07-26	39	1	1	8	5	profession liberale	3	2	2		2	2	2	2	2	2	1	1	0	1	0	1	0	1	0	0	0	4	3	3	5	3	4	4	4	3	2	3	3	3	4	4	4	2	4	5	4	2	4
2021-06-21	31	1	2	3	3	employe prive	3	3	2		2	2	2	2	2	2	2	1	1	0	0	0	1	0	1	0	0	2	2	2	4	4	4	4	2	2	2	2	2	2	4	4	4	2	2	2	2	2	4
2021-04-08	33	1	2	3	3	profession liberale	3	2	2		2	1	2	2	2	2	1	1	0	0	0	0	1	0	1	1	0	4	4	4	4	4	4	4	3	2	2	2	2	2	4	4	2	2	2	2	2	2	2
2021-06-15	42	1	1	8	4	fonctionnaire	3	2	2		2	2	2	1	1	2	1	1	0	1	0	0	1	0	0	0	1	2	3	2	4	4	4	2	2	2	1	2	1	1	3	2	4	2	3	3	2	2	3
2021-05-21	21	2	1	3	3	employe prive	3	2	2	2	2	2	2	2	2	2	2	2	0	0	0	0	0	0	0	0	0	2	2	2	4	4	4	4	2	2	2	2	2	2	4	4	2	2	2	4	4	2	2
2021-08-19	32	1	1	3	3	employe prive	3	2	2		2	2	2	2	2	2	2	2	0	0	0	0	0	0	0	0	0	2	4	4	4	4	4	4	3	2	4	4	2	4	4	4	2	2	2	4	2	2	2
2021-05-24	20	1	2	2	4	etudiant	3	1	2		2	2	2	2	2	2	1	2	0	0	0	0	0	0	0	0	0	4	4	4	4	4	4	4	4	4	4	4	4	4	4	4	2	2	2	4	2	2	2
2021-06-29	35	1	1	6	4	fonctionnaire	3	2	2		2	2	2	2	2	2	1	2	0	0	0	0	0	0	0	0	0	2	2	2	4	4	4	4	2	2	4	4	2	2	4	4	2	2	2	4	2	2	5
2021-07-16	35	2	1	3	5	fonctionnaire	3	2	2	2	2	2	2	2	2	2	1	2	0	0	0	0	0	0	0	0	0	4	4	4	4	4	4	4	4	4	4	4	4	4	5	4	2	2	4	4	2	2	2
2021-07-23	37	1	1	8	4	fonctionnaire	3	3	2		2	2	2	2	2	2	2	2	0	0	0	0	0	0	0	0	0	1	2	4	4	4	4	5	2	2	2	3	1	2	3	2	4	1	4	4	2	2	2
2021-08-27	26	2	2	3	2	fonctionnaire	3	3	2	2	2	2	1	2	1	2	2	2	0	0	0	0	0	0	0	0	0	4	4	4	4	4	4	4	4	2	2	2	2	2	4	4	2	4	4	4	2	2	2
2021-04-13	27	2	1	3	4	profession liberale	3	2	1	2	2	2	2	2	2	2	2	2	0	0	0	0	0	0	0	0	0	2	2	2	4	4	4	3	2	2	4	4	2	2	4	4	2	2	2	4	2	2	2
2021-05-31	30	1	1	2	4	profession liberale	3	2	2		2	2	2	2	2	2	1	2	0	0	0	0	0	0	0	0	0	4	2	4	4	4	4	4	4	2	2	4	2	2	4	4	2	2	2	4	2	4	2
2021-07-10	33	1	2	3	3	profession liberale	3	3	2		2	2	2	2	2	2	2	2	0	0	0	0	0	0	0	0	0	3	2	4	4	4	4	4	2	2	2	2	2	2	4	4	4	2	2	4	4	2	2
2021-07-18	30	2	1	3	5	profession liberale	3	2	2	1	2	2	1	2	1	2	2	2	0	0	0	0	0	0	0	0	0	4	3	4	4	4	4	4	4	2	4	4	2	2	4	4	2	2	2	4	2	2	2
2021-07-29	32	1	1	8	5	profession liberale	3	2	2		2	2	2	2	2	2	2	2	0	0	0	0	0	0	0	0	0	3	3	3	5	1	5	5	5	5	5	5	3	4	4	4	5	2	3	4	5	3	3
2021-08-26	38	1	1	3	2	profession liberale	3	2	2		2	2	2	2	2	2	2	2	0	0	0	0	0	0	0	0	0	4	4	4	4	5	5	5	4	4	2	4	2	4	4	4	2	2	2	2	2	2	2
2021-08-30	28	1	2	3	3	profession liberale	3	3	2		2	2	2	2	2	2	2	2	0	0	0	0	0	0	0	0	0	4	3	4	4	4	4	2	2	2	2	2	2	2	4	4	2	2	2	2	2	2	2
2021-04-08	25	2	2	3	3	fonctionnaire	3	2	2	2	2	2	2	2	2	2	2	1	0	0	1	1	1	0	0	0	0	2	2	2	4	4	4	2	2	2	2	2	2	2	4	4	4	4	4	4	4	2	4
2021-07-27	35	1	1	2	4	fonctionnaire	3	2	2		2	2	2	2	2	2	1	1	0	1	0	1	0	0	0	0	0	4	4	4	4	4	5	4	4	2	4	4	2	2	4	4	2	2	4	4	2	4	2
2021-04-08	38	1	2	3	4	profession liberale	3	3	2		2	2	2	2	2	2	1	1	1	0	1	1	0	0	0	0	0	4	4	4	4	4	4	4	2	2	2	2	2	2	4	4	4	4	4	4	4	2	2
2021-07-16	37	2	1	3	4	employe prive	3	2	2	2	2	2	2	2	2	2	2	1	0	0	1	1	1	0	0	0	0	4	3	4	4	4	4	4	2	2	2	2	2	2	4	4	2	2	2	4	4	2	2
2021-06-30	23	2	1	3	4	fonctionnaire	3	2	2	1	2	2	1	2	1	2	2	2	0	0	0	0	0	0	0	0	0	2	2	2	4	4	4	4	4	2	2	4	2	4	4	4	2	4	4	4	4	2	2
2021-05-31	33	2	2	2	5	profession liberale	3	3	1	2	2	2	2	2	1	1	2	2	0	0	0	0	0	0	0	0	0	3	4	3	4	4	4	4	4	2	4	4	2	2	4	4	2	2	2	4	2	3	3
2021-08-20	36	1	2	3	3	profession liberale	3	2	1		2	2	2	2	2	2	2	2	0	0	0	0	0	0	0	0	0	4	4	4	4	4	4	4	4	4	4	4	4	4	4	4	4	4	4	4	2	2	2
2021-05-21	26	1	1	10	4	fonctionnaire	3	2	2		2	2	2	2	2	2	1	1	0	1	0	0	1	0	0	0	0	2	2	2	4	4	4	5	4	3	5	4	2	3	4	4	2	1	2	2	2	1	1
2021-04-05	37	2	1	3	4	employe prive	3	2	1	2	2	2	2	2	1	2	1	1	0	0	1	1	1	0	0	0	0	4	4	4	5	5	5	5	4	2	4	4	2	3	5	5	2	2	2	3	4	2	2
2021-04-05	26	2	1	3	4	fonctionnaire	3	2	2	1	2	2	1	2	2	2	2	1	0	0	1	0	1	0	1	0	0	4	4	4	4	4	4	4	4	2	3	4	2	2	4	4	2	2	4	4	4	2	2
2021-06-02	27	1	1	2	4	profession liberale	3	3	2		2	2	2	2	2	2	1	2	0	0	0	0	0	0	0	0	0	2	4	2	4	4	3	2	1	2	2	4	2	2	4	4	4	2	4	4	2	4	2
2021-03-31	33	1	2	3	4	fonctionnaire	3	2	2		2	2	2	2	2	2	2	1	0	1	1	0	1	0	0	0	0	3	3	3	5	5	5	3	3	2	2	2	2	2	4	4	2	4	2	4	2	2	2
2021-04-08	23	2	1	3	4	etudiant	3	2	2	2	2	2	2	2	2	2	2	2	0	0	0	0	0	0	0	0	0	4	4	4	4	4	4	4	4	2	4	2	2	2	4	4	2	2	2	4	4	2	2
2021-07-10	40	1	1	3	4	employe prive	3	2	2		2	2	1	2	2	2	2	1	0	0	1	1	1	0	0	0	0	3	2	2	4	4	4	3	2	2	2	4	2	4	4	4	2	2	2	4	4	2	2
2021-03-31	35	1	1	2	4	employe prive	3	2	2		2	2	2	2	1	2	1	1	0	1	0	0	0	0	0	0	0	2	2	2	5	4	5	5	4	2	4	2	2	2	4	4	2	2	4	4	3	2	2
2021-07-08	26	1	2	8	4	profession liberale	3	3	2		2	2	2	2	2	2	1	1	0	0	1	0	0	0	0	0	0	2	2	2	4	4	4	2	4	2	2	2	2	2	2	2	4	4	4	4	2	2	4
2021-07-29	26	1	2	8	4	profession liberale	3	2	2		2	2	2	2	2	2	2	1	0	0	1	0	0	0	0	0	0	2	2	2	4	4	4	2	4	2	2	2	2	2	2	2	4	4	4	4	4	4	2
2021-08-22	34	1	1	3	4	fonctionnaire	3	3	2		2	2	2	2	2	2	1	1	1	1	1	0	0	0	0	0	0	4	4	4	4	4	4	2	2	2	2	2	2	2	4	4	2	2	2	2	2	2	2
2021-09-07	31	1	1	2	4	profession liberale	3	2	2		2	2	2	2	2	2	1	1	0	0	0	0	1	0	0	0	0	4	4	4	4	4	4	4	4	2	4	4	2	2	4	4	2	2	4	4	2	4	2
2021-03-31	32	1	1	2	4	profession liberale	3	2	1		2	2	2	2	2	1	1	1	1	1	0	0	1	0	0	0	0	4	4	4	4	4	4	4	5	4	2	4	2	3	4	4	2	3	3	4	4	2	2
2021-07-07	27	1	1	8	4	profession liberale	3	2	2		2	2	2	2	2	2	1	1	1	1	0	0	1	0	0	0	0	2	2	4	4	5	5	5	2	2	2	4	2	2	2	2	2	2	5	5	4	4	4
2021-08-06	24	1	1	8	3	profession liberale	3	2	2		2	2	2	2	1	2	2	1	0	1	0	1	1	0	0	0	0	1	1	1	5	5	5	5	4	3	4	4	2	3	5	2	4	1	5	5	4	2	1
2021-08-26	33	1	1	3	3	profession liberale	3	2	2		2	2	2	2	2	2	2	1	0	1	0	1	1	0	0	0	0	3	2	4	4	4	4	3	2	2	2	2	2	2	4	4	2	2	2	2	2	2	2
2021-08-21	43	1	1	3	3	fonctionnaire	3	2	2		2	2	2	2	2	2	1	1	0	0	1	1	1	0	0	0	0	3	3	3	5	5	5	3	2	2	2	2	2	2	4	4	2	2	2	2	2	2	2
2021-05-25	30	1	1	2	4	profession liberale	3	2	2		2	2	2	2	1	2	1	1	0	0	0	0	1	1	0	0	0	2	4	2	4	4	4	5	3	2	4	4	3	2	4	4	2	2	4	2	2	2	2
2021-07-27	49	1	1	8	4	profession liberale	3	2	2		2	2	2	2	2	2	1	1	0	1	0	0	1	1	0	0	0	1	1	4	5	5	5	4	4	2	2	2	4	2	4	4	2	2	2	5	4	2	2
2021-07-25	27	1	1	8	4	profession liberale	3	2	2		2	2	2	2	2	2	1	1	0	0	1	0	1	1	0	0	0	2	1	2	5	5	4	4	4	2	4	2	4	2	5	2	2	2	4	5	2	2	3
2021-06-07	24	1	2	2	4	etudiant	3	2	2		2	2	2	2	2	2	1	1	0	0	0	0	0	0	1	1	0	4	4	4	4	4	4	4	4	2	4	4	2	4	4	2	2	2	2	4	2	2	4
2021-07-15	37	1	2	3	4	profession liberale	3	3	2		2	2	1	2	2	2	1	1	0	0	0	0	1	0	1	1	0	2	4	4	4	4	4	4	4	4	2	2	2	2	4	4	2	2	2	4	2	2	2
2021-06-29	42	1	1	8	5	fonctionnaire	3	2	2		2	2	1	2	2	2	2	1	1	1	0	0	0	0	0	1	1	5	3	5	5	5	5	5	5	3	5	5	2	2	5	4	2	1	2	3	2	1	1
2021-04-08	35	2	1	3	4	employe prive	3	2	2	1	2	2	1	2	2	2	2	2	0	0	0	0	0	0	0	0	0	4	4	4	4	4	4	4	4	4	4	4	2	2	4	4	4	2	2	4	4	2	2
2021-06-30	38	1	1	3	3	employe prive	3	2	1		2	2	2	2	2	2	2	2	0	0	0	0	0	0	0	0	0	2	2	2	4	4	5	2	2	2	2	2	2	2	4	4	4	2	2	2	4	4	4
2021-07-22	37	1	2	8	4	employe prive	3	2	2		2	2	2	2	2	2	2	2	0	0	0	0	0	0	0	0	0	3	3	3	5	5	5	4	4	2	3	3	3	4	4	4	4	2	4	5	4	2	2
2021-06-09	23	1	2	1	4	etudiant	3	2	2		2	2	1	2	2	2	2	2	0	0	0	0	0	0	0	0	0	4	4	4	4	4	4	4	4	2	4	4	2	4	4	4	2	2	2	4	2	2	2
2021-07-14	42	1	1	8	4	fonctionnaire	3	2	2		2	2	2	2	1	2	2	2	0	0	0	0	0	0	0	0	0	4	3	3	5	4	5	5	5	2	5	5	5	5	5	5	5	3	1	5	1	3	3
2021-07-14	32	1	1	8	4	fonctionnaire	3	2	2		2	2	2	2	2	2	2	2	0	0	0	0	0	0	0	0	0	3	4	3	4	2	4	4	3	3	4	5	1	1	4	4	3	1	5	3	1	1	1
2021-08-21	33	1	1	3	4	fonctionnaire	3	2	2		2	2	2	2	2	2	1	2	0	0	0	0	0	0	0	0	0	4	4	4	4	4	4	4	4	4	4	4	2	4	4	4	2	2	2	2	2	2	2
2021-04-05	37	1	1	3	4	profession liberale	3	2	2		2	2	2	2	2	2	2	2	0	0	0	0	0	0	0	0	0	4	4	4	4	4	4	4	4	2	2	2	2	2	4	4	2	2	4	4	4	2	2
2021-05-31	44	1	1	2	3	profession liberale	3	2	2		2	2	1	2	2	2	2	2	0	0	0	0	0	0	0	0	0	2	2	2	3	4	4	4	4	2	4	2	2	2	3	3	2	2	3	5	4	2	4
2021-06-02	25	1	2	2	3	profession liberale	3	3	2		2	2	2	2	1	1	1	2	0	0	0	0	0	0	0	0	0	2	2	2	4	4	4	2	2	2	2	4	2	2	4	4	2	3	3	2	4	2	2
2021-07-29	28	2	2	8	3	profession liberale	3	3	2	2	2	2	2	2	2	2	2	2	0	0	0	0	0	0	0	0	0	3	2	2	4	4	4	3	4	2	4	4	2	2	4	4	2	2	5	4	4	2	2
2021-09-08	28	1	2	2	3	profession liberale	3	2	2		2	2	2	2	2	2	2	2	0	0	0	0	0	0	0	0	0	4	4	4	4	4	4	2	4	2	4	4	2	2	4	4	2	2	2	4	2	4	3
2021-04-07	24	1	2	3	5	profession liberale	3	2	2		2	2	2	2	1	2	1	1	0	0	0	1	1	1	0	0	0	4	4	4	4	4	4	4	4	2	2	2	2	2	4	4	2	2	2	4	4	2	2
2021-06-07	19	2	2	2	4	etudiant	3	3	1	2	2	2	1	2	1	2	2	1	0	0	1	0	1	0	1	1	0	2	4	4	4	4	4	2	4	2	4	4	2	2	4	2	4	4	4	4	4	2	4
2021-05-21	22	2	2	3	4	fonctionnaire	3	3	2	2	2	2	2	2	2	2	1	1	0	0	1	0	1	0	1	0	0	4	4	4	4	4	4	4	4	4	4	4	2	2	4	4	4	4	2	4	2	2	2
2021-05-31	37	1	1	2	4	sans emploi	3	2	2		2	2	1	2	1	2	1	2	0	0	0	0	0	0	0	0	0	4	4	4	4	4	4	3	2	2	2	4	2	2	4	4	2	2	4	4	2	4	3
2021-08-24	49	1	1	3	2	profession liberale	3	2	2		2	2	2	2	2	2	2	2	0	0	0	0	0	0	0	0	0	4	4	4	4	4	4	3	4	4	4	4	4	4	4	4	4	2	4	4	2	2	2
2021-08-26	31	1	2	3	4	fonctionnaire	3	3	2		2	2	2	2	2	2	1	1	1	0	1	0	1	0	0	0	0	4	2	2	5	1	4	5	3	1	1	3	2	2	4	4	2	2	2	2	2	2	2
2021-07-07	32	1	1	3	3	profession liberale	3	2	2		2	2	2	2	2	2	2	1	0	1	0	1	1	0	0	0	0	2	2	2	4	4	4	4	4	2	2	2	2	4	4	4	4	4	4	4	4	2	2
2021-08-26	36	1	1	3	4	employe prive	3	2	2		2	2	2	2	2	2	2	2	0	0	0	0	0	0	0	0	0	4	4	4	4	4	4	2	2	2	2	2	2	2	4	4	4	4	4	4	2	2	2
2021-06-05	18	2	2	2	4	etudiant	3	2	2	2	2	2	2	2	1	1	2	2	0	0	0	0	0	0	0	0	0	2	2	2	4	4	2	4	4	2	4	4	4	4	4	4	4	2	2	2	2	2	2
2021-06-02	29	1	2	2	4	profession liberale	3	2	2		2	2	1	2	2	1	1	2	0	0	0	0	0	0	0	0	0	2	2	2	4	4	4	4	4	4	4	4	2	2	4	4	4	2	2	4	2	2	2
2021-06-30	36	1	1	3	4	profession liberale	3	2	2		2	2	2	2	2	2	2	2	0	0	0	0	0	0	0	0	0	2	2	2	4	4	4	2	2	2	2	2	2	2	4	4	4	2	4	4	4	2	2
2021-07-17	32	2	1	8	5	profession liberale	3	2	2	1	2	2	2	2	1	2	2	2	0	0	0	0	0	0	0	0	0	2	2	3	4	4	5	4	3	2	5	4	2	3	5	2	4	1	5	5	4	2	2
2021-04-07	32	2	3	3	4	profession liberale	3	3	2	2	2	2	2	2	1	2	2	1	0	0	1	1	1	0	0	0	0	2	2	2	4	5	5	4	2	2	2	2	2	2	4	3	2	2	2	4	4	2	3
2021-07-26	36	1	1	8	5	fonctionnaire	3	3	2		2	2	2	2	1	2	1	1	0	1	0	1	0	1	0	0	0	4	4	5	5	5	2	4	4	4	5	4	4	4	4	1	4	2	4	5	4	2	4
2021-07-26	37	1	1	8	4	fonctionnaire	3	2	2		2	2	2	2	1	2	2	1	1	0	1	0	1	1	0	0	0	2	1	2	5	5	5	4	4	2	5	4	4	4	5	5	2	2	4	5	4	2	2
2021-07-22	32	2	1	8	4	fonctionnaire	3	2	2	1	2	2	1	2	2	2	1	2	0	0	0	0	0	0	0	0	0	2	2	3	4	4	4	3	3	2	2	2	2	2	5	5	2	1	4	5	4	1	3
2021-06-28	42	1	1	3	4	profession liberale	3	2	2		2	2	2	2	1	2	1	1	1	1	1	0	0	0	0	0	0	2	2	2	4	4	4	4	4	2	4	2	2	3	4	4	2	2	2	4	4	2	2
2021-05-20	28	1	1	1	4	etudiant	3	1	2		2	2	2	2	2	2	1	1	0	0	0	1	0	0	0	0	0	2	2	2	4	4	2	4	2	2	4	4	2	2	4	4	2	2	2	2	2	2	4
2021-08-06	35	1	2	8	4	fonctionnaire	3	3	1		2	2	2	2	1	2	1	1	1	1	0	0	1	0	0	0	0	2	2	1	5	5	4	5	2	2	2	2	2	2	5	2	4	1	4	5	2	2	2
2021-06-16	41	1	1	8	4	fonctionnaire	3	2	2		2	2	2	2	1	2	1	1	0	0	1	1	1	0	0	0	0	4	4	4	2	4	5	2	1	1	1	5	1	1	5	5	1	2	2	5	1	1	4
2021-06-10	20	1	2	2	4	etudiant	3	3	2		2	2	2	2	2	2	2	2	0	0	0	0	0	0	0	0	0	4	2	4	5	4	4	2	2	2	2	4	2	2	4	4	2	4	2	4	2	2	4
2021-03-30	29	2	2	3	5	profession liberale	3	3	2	2	2	2	2	2	2	2	2	2	0	0	0	0	0	0	0	0	0	4	4	4	5	5	5	4	4	3	4	4	2	3	5	5	2	2	2	4	4	2	2
2021-07-10	30	1	2	8	4	fonctionnaire	3	3	2		2	2	2	2	2	2	1	2	0	0	0	0	0	0	0	0	0	4	4	4	4	4	5	3	2	2	2	2	1	1	5	4	1	1	1	5	4	2	2
2021-06-28	72	1	1	8	4	fonctionnaire	3	3	2		1	2	2	2	2	1	1	1	0	0	0	0	0	0	0	0	1	3	4	3	5	4	4	4	5	3	3	4	1	2	4	4	2	1	1	3	3	1	1
2021-06-15	40	1	1	8	4	fonctionnaire	3	2	2		2	2	2	2	2	2	1	1	0	0	1	0	1	0	0	0	0	1	5	5	5	5	5	1	5	1	2	3	2	2	5	5	5	2	5	5	2	2	2
2021-07-03	32	1	1	8	4	profession liberale	3	3	2		2	2	1	2	2	2	2	2	0	0	0	0	0	0	0	0	0	3	3	4	3	5	5	3	3	3	3	3	3	3	3	3	2	1	1	5	2	5	5
2021-03-27	28	1	4	1	3	fonctionnaire	3	1	1		2	2	2	2	1	2	1	1	1	0	0	0	0	0	0	0	0	3	3	3	4	4	4	4	4	4	4	4	4	4	4	4	4	4	4	4	4	4	2
2021-04-05	58	1	1	1	1	profession liberale	3	3	2		2	2	2	2	2	2	1	1	1	1	0	0	0	0	0	0	0	3	3	3	3	3	3	3	3	3	3	3	3	3	3	3	3	3	3	4	2	2	3
2021-04-05	31	1	1	1	1	profession liberale	3	3	2		2	2	2	2	2	2	2	1	1	1	0	0	0	0	0	0	0	4	4	4	4	4	4	4	4	4	4	4	4	4	4	4	4	4	4	4	4	4	4
2021-03-26	37	1	1	1	3	fonctionnaire	3	2	2		2	1	2	2	2	2	2	1	0	0	1	0	0	0	0	0	0	4	4	4	4	5	5	5	4	4	4	4	3	3	4	4	4	3	4	4	2	1	2
2021-04-05	29	2	2	1	2	employe prive	3	2	2	2	2	2	1	2	2	2	2	1	0	1	1	0	0	0	0	0	0	3	4	4	4	4	4	4	4	4	4	4	4	4	4	4	4	4	4	4	4	2	4
2021-04-06	64	2	3	5	3	fonctionnaire	3	2	2	2	2	1	1	2	2	2	1	1	1	1	1	0	0	0	0	0	0	2	4	2	4	4	4	5	4	2	4	4	2	4	4	4	2	2	2	4	2	2	2
2021-04-05	37	2	1	1	2	profession liberale	3	2	2	2	2	2	2	2	2	2	2	1	1	1	0	1	0	0	0	0	0	4	4	4	4	4	4	2	2	2	2	4	2	2	2	2	4	2	3	4	2	2	4
2021-04-06	32	1	1	2	3	fonctionnaire	3	2	2		2	2	2	2	2	2	2	1	1	0	1	1	0	0	0	0	0	4	2	4	4	4	4	4	2	2	4	2	2	2	4	4	2	3	2	4	2	2	2
2021-04-26	45	1	4	4	4	employe prive	3	1	2		2	2	1	2	2	2	1	1	0	1	1	1	0	0	0	0	0	4	4	4	4	4	4	4	4	2	2	4	2	4	4	4	2	2	2	2	4	2	2
2021-03-29	25	2	1	1	1	profession liberale	3	2	1	1	2	2	2	2	2	2	2	1	0	1	1	1	0	0	0	0	0	2	4	4	4	4	4	5	5	4	5	2	1	2	4	4	2	4	4	4	4	2	4
2021-04-02	28	1	1	1	1	profession liberale	3	2	2		2	2	1	2	1	2	2	1	0	1	1	1	0	0	0	0	0	4	4	4	4	4	4	4	2	2	2	2	2	2	4	4	3	3	3	4	4	4	3
2021-03-23	41	1	1	4	3	employe prive	3	2	2		2	2	1	2	2	2	2	1	1	1	0	0	1	0	0	0	0	4	4	4	4	4	4	4	4	4	4	4	4	2	4	4	4	4	2	4	2	2	4
2021-03-31	31	1	1	2	3	fonctionnaire	3	2	2		2	2	2	2	2	2	2	1	1	1	0	0	1	0	0	0	0	2	2	4	4	4	4	4	4	2	4	2	2	4	4	4	2	4	4	4	4	2	2
2021-04-21	20	2	2	3	1	profession liberale	3	1	2	2	2	2	1	2	2	2	1	1	1	1	0	0	1	0	0	0	0	2	2	2	4	4	4	4	4	2	4	4	2	2	4	4	2	2	2	2	2	2	2
2021-03-23	30	2	1	1	2	fonctionnaire	3	2	2	2	2	2	2	2	2	2	2	1	0	1	1	0	1	0	0	0	0	2	2	4	4	5	4	5	4	2	4	4	4	4	5	4	2	3	4	4	2	2	4
2021-03-24	30	1	1	1	3	fonctionnaire	3	1	2		2	2	2	2	2	2	2	1	0	1	1	0	1	0	0	0	0	4	2	4	4	5	4	4	4	4	4	2	2	3	5	5	2	2	4	4	2	2	2
2021-03-29	50	1	1	2	3	fonctionnaire	3	2	2		2	2	2	2	2	2	2	1	0	1	1	0	1	0	0	0	0	4	4	4	4	4	4	4	2	2	4	2	2	2	3	3	2	2	2	4	2	2	3
2021-03-23	26	2	1	1	2	profession liberale	3	2	2	1	2	2	2	2	2	2	1	1	0	1	1	0	1	0	0	0	0	2	4	4	4	5	4	5	4	3	5	4	4	4	5	4	2	4	4	2	2	2	4
2021-03-27	47	1	2	1	2	fonctionnaire	3	2	2		2	2	2	2	2	2	1	1	1	1	1	0	1	0	0	0	0	4	5	5	5	5	5	5	3	3	5	3	4	3	5	5	3	3	2	4	1	2	2
2021-03-30	28	2	1	1	3	employe prive	3	2	1	1	2	2	1	2	2	2	2	1	0	1	0	1	1	0	0	0	0	2	2	2	4	4	4	5	4	4	5	4	2	2	4	4	2	4	4	4	4	2	2
2021-04-16	23	1	2	2	3	etudiant	3	2	2		1	2	2	2	2	2	2	1	0	1	0	1	1	0	0	0	0	4	4	4	4	4	2	4	4	2	4	4	2	2	2	2	2	1	2	4	2	2	2
2021-03-23	35	1	1	4	3	profession liberale	3	2	2		2	2	2	2	2	2	2	1	0	1	0	1	1	0	0	0	0	5	2	5	3	5	4	2	4	3	2	4	2	2	3	4	4	2	4	4	3	3	4
2021-03-23	32	2	1	4	3	sans emploi	3	2	1	2	2	1	1	2	1	1	1	1	0	1	0	1	1	0	0	0	0	4	4	4	4	4	4	4	4	2	4	4	2	2	4	4	2	2	2	4	4	4	3
2021-03-31	30	2	1	1	3	employe prive	3	2	2	1	2	2	1	2	2	2	1	1	0	0	1	1	1	0	0	0	0	2	2	4	4	4	4	4	4	2	4	4	2	2	4	4	2	2	2	4	2	2	2
2021-03-27	34	1	1	1	2	fonctionnaire	3	2	2		2	2	2	2	2	2	2	1	0	0	1	1	1	0	0	0	0	3	2	5	4	4	4	2	2	2	2	2	2	2	5	4	2	2	2	2	2	2	2
2021-03-30	33	1	1	2	3	fonctionnaire	3	2	2		2	2	1	2	2	2	1	1	0	0	1	1	1	0	0	0	0	4	2	2	4	4	4	2	2	2	4	4	2	2	4	4	2	2	2	2	2	2	2
2021-04-19	30	1	1	2	3	fonctionnaire	3	2	2		2	2	1	2	2	2	2	1	0	0	1	1	1	0	0	0	0	4	4	4	4	4	4	4	4	2	4	4	2	4	4	4	2	2	4	4	4	2	2
2021-05-07	35	1	1	4	4	fonctionnaire	3	2	2		2	2	2	2	2	2	1	1	0	0	1	1	1	0	0	0	0	4	4	4	4	4	4	4	4	2	4	4	4	4	4	4	2	2	2	4	2	2	2
2021-03-26	31	1	1	2	3	profession liberale	3	2	2		2	2	2	2	1	2	1	1	0	0	1	1	1	0	0	0	0	4	4	4	4	4	4	4	4	2	4	4	2	2	3	3	2	4	4	3	4	2	3
2021-04-07	27	2	1	1	3	profession liberale	3	2	2	2	2	2	1	2	1	2	1	1	0	0	1	1	1	0	0	0	0	3	4	4	4	4	4	4	4	4	4	5	5	5	5	5	2	2	4	5	2	2	4
2021-04-13	28	2	2	1	3	profession liberale	3	2	2	2	2	2	2	2	2	2	1	1	0	0	1	1	1	0	0	0	0	2	2	4	4	4	4	4	4	2	4	4	4	4	4	4	2	2	4	5	3	3	3
2021-03-27	25	1	2	1	3	fonctionnaire	3	3	2		2	2	2	2	2	2	1	1	1	0	1	1	1	0	0	0	0	4	4	5	5	5	5	5	5	5	5	5	5	5	5	5	5	5	5	5	1	1	1
2021-04-02	35	1	1	1	2	fonctionnaire	3	3	2		2	2	2	2	1	2	1	1	1	1	1	1	1	0	0	0	0	4	3	3	3	4	4	4	3	3	3	2	2	2	4	4	2	2	2	5	2	2	2
2021-04-05	30	1	2	1	1	fonctionnaire	3	2	2		2	2	2	2	2	2	1	1	1	1	1	1	1	0	0	0	0	4	4	4	4	4	4	4	4	4	4	4	4	4	4	4	4	4	4	5	2	4	4
2021-04-01	23	1	2	1	3	fonctionnaire	3	2	2		2	2	2	1	2	1	1	1	0	0	0	0	1	1	0	0	0	3	3	3	3	3	3	3	3	3	3	3	3	3	3	3	3	3	3	3	3	3	3
2021-04-08	30	1	2	1	3	fonctionnaire	3	2	2		2	2	2	2	1	2	1	1	0	0	1	0	1	1	0	0	0	4	4	4	4	4	4	2	4	2	2	2	2	2	4	4	2	2	4	4	4	2	2
2021-04-06	28	2	1	1	2	profession liberale	3	2	1	2	2	2	2	2	2	2	2	1	0	0	1	0	1	1	0	0	0	4	4	4	4	4	4	4	3	3	4	3	3	4	3	4	3	4	4	4	4	3	4
2021-04-02	29	2	1	1	3	employe prive	3	2	1	1	2	2	2	2	2	2	1	1	0	0	0	1	1	1	0	0	0	2	2	4	4	4	4	4	2	2	4	2	2	3	4	4	2	2	4	4	2	2	2
2021-04-06	29	2	1	1	2	fonctionnaire	3	3	2	2	2	2	2	2	2	2	1	1	0	0	0	1	1	1	0	0	0	4	4	4	4	4	4	2	2	2	2	2	4	4	4	4	4	4	4	2	4	4	4
2021-04-07	33	1	2	1	3	profession liberale	3	2	2		2	2	1	2	2	2	1	1	0	0	0	1	1	1	0	0	0	4	4	4	4	4	4	4	4	4	4	4	4	4	4	4	4	4	4	2	2	2	2
2021-03-31	25	1	2	1	3	sans emploi	3	3	2		2	2	2	2	2	2	1	1	0	0	0	1	1	1	0	0	0	2	2	2	4	4	4	2	2	2	2	2	2	2	4	4	2	2	2	2	2	2	2
2021-04-01	21	2	2	1	3	profession liberale	3	3	1	2	2	2	1	2	1	2	1	1	0	0	1	1	1	1	0	0	0	3	4	4	5	5	5	5	5	5	5	3	3	3	4	4	4	3	4	4	4	1	2
2021-03-31	33	2	3	1	3	fonctionnaire	3	2	2	2	2	2	2	2	1	1	1	1	1	0	1	1	1	1	0	0	0	4	4	4	4	4	4	4	2	2	2	4	2	4	4	4	3	4	4	4	2	2	2
2021-03-24	47	1	1	1	3	fonctionnaire	3	2	2		2	2	1	2	1	2	1	1	0	1	1	0	0	0	1	0	0	2	2	4	4	4	4	5	2	2	4	2	2	2	4	4	2	4	4	2	2	2	4
2021-04-07	30	1	1	1	2	profession liberale	3	2	2		2	2	2	2	2	2	2	1	0	1	1	0	0	0	1	0	0	4	2	4	4	4	4	2	2	2	2	2	2	2	4	4	2	4	4	4	4	2	4
2021-03-29	40	1	2	4	2	fonctionnaire	3	1	2		2	2	2	2	2	2	2	1	0	1	0	1	0	0	0	1	0	2	2	2	4	2	2	4	2	2	2	2	2	2	2	2	2	2	2	4	2	2	4
2021-03-30	23	1	2	1	2	profession liberale	3	2	2		2	2	1	2	2	2	2	1	0	0	1	0	1	0	0	1	0	2	2	4	4	4	4	2	2	2	2	2	2	2	2	2	2	4	4	2	2	2	2
2021-04-06	28	2	2	1	2	fonctionnaire	3	2	2	2	2	2	2	2	2	2	1	1	0	0	0	0	1	1	0	1	0	3	3	3	3	3	3	3	3	3	3	3	3	3	3	3	3	3	3	4	3	2	2
2021-03-26	27	1	1	1	3	fonctionnaire	3	2	2		2	2	1	2	2	2	1	1	1	1	0	0	1	1	0	1	0	4	4	4	4	4	5	5	2	3	5	2	1	2	5	5	4	2	2	5	1	1	1
2021-03-26	21	2	2	4	3	employe prive	3	2	2	2	2	2	1	2	2	2	1	1	0	0	0	0	1	0	1	1	0	4	4	4	4	4	3	4	4	2	2	4	2	3	4	4	4	2	4	4	2	2	4
2021-03-29	32	1	1	1	2	profession liberale	3	2	2		2	2	2	2	2	1	1	1	0	0	0	0	1	0	1	1	0	4	2	4	4	4	4	4	4	4	4	3	3	4	4	4	2	2	2	2	2	1	2
2021-03-27	36	1	3	1	2	fonctionnaire	3	2	2		2	2	1	2	2	2	1	1	1	1	1	1	1	1	1	1	0	4	4	5	5	5	5	5	3	3	4	3	3	3	5	5	4	3	2	5	1	1	1
2021-03-31	32	2	2	1	3	fonctionnaire	3	3	2	2	2	2	1	2	2	1	1	1	1	1	1	1	1	1	1	1	0	4	4	4	4	4	4	4	4	4	4	4	4	4	4	4	2	4	2	5	2	2	2
2021-03-29	36	2	1	1	1	profession liberale	3	2	2	2	2	2	1	2	1	1	1	1	1	1	1	1	1	1	1	1	0	3	3	3	3	4	5	5	5	5	5	5	3	4	5	5	3	3	3	5	5	5	5
2021-04-02	35	1	1	1	3	profession liberale	3	2	1		2	2	2	2	1	2	1	1	1	1	1	1	1	1	1	1	0	4	4	4	4	4	4	4	4	5	5	5	5	5	5	5	2	4	3	5	2	2	2
2021-04-16	22	1	2	2	3	etudiant	3	2	2		2	2	2	2	2	2	2	1	0	0	0	0	1	0	1	0	1	2	2	2	4	4	4	5	4	2	5	4	2	2	5	4	2	4	2	2	2	2	4
2021-04-16	23	1	2	2	3	etudiant	3	3	2		2	2	2	2	2	2	1	1	0	0	0	0	1	0	1	0	1	4	4	4	4	4	2	2	4	2	4	4	2	2	2	4	2	2	4	2	4	2	2
2021-03-29	54	2	1	2	4	employe prive	3	3	2	2	2	2	2	2	2	2	2	2	0	0	0	0	0	0	0	0	0	2	4	2	4	4	4	4	4	2	4	4	2	4	4	4	4	2	2	4	2	2	4
2021-04-26	25	1	2	2	2	employe prive	3	3	2		2	2	1	2	2	2	2	2	0	0	0	0	0	0	0	0	0	4	2	2	4	4	4	4	4	2	4	2	2	4	4	4	2	2	4	2	2	2	3
2021-03-23	21	1	2	1	3	etudiant	3	3	2		2	2	2	2	1	2	2	2	0	0	0	0	0	0	0	0	0	3	2	2	4	5	4	5	4	2	5	4	2	2	4	4	2	4	4	4	2	2	2
2021-04-15	25	2	2	2	3	etudiant	3	2	1	2	2	2	2	2	1	1	1	2	0	0	0	0	0	0	0	0	0	4	2	4	5	5	5	3	4	2	5	4	3	4	4	5	2	3	2	5	4	2	4
2021-04-16	30	1	2	2	3	etudiant	3	3	2		2	2	2	2	2	2	2	2	0	0	0	0	0	0	0	0	0	4	4	4	2	4	3	2	2	2	2	4	2	2	2	2	2	5	2	4	4	2	2
2021-04-16	21	1	2	2	3	etudiant	3	3	2		2	2	1	2	2	2	1	2	0	0	0	0	0	0	0	0	0	4	4	4	4	4	4	4	2	2	2	3	2	2	3	4	2	2	4	5	2	2	2
2021-04-16	24	2	2	2	3	etudiant	3	3	2	2	2	2	2	2	1	1	1	2	0	0	0	0	0	0	0	0	0	4	2	4	4	5	5	4	2	2	2	4	2	2	4	4	2	2	4	4	2	2	4
2021-03-23	28	1	1	1	3	fonctionnaire	3	2	2		2	2	2	2	2	2	1	2	0	0	0	0	0	0	0	0	0	2	2	2	4	4	2	2	2	2	2	4	2	2	4	3	4	2	3	5	4	2	4
2021-03-24	33	1	2	2	3	fonctionnaire	3	2	2		2	2	2	2	2	2	1	2	0	0	0	0	0	0	0	0	0	4	4	4	4	4	4	4	4	2	4	4	2	4	4	4	4	2	2	4	2	2	2
2021-03-31	33	2	2	2	3	fonctionnaire	3	3	2	2	2	2	2	2	2	2	1	2	0	0	0	0	0	0	0	0	0	4	2	4	4	4	4	3	2	2	4	2	2	2	4	4	2	2	4	4	4	3	2
2021-04-15	56	2	1	3	3	fonctionnaire	3	2	2	2	2	1	2	2	2	2	1	2	0	0	0	0	0	0	0	0	0	4	4	4	4	4	4	4	4	2	4	4	2	4	4	4	2	2	2	4	2	2	2
2021-04-15	30	1	1	1	3	fonctionnaire	3	2	2		2	2	2	2	2	2	2	2	0	0	0	0	0	0	0	0	0	4	4	4	4	4	4	4	2	2	4	4	2	2	4	4	2	2	4	4	4	2	2
2021-04-19	36	1	1	2	3	fonctionnaire	3	2	2		2	2	2	2	2	2	2	2	0	0	0	0	0	0	0	0	0	4	4	4	4	4	4	2	2	2	2	4	2	2	4	4	2	3	3	2	2	2	2
2021-04-27	26	2	1	4	3	fonctionnaire	3	2	2	2	2	2	2	2	2	2	2	2	0	0	0	0	0	0	0	0	0	4	4	4	4	4	4	4	4	2	4	4	2	2	4	4	2	2	2	4	2	2	2
2021-03-30	33	2	3	1	4	profession liberale	3	2	1	1	2	2	1	2	1	2	2	2	0	0	0	0	0	0	0	0	0	4	4	4	4	4	4	5	4	4	4	4	4	2	4	4	2	2	4	4	2	2	4
2021-04-02	26	2	2	1	1	profession liberale	3	3	2	2	2	2	1	2	1	2	2	2	0	0	0	0	0	0	0	0	0	3	4	4	2	3	3	3	2	2	3	2	2	3	3	3	3	3	3	4	4	4	5
2021-04-12	31	1	1	1	3	profession liberale	3	2	2		2	2	2	2	2	2	2	2	0	0	0	0	0	0	0	0	0	4	2	4	4	4	4	4	4	2	2	4	2	4	4	4	2	2	2	4	2	2	2
2021-04-12	27	1	2	1	2	profession liberale	3	3	2		2	2	2	1	2	2	2	2	0	0	0	0	0	0	0	0	0	2	2	2	2	2	2	2	2	2	2	2	2	2	2	2	2	5	5	5	5	5	5
2021-04-16	21	1	2	3	1	profession liberale	3	2	2		2	2	2	2	2	2	2	2	0	0	0	0	0	0	0	0	0	3	3	3	4	4	4	4	4	4	4	2	2	2	4	4	2	2	4	4	2	2	4
2021-04-21	23	2	1	4	1	profession liberale	3	2	2	2	2	1	1	2	2	2	1	2	0	0	0	0	0	0	0	0	0	2	2	2	3	4	4	4	4	2	4	4	2	4	4	4	2	2	2	2	2	2	2
2021-04-29	41	1	1	9	4	fonctionnaire	4	2	2		2	2	2	2	2	2	1	1	1	1	0	0	0	0	0	0	0	5	5	5	5	4	4	4	5	2	4	4	4	4	4	3	2	1	4	4	4	2	4
2021-05-31	22	1	2	9	4	etudiant	4	4	1		2	2	2	2	2	2	1	1	0	0	1	0	0	0	0	0	0	3	3	3	5	5	5	5	4	1	4	4	3	2	4	4	4	1	4	4	2	2	3
2021-05-31	25	2	1	9	4	etudiant	4	1	2	2	2	2	2	2	2	2	1	1	0	0	1	0	0	0	0	0	0	3	3	3	5	5	5	5	4	1	4	3	4	4	4	4	4	1	4	4	2	2	4
2021-08-10	22	2	2	2	3	etudiant	4	3	2	2	2	2	1	2	2	2	1	1	0	0	1	0	0	0	0	0	0	4	4	4	4	4	4	4	4	2	4	4	2	2	4	4	2	2	4	5	4	3	3
2021-04-26	30	2	1	9	4	fonctionnaire	4	3	2	2	2	2	2	2	2	2	1	1	0	1	1	0	0	0	0	0	0	4	4	4	5	5	5	4	4	2	4	2	2	3	5	5	2	1	3	4	2	2	4
2021-06-10	19	2	2	1	4	etudiant	4	4	2	2	2	2	2	2	2	2	2	1	0	0	0	1	0	0	0	0	0	4	4	4	4	4	4	4	2	2	2	4	2	2	4	4	4	2	2	2	2	2	2
2021-08-03	35	1	2	2	3	profession liberale	4	3	2		2	2	2	2	1	1	1	1	0	0	0	1	0	0	0	0	0	4	4	4	4	4	3	3	4	2	4	4	2	2	4	2	2	2	4	4	4	4	3
2021-07-10	34	1	1	9	4	fonctionnaire	4	2	2		2	2	2	2	2	2	1	1	1	1	1	1	0	0	0	0	0	4	3	4	4	4	4	4	3	1	4	4	3	2	4	4	2	1	2	4	2	2	4
2021-06-15	21	1	2	9	4	etudiant	4	4	2		2	2	2	2	2	2	1	1	0	0	0	0	1	0	0	0	0	2	2	2	5	5	5	5	4	1	4	4	2	3	4	4	4	1	2	2	4	2	4
2021-06-25	19	2	2	9	4	etudiant	4	3	1	2	2	2	2	2	2	2	1	1	0	0	0	0	1	0	0	0	0	4	4	4	4	4	4	4	3	1	4	2	2	2	4	4	2	1	2	4	2	2	3
2021-05-19	35	1	1	10	4	profession liberale	4	2	2		1	2	1	2	2	2	2	1	1	1	0	0	1	0	0	0	0	2	2	2	2	2	4	4	3	2	3	3	3	3	3	3	1	2	2	3	2	1	2
2021-05-19	30	2	1	10	3	profession liberale	4	2	1	2	2	2	2	2	2	2	1	1	1	1	0	0	1	0	0	0	0	2	2	2	5	4	4	4	4	3	5	3	3	3	4	3	1	1	2	3	2	1	3
2021-05-25	25	1	2	10	4	etudiant	4	2	2		2	2	2	2	2	2	2	1	1	0	1	0	1	0	0	0	0	3	3	4	4	5	4	4	3	3	4	3	4	4	4	4	2	4	3	3	2	2	3
2021-05-25	25	1	2	10	4	etudiant	4	2	2		2	2	2	2	2	2	2	1	1	0	1	0	1	0	0	0	0	3	3	4	4	5	4	4	3	3	4	4	3	3	4	4	2	4	3	3	2	2	4
2021-05-18	28	1	1	10	4	sans emploi	4	3	2		2	2	2	2	2	2	2	1	1	0	1	0	1	0	0	0	0	2	4	2	5	4	4	5	4	2	4	4	4	4	4	4	1	1	1	4	4	1	2
2021-06-07	18	2	1	1	4	etudiant	4	2	2	2	2	2	2	2	1	2	2	1	0	0	0	1	1	0	0	0	0	4	2	4	4	4	4	4	2	2	4	2	2	2	4	4	2	2	2	4	4	2	2
2021-08-07	28	1	2	2	3	profession liberale	4	3	2		2	2	2	2	2	2	1	1	0	0	0	1	1	0	0	0	0	4	4	4	4	4	4	4	4	2	4	4	2	2	4	4	4	2	4	4	2	4	2
2021-05-24	24	1	2	10	4	etudiant	4	2	2		2	2	2	2	2	2	2	1	0	1	0	1	1	0	0	0	0	3	2	3	4	5	3	5	3	3	4	3	3	3	4	4	1	3	3	3	2	2	3
2021-05-24	25	1	1	10	4	etudiant	4	2	2		2	2	2	2	2	2	2	1	0	1	0	1	1	0	0	0	0	3	3	2	4	5	4	4	3	3	4	3	3	3	4	4	1	4	3	3	2	2	3
2021-05-24	27	1	1	10	4	etudiant	4	2	2		2	2	2	2	2	2	2	1	0	1	0	1	1	0	0	0	0	3	3	3	4	4	4	4	3	3	4	3	3	3	4	4	1	4	3	3	2	2	4
2021-05-25	25	1	2	10	4	etudiant	4	3	2		2	2	2	2	2	2	2	1	0	1	0	1	1	0	0	0	0	3	2	3	4	5	4	4	4	4	5	3	3	3	4	4	2	4	3	3	2	2	3
2021-05-25	25	1	1	10	4	etudiant	4	2	2		2	2	2	2	2	2	1	1	1	1	0	1	1	0	0	0	0	2	3	3	4	4	3	3	3	2	4	3	4	3	4	4	2	4	3	4	2	2	4
2021-08-11	25	1	2	9	4	sans emploi	4	0	2		2	2	2	2	2	2	1	1	1	1	0	0	0	1	0	0	0	2	2	2	4	4	4	4	4	1	4	4	4	4	4	4	4	1	2	2	2	2	2
2021-05-24	24	2	2	10	4	etudiant	4	2	2	2	2	2	2	2	2	2	2	1	1	0	1	0	0	1	0	0	0	3	2	3	4	5	3	4	3	3	4	3	3	3	4	4	1	4	3	3	2	2	3
2021-05-24	28	2	1	10	4	etudiant	4	2	2	2	2	2	2	2	2	2	2	1	1	0	1	0	0	1	0	0	0	3	3	3	4	4	3	4	3	3	4	3	3	3	4	4	1	4	3	3	2	2	4
2021-05-24	23	1	2	10	4	etudiant	4	4	2		2	2	2	2	2	2	2	1	0	0	1	0	1	0	1	0	0	2	5	2	5	5	5	5	5	5	5	5	3	5	5	5	2	2	4	3	2	2	5
2021-05-28	18	1	2	2	4	etudiant	4	3	2		2	2	2	2	2	2	2	1	1	0	0	0	1	0	0	1	0	5	5	5	5	5	5	5	5	5	5	5	4	3	5	5	1	1	2	5	3	1	2
2021-04-27	22	1	2	9	4	sans emploi	4	4	2		2	2	2	2	2	2	1	1	0	1	0	0	1	0	0	1	0	3	3	3	4	4	4	5	5	2	4	2	4	4	4	4	4	1	4	4	2	2	4
2021-04-26	22	2	2	2	4	etudiant	4	3	2	2	2	2	1	2	1	1	1	1	0	0	0	1	1	0	0	1	0	2	2	2	4	4	4	4	4	2	4	4	2	4	4	4	2	2	4	4	2	2	4
2021-04-26	29	1	1	9	4	fonctionnaire	4	2	2		2	2	2	2	2	2	1	1	0	0	0	0	0	0	1	1	0	4	4	4	4	4	4	4	4	2	2	4	2	2	4	4	2	1	4	4	4	2	2
2021-09-06	36	2	1	2	2	profession liberale	4	2	2	2	2	1	1	1	1	1	2	1	0	0	1	0	0	0	1	1	0	4	4	4	4	4	4	5	4	2	5	4	2	2	4	3	4	2	3	5	4	3	2
2021-04-27	33	1	1	9	4	fonctionnaire	4	2	2		2	2	2	2	2	2	1	1	1	1	1	0	0	0	1	1	0	4	4	4	5	5	4	4	4	2	4	2	2	4	4	4	2	1	4	2	2	2	5
2021-09-08	35	1	1	2	5	profession liberale	4	2	2		2	2	2	2	2	2	2	1	0	0	0	0	1	0	1	1	0	4	4	4	4	4	4	4	4	2	4	4	2	2	4	3	2	2	4	4	2	4	2
2021-04-26	23	2	2	9	4	sans emploi	4	4	2	2	2	2	2	2	2	2	1	1	0	1	1	0	1	0	1	1	0	4	4	4	5	4	2	4	4	2	4	2	2	4	4	4	2	1	4	4	4	4	4
2021-08-13	40	1	1	9	4	fonctionnaire	4	4	2		2	2	2	2	2	2	1	1	1	1	1	1	1	0	1	1	0	2	2	2	4	4	4	4	4	1	4	4	4	4	4	4	2	1	2	2	2	2	2
2021-08-13	30	1	1	9	4	profession liberale	4	0	2		2	2	2	2	2	2	1	1	1	1	1	1	1	1	1	1	0	2	2	2	4	4	4	4	4	1	4	4	2	4	4	4	2	1	2	2	2	2	2
2021-06-21	21	1	2	1	4	etudiant	4	3	2		2	2	2	2	1	2	2	1	0	1	0	0	0	0	0	0	1	4	4	4	4	4	4	4	4	2	2	4	2	4	4	4	2	2	2	4	2	2	2
2021-06-25	21	2	2	9	4	etudiant	4	3	2	2	2	2	2	2	1	1	1	1	0	1	1	0	1	1	0	0	1	4	4	4	4	4	4	4	4	1	4	4	2	2	4	4	2	1	3	4	2	2	4
2021-08-11	26	2	1	9	3	etudiant	4	2	2	2	2	2	2	2	2	2	1	1	1	1	1	1	1	0	0	1	1	4	4	4	4	4	4	4	4	1	4	4	2	2	4	4	2	1	2	2	2	2	2
2021-04-21	25	1	2	1	4	etudiant	4	2	2		2	2	2	2	2	2	2	2	0	0	0	0	0	0	0	0	0	2	2	2	5	2	2	4	2	2	2	2	2	2	4	4	2	2	2	2	2	2	4
2021-04-26	20	1	2	1	4	etudiant	4	1	2		2	2	2	2	2	2	2	2	0	0	0	0	0	0	0	0	0	2	4	4	4	4	4	4	4	2	4	2	2	4	4	2	2	4	2	4	2	2	4
2021-05-24	23	2	2	10	4	etudiant	4	2	2	2	2	2	2	2	2	2	2	2	0	0	0	0	0	0	0	0	0	3	3	3	4	5	4	4	3	3	4	3	3	3	4	4	1	3	3	3	2	2	3
2021-05-24	23	2	2	10	4	etudiant	4	2	2	2	2	2	2	2	2	2	2	2	0	0	0	0	0	0	0	0	0	3	2	3	5	5	3	4	3	3	5	3	4	3	4	4	1	4	3	3	2	2	3
2021-05-24	24	2	1	10	4	etudiant	4	2	2	2	2	2	2	2	2	2	2	2	0	0	0	0	0	0	0	0	0	3	2	2	4	4	4	5	3	3	4	3	3	3	4	4	1	4	3	3	2	2	4
2021-05-24	23	2	2	10	4	etudiant	4	2	1	2	2	2	2	2	2	2	2	2	0	0	0	0	0	0	0	0	0	3	3	2	4	5	4	5	3	2	5	3	3	3	4	4	1	3	3	3	2	2	3
2021-06-07	20	2	2	2	4	etudiant	4	3	2	2	2	2	1	2	2	2	2	2	0	0	0	0	0	0	0	0	0	4	2	4	2	2	2	2	4	2	2	4	2	2	4	4	2	2	2	4	2	2	2
2021-06-11	18	2	2	9	4	etudiant	4	3	1	2	2	2	2	2	2	2	1	2	0	0	0	0	0	0	0	0	0	4	4	4	4	4	4	5	5	5	5	4	2	2	4	4	2	1	2	4	2	2	4
2021-06-15	23	1	2	9	4	etudiant	4	4	1		2	2	2	2	2	2	1	2	0	0	0	0	0	0	0	0	0	4	4	4	5	4	4	4	4	1	4	4	4	4	4	4	2	1	4	2	2	2	4
2021-06-17	29	2	1	9	4	etudiant	4	2	2	2	2	2	2	2	2	2	1	2	0	0	0	0	0	0	0	0	0	2	2	2	2	2	2	2	2	1	2	2	2	2	2	2	1	1	4	2	4	2	2
2021-06-25	26	2	1	9	4	etudiant	4	1	1	2	2	2	2	2	2	2	1	2	0	0	0	0	0	0	0	0	0	2	2	2	4	4	4	4	4	1	4	4	3	4	4	4	2	1	2	4	4	4	3
2021-06-29	23	2	1	6	4	etudiant	4	2	2	2	2	2	2	2	2	2	2	2	0	0	0	0	0	0	0	0	0	2	2	2	4	4	4	2	2	2	3	4	2	3	4	4	2	3	2	4	2	2	4
2021-06-29	21	1	2	6	4	etudiant	4	2	2		2	2	2	2	2	2	1	2	0	0	0	0	0	0	0	0	0	2	2	2	4	4	4	4	3	2	4	4	2	3	4	4	2	3	2	4	2	2	5
2021-06-29	27	1	2	6	4	etudiant	4	4	2		2	2	2	2	2	2	2	2	0	0	0	0	0	0	0	0	0	2	2	2	4	2	2	2	2	2	2	2	2	2	4	4	2	2	2	2	2	2	2
2021-06-29	22	1	2	6	4	etudiant	4	3	2		2	2	2	2	2	2	1	2	0	0	0	0	0	0	0	0	0	2	2	2	4	4	3	3	3	2	4	2	2	2	4	4	2	2	2	2	2	2	2
2021-06-29	20	2	2	6	4	etudiant	4	2	2	2	2	2	1	2	2	2	2	2	0	0	0	0	0	0	0	0	0	4	4	4	4	4	4	4	4	2	2	4	2	2	4	4	4	2	2	4	4	2	2
2021-06-29	21	2	2	6	4	etudiant	4	3	2	2	2	2	2	2	2	2	1	2	0	0	0	0	0	0	0	0	0	2	2	2	4	3	4	4	2	2	4	2	2	2	4	4	2	2	2	4	2	2	3
2021-06-29	21	2	2	6	4	etudiant	4	2	2	2	2	2	2	2	2	2	2	2	0	0	0	0	0	0	0	0	0	2	2	2	4	4	4	4	3	2	4	4	2	3	4	4	4	3	2	4	2	2	4
2021-07-21	18	2	2	4	4	etudiant	4	4	2	2	2	2	2	2	2	2	2	2	0	0	0	0	0	0	0	0	0	4	4	4	4	4	4	4	4	2	4	4	2	4	4	4	2	4	4	4	4	2	2
2021-08-05	22	1	2	2	4	etudiant	4	3	2		2	2	2	2	2	2	1	2	0	0	0	0	0	0	0	0	0	4	4	4	4	4	4	4	4	2	4	4	2	3	4	4	4	2	3	5	2	4	2
2021-05-21	22	2	2	10	2	profession liberale	4	2	2	2	2	2	1	2	2	2	2	2	0	0	0	0	0	0	0	0	0	2	3	2	5	5	4	5	3	2	2	3	3	2	3	4	4	2	3	3	2	2	3
2021-05-21	22	2	1	10	1	profession liberale	4	2	2	2	2	2	1	2	2	2	2	2	0	0	0	0	0	0	0	0	0	4	4	4	5	5	4	4	3	2	5	3	2	2	4	4	4	2	3	2	2	2	2
2021-08-04	25	2	1	2	3	profession liberale	4	2	2	2	2	2	1	2	2	2	2	2	0	0	0	0	0	0	0	0	0	2	2	4	4	4	4	3	4	2	4	4	2	2	4	4	4	3	3	5	2	4	2
2021-08-07	45	1	1	2	1	profession liberale	4	2	2		2	2	1	2	2	1	2	2	0	0	0	0	0	0	0	0	0	2	2	2	5	4	4	2	4	2	2	4	2	2	3	3	4	3	3	5	4	2	4
2021-07-26	33	2	1	9	4	sans emploi	4	2	2	2	2	1	2	2	2	2	1	2	0	0	0	0	0	0	0	0	0	4	4	4	4	4	4	4	4	1	4	4	4	3	4	4	2	1	3	4	2	2	2
2021-08-04	20	1	2	2	3	sans emploi	4	4	2		2	2	2	2	2	2	2	2	0	0	0	0	0	0	0	0	0	4	4	4	4	4	4	4	4	2	4	4	2	2	4	4	2	2	4	4	2	4	4
2021-08-06	22	1	2	2	3	sans emploi	4	4	2		2	2	2	2	2	2	2	2	0	0	0	0	0	0	0	0	0	2	2	2	2	4	4	3	4	2	4	4	2	2	4	4	4	2	4	4	2	4	2
2021-08-06	21	1	2	2	3	sans emploi	4	4	2		2	2	2	2	2	2	2	2	0	0	0	0	0	0	0	0	0	4	4	4	4	4	4	3	4	2	4	4	2	2	4	4	4	2	4	4	2	2	4
2021-08-06	20	1	2	2	3	sans emploi	4	4	2		2	2	1	2	2	2	2	2	0	0	0	0	0	0	0	0	0	4	4	2	2	4	4	2	3	2	4	4	2	2	4	4	2	4	4	4	2	4	3
2021-03-27	27	1	1	2	1	profession liberale	4	2	1		2	2	2	2	2	2	2	2	0	0	0	0	0	0	0	0	0	2	4	4	4	4	4	4	2	2	4	2	4	2	4	4	2	3	2	4	2	2	4
2021-05-31	22	1	2	2	4	etudiant	4	3	1		2	2	2	2	2	2	2	1	0	0	1	0	1	0	0	0	0	4	2	2	4	4	4	4	4	2	4	2	4	4	4	4	4	2	2	4	2	2	2
2021-03-25	23	1	2	2	3	profession liberale	4	3	2		2	2	1	2	1	1	2	1	0	0	0	0	0	0	1	1	0	2	2	2	4	4	4	4	2	2	4	4	2	4	4	4	2	2	2	2	2	2	2
2021-03-24	32	2	1	2	3	employe prive	4	2	2	2	2	2	2	2	2	2	1	1	0	0	1	0	0	0	0	0	0	2	2	2	4	4	4	5	4	2	4	4	4	2	4	4	4	2	2	4	2	2	4
2021-06-04	21	1	2	4	4	etudiant	4	3	2		2	2	1	2	2	2	1	1	0	0	0	1	1	0	1	1	0	2	2	2	4	4	4	4	2	2	2	4	2	2	4	2	2	2	2	4	2	2	4
2021-03-23	22	2	2	2	4	fonctionnaire	4	4	2	2	2	2	2	2	2	2	1	2	0	0	0	0	0	0	0	0	0	4	4	4	4	2	4	4	3	3	4	4	4	2	2	2	4	2	4	4	4	4	2
2021-05-22	25	1	2	10	1	profession liberale	4	3	2		2	2	2	2	2	2	2	1	1	0	1	0	0	0	1	0	0	3	3	2	4	5	3	4	4	3	5	3	3	3	4	4	1	3	3	3	2	2	3
2021-05-20	27	1	1	10	1	profession liberale	4	2	2		2	2	2	2	2	2	2	2	0	0	0	0	0	0	0	0	0	2	3	2	1	3	3	2	3	3	2	3	2	3	4	4	1	3	3	2	1	1	3
2021-06-29	28	1	2	6	4	etudiant	4	3	1		2	1	2	1	2	2	1	1	0	0	1	0	0	0	0	0	0	2	2	2	4	4	4	4	4	2	5	3	2	2	4	4	4	2	2	4	4	4	4
2021-05-24	25	1	2	3	4	etudiant	4	4	2		2	2	1	2	2	2	2	2	0	0	0	0	0	0	0	0	0	2	4	4	4	4	4	4	4	4	4	4	4	4	4	4	2	2	2	2	2	2	2
2021-05-22	28	1	1	10	1	profession liberale	4	2	2		2	2	2	2	2	2	2	2	0	0	0	0	0	0	0	0	0	3	3	2	4	4	3	2	3	3	2	3	3	3	4	4	1	4	3	3	3	2	3
2021-07-06	20	1	2	8	4	etudiant	4	6	2		2	2	2	1	2	2	2	1	0	1	1	0	1	0	0	0	0	1	1	4	4	3	2	5	5	2	5	1	5	3	5	5	5	3	5	1	5	1	1
2021-05-24	24	1	2	1	4	etudiant	4	3	2		2	2	2	2	2	2	2	2	0	0	0	0	0	0	0	0	0	2	2	2	4	4	4	4	4	2	4	4	4	4	4	4	2	2	2	2	4	2	2
2021-05-28	28	2	1	1	4	etudiant	4	2	2	2	2	2	2	2	2	2	2	2	0	0	0	0	0	0	0	0	0	2	2	2	2	2	2	2	4	2	2	4	2	4	2	4	2	4	2	2	2	2	4
2021-06-05	21	1	2	6	4	etudiant	4	3	2		2	2	2	2	2	2	2	2	0	0	0	0	0	0	0	0	0	2	4	2	4	4	4	4	4	2	4	4	2	4	4	4	2	2	2	4	2	2	2
2021-06-21	20	1	2	2	4	etudiant	4	1	2		2	2	2	1	2	2	2	2	0	0	0	0	0	0	0	0	0	2	2	2	4	4	4	4	4	2	4	4	2	2	2	2	2	4	4	4	2	2	4
2021-07-29	20	1	2	8	4	etudiant	4	6	2		2	2	2	1	2	2	2	2	0	0	0	0	0	0	0	0	0	1	1	1	2	3	1	1	5	2	2	5	5	3	5	5	5	3	5	5	1	5	1
2021-08-02	30	1	1	8	4	fonctionnaire	4	2	2		2	2	2	2	1	2	1	2	0	0	0	0	0	0	0	0	0	4	4	3	4	4	3	3	3	3	3	3	3	3	5	3	2	2	3	3	3	1	2
2021-03-24	28	2	1	2	4	profession liberale	4	2	2	1	2	2	2	2	2	2	2	2	0	0	0	0	0	0	0	0	0	2	2	2	4	4	4	4	2	2	5	4	2	2	4	4	3	4	2	2	2	2	2
2021-05-20	24	2	1	10	1	profession liberale	4	1	2	2	2	2	2	2	2	2	2	2	0	0	0	0	0	0	0	0	0	2	3	2	1	1	3	1	3	2	2	3	2	3	4	4	1	3	2	3	2	1	3
2021-06-29	24	1	2	2	4	etudiant	4	4	2		2	2	2	2	2	2	1	2	0	0	0	0	0	0	0	0	0	4	2	4	2	4	2	2	2	2	2	4	2	2	4	4	4	4	4	4	4	2	2
2021-06-29	23	2	2	6	4	etudiant	4	2	1	2	2	2	2	2	1	2	1	2	0	0	0	0	0	0	0	0	0	2	2	2	4	4	4	4	4	4	2	4	2	2	4	4	2	2	2	2	2	2	4
2021-07-12	19	2	2	6	4	etudiant	4	3	2	2	2	2	2	2	2	2	2	2	0	0	0	0	0	0	0	0	0	4	4	4	4	4	4	4	2	2	2	2	2	2	4	4	2	2	2	4	4	2	2
2021-07-06	23	1	2	8	4	profession liberale	4	3	2		2	2	2	2	2	2	2	1	0	1	0	1	1	0	0	0	0	4	4	3	5	5	5	2	2	2	3	3	1	2	4	3	4	1	5	4	5	3	3
2021-03-31	24	1	2	7	4	profession liberale	4	4	2		2	2	2	2	2	2	1	1	0	1	0	1	1	0	0	0	1	2	4	2	4	5	5	4	5	2	2	4	2	3	4	3	2	4	4	4	4	3	5
2021-06-04	18	1	2	2	4	etudiant	4	3	2		2	2	1	2	1	2	2	2	0	0	0	0	0	0	0	0	0	2	4	2	4	4	4	2	2	2	2	4	2	2	2	2	2	2	2	4	4	2	4
2021-06-21	26	1	2	6	4	etudiant	4	2	2		2	2	1	2	2	1	2	2	0	0	0	0	0	0	0	0	0	2	2	2	4	4	4	4	2	2	2	4	4	4	2	4	4	4	2	4	2	2	2
2021-06-29	22	2	2	6	4	etudiant	4	2	2	2	2	2	2	2	2	2	1	2	0	0	0	0	0	0	0	0	0	4	4	4	4	4	3	4	2	2	4	2	2	2	4	4	4	2	2	2	2	2	2
2021-07-28	24	1	2	2	4	etudiant	4	4	2		2	2	2	1	1	1	1	2	0	0	0	0	0	0	0	0	0	4	4	4	4	4	4	3	4	2	4	4	2	2	4	4	2	2	4	4	2	4	2
2021-07-05	25	1	2	2	3	profession liberale	4	3	2		2	2	1	2	2	2	1	2	0	0	0	0	0	0	0	0	0	4	3	3	4	4	3	3	3	1	4	4	1	3	4	4	2	4	3	4	2	4	2
2021-05-25	20	1	2	2	3	sans emploi	4	2	2		2	2	2	2	2	2	2	2	0	0	0	0	0	0	0	0	0	2	4	2	4	4	4	4	4	2	4	4	4	2	4	4	2	2	4	2	2	2	2
2021-07-23	25	2	2	8	4	etudiant	4	4	2	2	2	2	2	2	2	2	1	1	1	1	1	0	0	0	0	0	0	4	4	4	5	5	5	4	4	4	4	4	4	4	5	5	4	2	4	5	3	1	1
2021-06-14	32	1	2	2	4	sans emploi	4	2	2		2	2	2	2	2	1	1	1	0	0	0	1	0	0	0	0	0	2	2	2	4	4	4	5	4	2	4	4	4	4	3	4	4	2	4	4	4	4	4
2021-03-30	20	2	2	3	3	sans emploi	4	3	2	2	2	2	2	2	2	2	2	1	0	0	1	1	1	0	0	0	0	4	4	4	5	5	5	2	2	2	2	2	2	2	4	4	4	4	4	2	4	2	3
2021-07-12	19	2	2	1	4	etudiant	4	2	2	2	2	2	1	2	2	2	2	1	0	0	0	0	0	0	1	1	0	2	2	2	4	4	4	4	4	2	4	2	4	2	4	4	2	2	2	4	2	2	2
2021-06-05	21	1	2	2	4	etudiant	4	4	2		2	2	2	2	2	2	2	1	0	0	0	0	1	0	1	1	0	2	2	2	4	4	4	4	4	2	4	4	2	2	4	4	2	2	2	2	2	2	2
2021-06-05	22	1	2	2	4	etudiant	4	3	1		2	2	2	2	1	2	2	1	0	1	1	1	1	0	1	1	0	4	4	4	2	4	2	2	2	2	2	2	2	2	4	4	2	2	2	2	2	2	2
2021-03-25	22	1	2	2	4	fonctionnaire	4	4	2		2	2	2	2	2	2	2	2	0	0	0	0	0	0	0	0	0	4	4	4	4	4	4	4	4	2	4	4	2	2	4	4	2	2	4	4	2	4	2
2021-06-17	22	1	2	2	4	sans emploi	4	3	2		2	2	1	2	2	2	1	2	0	0	0	0	0	0	0	0	0	4	4	4	4	4	4	3	4	2	4	4	2	2	4	4	2	2	4	3	4	4	2
2021-04-17	20	1	2	1	4	etudiant	4	4	2		2	2	2	2	2	2	2	2	0	0	0	0	0	0	0	0	0	4	4	4	4	4	4	4	4	2	4	2	2	2	4	4	2	2	2	2	2	2	4
2021-08-03	35	2	1	2	3	profession liberale	4	2	2	2	2	2	1	2	2	2	2	2	0	0	0	0	0	0	0	0	0	4	4	4	4	4	4	4	4	2	5	4	2	2	4	4	2	2	4	4	4	4	2
2021-03-24	26	1	2	2	4	profession liberale	4	3	2		2	2	2	2	2	2	1	1	0	1	0	0	1	0	0	0	0	4	4	4	4	4	5	4	4	2	4	4	2	2	4	4	2	2	4	5	2	4	3
2021-07-27	23	1	2	8	5	fonctionnaire	4	2	2		2	2	2	2	1	2	1	1	0	1	0	1	1	0	0	0	0	2	2	2	4	4	5	2	3	2	5	4	4	2	4	3	2	2	5	5	4	2	4
2021-06-17	25	1	2	2	4	etudiant	4	3	1		2	2	2	2	2	2	2	1	0	0	0	0	1	0	1	0	0	4	4	4	4	4	4	4	4	4	5	5	1	4	4	4	4	4	4	4	4	4	2
2021-05-22	28	2	1	10	1	profession liberale	4	2	1	2	2	2	2	2	2	2	2	2	0	0	0	0	0	0	0	0	0	3	3	2	4	5	4	2	3	2	4	3	3	3	4	4	1	3	3	3	2	2	3
2021-08-10	28	1	2	2	5	sans emploi	4	4	2		2	2	1	2	2	2	1	1	1	1	1	1	1	0	0	0	0	4	4	4	4	4	4	4	4	2	5	4	2	2	4	4	4	2	4	4	4	4	2
2021-08-02	26	1	2	2	4	etudiant	4	2	2		2	2	2	2	1	2	1	2	0	0	0	0	0	0	0	0	0	4	4	4	4	4	4	4	4	2	5	3	2	2	4	4	2	2	4	5	2	4	2
2021-06-03	23	1	2	1	4	etudiant	4	4	2		2	2	2	2	2	2	2	1	0	0	0	0	1	0	0	0	0	2	2	2	4	4	4	4	2	2	4	4	2	2	4	4	2	2	2	4	2	2	2
2021-03-27	35	2	1	2	4	profession liberale	4	2	2	2	2	2	1	2	2	2	2	1	0	0	0	0	1	0	0	0	0	4	2	4	3	4	4	2	2	2	2	2	2	2	2	2	3	3	3	4	3	4	4
2021-03-30	38	1	1	2	5	profession liberale	4	2	2		2	2	2	2	1	2	2	1	1	1	1	1	1	0	0	0	0	4	4	4	4	4	4	4	4	2	2	4	2	2	4	4	2	2	4	4	4	2	2
2021-06-11	40	1	1	8	4	profession liberale	4	2	2		2	2	1	2	2	2	1	1	1	1	1	1	0	1	0	0	0	3	4	3	4	4	4	4	4	4	4	5	4	4	4	4	2	1	2	4	4	2	2
2021-05-31	29	2	2	2	4	profession liberale	4	2	2	2	2	2	1	2	2	2	1	1	0	0	0	0	0	0	1	1	0	2	3	2	4	4	4	5	4	4	4	4	4	4	5	5	2	2	4	2	4	2	1
2021-06-07	25	2	2	2	4	etudiant	4	3	2	2	2	2	1	2	1	1	1	1	0	0	0	0	1	0	1	1	0	4	2	2	4	4	4	4	4	2	2	4	4	4	2	2	4	2	2	4	2	2	4
2021-09-03	25	1	2	2	3	profession liberale	4	3	2		2	2	1	2	2	2	1	1	0	0	0	1	1	0	1	1	0	2	2	2	4	4	4	4	4	2	4	4	2	2	4	4	2	2	4	5	2	4	2
2021-04-08	20	2	2	3	4	etudiant	4	4	2	2	2	2	1	2	1	2	2	2	0	0	0	0	0	0	0	0	0	2	2	2	4	4	4	4	3	2	2	3	2	2	4	4	4	4	4	4	4	4	2
2021-04-26	23	1	2	2	4	etudiant	4	2	2		2	2	1	2	2	2	2	2	0	0	0	0	0	0	0	0	0	2	2	2	4	4	4	4	4	2	2	4	4	2	4	4	2	2	4	2	2	2	2
2021-05-26	21	2	2	2	4	etudiant	4	2	2	2	2	2	2	2	2	2	2	2	0	0	0	0	0	0	0	0	0	2	4	4	4	4	4	5	4	4	4	4	4	4	4	4	2	2	2	4	4	2	2
2021-05-26	21	2	2	6	4	etudiant	4	1	2	2	2	2	2	2	2	2	2	2	0	0	0	0	0	0	0	0	0	2	2	2	4	4	4	4	3	2	4	4	2	3	4	2	2	3	4	4	2	2	3
2021-06-21	28	1	1	2	4	etudiant	4	3	2		2	2	2	2	2	2	2	2	0	0	0	0	0	0	0	0	0	2	4	4	4	4	4	4	2	2	4	2	4	2	5	4	2	2	2	4	2	2	2
2021-08-04	25	1	2	3	5	etudiant	4	3	2		2	1	2	2	2	2	2	2	0	0	0	0	0	0	0	0	0	4	4	4	4	4	4	4	4	2	4	4	4	4	4	4	4	2	4	4	2	2	4
2021-08-21	25	1	2	3	4	etudiant	4	4	2		2	2	2	2	2	2	2	2	0	0	0	0	0	0	0	0	0	4	4	4	4	4	4	4	3	2	2	2	2	2	4	4	2	2	2	2	2	2	2
2021-08-26	23	1	2	3	5	etudiant	4	3	2		2	2	2	2	2	2	2	2	0	0	0	0	0	0	0	0	0	4	2	4	4	4	4	2	2	2	2	2	2	2	4	4	2	2	2	2	2	2	2
2021-05-19	36	2	1	10	5	fonctionnaire	4	2	1	2	2	2	2	2	2	2	2	2	0	0	0	0	0	0	0	0	0	2	2	2	4	4	4	5	4	2	4	3	3	3	3	3	2	2	2	4	2	1	1
2021-04-04	23	1	2	3	3	profession liberale	4	4	2		2	2	2	2	2	2	2	2	0	0	0	0	0	0	0	0	0	2	2	2	4	4	4	4	2	2	2	3	2	2	4	4	4	4	4	4	4	2	2
2021-05-31	36	1	1	2	3	profession liberale	4	2	2		2	2	1	2	2	2	2	2	0	0	0	0	0	0	0	0	0	4	2	4	2	2	2	2	2	2	2	4	2	2	4	4	2	2	4	2	2	4	2
2021-06-14	21	1	2	2	3	profession liberale	4	2	2		2	2	2	2	2	2	2	2	0	0	0	0	0	0	0	0	0	2	2	2	4	2	4	4	2	2	4	4	3	2	4	4	2	2	4	2	2	4	2
2021-08-27	20	1	2	3	3	profession liberale	4	3	2		2	2	2	2	2	2	2	2	0	0	0	0	0	0	0	0	0	4	4	4	4	4	4	2	2	2	4	4	4	4	2	3	4	2	2	4	4	4	4
2021-08-30	32	2	2	3	3	profession liberale	4	4	2	2	2	2	2	2	2	2	2	2	0	0	0	0	0	0	0	0	0	4	4	4	4	4	4	4	4	4	4	4	4	4	4	4	2	2	2	2	2	2	2
2021-09-07	28	1	2	2	5	profession liberale	4	4	2		2	2	2	2	2	2	2	2	0	0	0	0	0	0	0	0	0	4	2	4	4	4	4	4	4	2	4	4	2	2	4	4	4	2	2	4	2	4	3
2021-07-01	30	2	1	8	4	sans emploi	4	2	2	2	2	2	1	2	2	2	1	2	0	0	0	0	0	0	0	0	0	4	2	4	4	5	4	4	4	5	4	4	4	3	4	4	5	2	2	5	4	4	3
2021-07-16	19	2	2	3	3	sans emploi	4	3	2	2	2	2	2	2	1	2	2	2	0	0	0	0	0	0	0	0	0	4	4	4	4	4	4	4	4	2	4	4	2	2	4	4	2	2	4	4	4	2	2
2021-07-08	31	1	1	8	5	profession liberale	4	2	2		2	2	2	2	2	2	1	1	0	1	0	0	1	0	0	1	0	3	2	3	2	2	2	5	3	3	5	2	3	5	5	3	4	2	2	3	2	2	2
2021-07-23	35	1	1	8	4	profession liberale	4	2	2		2	2	2	2	2	2	1	1	0	0	1	1	1	0	0	0	0	4	4	4	5	5	5	5	4	3	5	4	4	4	4	4	2	1	4	5	4	1	1
2021-04-03	20	2	1	7	2	profession liberale	4	4	2	1	2	2	2	2	2	2	2	1	0	0	1	0	0	0	0	1	0	2	2	2	2	4	4	4	4	4	4	2	2	2	2	2	4	2	2	4	4	4	4
2021-05-20	25	2	2	10	3	profession liberale	4	1	2	2	2	2	2	2	2	2	2	2	0	0	0	0	0	0	0	0	0	2	3	2	1	2	3	2	3	2	1	3	3	2	4	4	1	3	2	3	1	1	3
2021-07-13	36	1	1	8	4	profession liberale	4	2	2		2	2	2	2	2	2	1	2	0	0	0	0	0	0	0	0	0	3	3	2	5	4	5	4	3	1	1	2	1	2	4	4	1	1	5	2	2	2	2
2021-07-21	23	1	2	2	3	profession liberale	4	3	2		2	2	2	2	2	2	2	2	0	0	0	0	0	0	0	0	0	4	4	3	4	4	4	2	4	2	4	4	2	2	4	4	4	4	2	4	2	2	3
2021-06-02	28	1	2	2	4	profession liberale	4	4	2		2	2	1	2	1	2	1	1	0	0	0	1	1	0	0	0	0	4	4	4	4	4	4	2	4	2	4	4	2	2	4	4	2	2	4	4	4	2	2
2021-06-28	38	2	1	3	3	fonctionnaire	4	2	2	2	2	2	2	2	2	2	1	1	0	0	1	1	1	0	0	0	0	2	2	2	4	4	4	4	4	2	4	4	2	2	4	4	2	2	2	4	2	2	2
2021-08-06	34	1	1	2	3	employe prive	4	2	2		2	2	1	2	1	1	2	2	0	0	0	0	0	0	0	0	0	2	2	2	4	4	4	3	4	2	5	4	2	2	4	4	4	2	4	4	4	3	3
2021-07-21	28	2	1	3	5	profession liberale	4	2	2	2	2	2	2	2	2	2	2	2	0	0	0	0	0	0	0	0	0	2	2	3	4	4	4	3	2	2	2	2	2	2	4	4	2	2	2	2	2	2	2
2021-09-01	53	1	4	3	3	profession liberale	4	1	2		2	2	1	2	1	2	2	1	1	1	1	0	0	0	0	0	0	4	4	4	4	4	4	2	2	2	2	2	2	2	3	3	4	2	4	3	2	2	3
2021-06-16	41	1	1	8	4	profession liberale	4	2	2		2	2	1	2	2	2	2	1	0	1	0	1	0	0	0	0	0	4	5	5	5	4	5	4	3	3	5	2	1	1	5	5	5	2	5	5	1	1	1
2021-08-27	46	1	1	3	2	profession liberale	4	2	2		2	2	1	2	2	2	2	1	0	1	1	1	0	0	0	0	0	2	2	2	3	3	3	2	2	2	2	2	2	2	3	3	4	2	4	2	4	2	4
2021-09-02	38	2	1	3	3	profession liberale	4	2	2	2	1	2	1	2	2	2	2	1	0	0	1	1	1	0	0	0	0	2	2	3	4	4	4	4	4	4	4	4	4	4	4	4	4	4	4	4	2	2	2
2021-07-16	29	2	1	3	4	profession liberale	4	2	2	2	2	2	2	2	2	2	1	1	0	0	1	0	1	0	1	0	0	2	2	2	4	4	4	4	2	2	2	2	2	2	4	4	2	2	2	4	4	2	2
2021-06-30	31	2	1	3	3	profession liberale	4	2	2	2	2	2	2	2	2	2	2	1	0	0	0	0	1	0	1	1	0	2	2	2	4	4	4	4	4	2	2	2	2	2	4	4	4	4	4	4	4	2	4
2021-07-07	22	2	1	3	5	etudiant	4	2	2	2	2	2	2	2	2	2	2	2	0	0	0	0	0	0	0	0	0	4	4	4	4	4	4	4	4	2	4	4	2	2	4	4	4	2	2	4	2	2	2
2021-08-01	24	2	1	3	3	profession liberale	4	2	2	2	2	2	1	2	2	2	2	2	0	0	0	0	0	0	0	0	0	4	4	4	4	4	4	4	2	2	4	4	2	4	4	4	2	2	2	4	4	2	2
2021-08-27	22	2	2	3	3	profession liberale	4	4	2	2	2	2	2	2	2	2	2	2	0	0	0	0	0	0	0	0	0	4	4	4	4	4	4	4	2	2	2	2	2	4	4	4	2	2	2	2	2	2	2
2021-06-04	21	1	2	2	4	etudiant	4	3	2		2	2	2	2	1	1	2	1	0	1	0	1	0	0	1	1	0	2	2	2	4	4	4	2	2	2	2	4	2	2	2	2	4	2	2	4	4	2	4
2021-05-31	24	1	2	2	4	fonctionnaire	4	1	2		2	2	2	2	2	2	1	1	1	1	1	1	1	0	0	0	0	4	4	4	3	3	4	3	3	2	2	2	2	2	4	4	2	2	4	2	4	2	3
2021-03-30	50	1	1	2	4	fonctionnaire	4	1	1		2	2	1	2	1	1	1	2	0	0	0	0	0	0	0	0	0	4	4	4	5	5	4	2	5	2	2	2	2	2	5	3	4	2	2	3	2	3	2
2021-05-25	25	2	2	2	4	profession liberale	4	4	2	2	2	2	1	2	2	2	1	1	0	1	1	0	0	0	0	0	0	4	2	4	4	4	4	4	4	2	4	4	3	2	4	4	2	2	2	4	4	2	4
2021-05-31	34	1	1	2	4	fonctionnaire	4	2	2		2	2	1	2	1	1	1	1	0	0	0	1	0	0	0	0	0	4	4	4	4	4	4	4	4	2	4	4	4	4	4	4	2	2	4	4	4	2	2
2021-03-31	23	1	2	2	4	sans emploi	4	4	2		2	2	2	2	1	2	2	1	0	0	0	1	0	0	0	0	0	4	4	4	4	4	5	4	3	2	2	4	2	2	2	4	4	2	3	4	4	2	4
2021-07-07	54	1	1	3	3	profession liberale	4	3	2		2	2	2	2	2	2	1	1	1	0	1	0	1	0	0	0	0	3	2	2	4	4	4	3	4	2	4	4	4	4	5	4	2	2	2	4	4	4	2
2021-06-14	22	2	2	2	4	etudiant	4	3	1	2	2	2	1	2	1	1	1	1	0	0	0	1	1	0	0	0	0	2	2	2	4	4	4	2	2	2	4	4	2	2	4	4	4	2	2	2	2	2	2
2021-07-10	29	2	1	8	4	fonctionnaire	4	2	2	2	2	2	2	2	2	2	2	1	0	1	0	1	1	0	0	0	0	3	4	3	4	5	5	4	4	4	4	2	3	3	4	4	4	4	4	4	4	3	4
2021-09-01	46	1	1	3	4	profession liberale	4	2	2		2	2	2	2	1	2	2	1	0	0	1	1	0	1	0	0	0	4	4	4	4	4	4	4	2	2	2	2	2	2	4	4	2	2	2	2	2	2	2
2021-07-17	26	1	2	8	4	profession liberale	4	4	2		2	2	2	2	2	2	1	1	0	1	0	0	1	1	0	0	0	1	1	1	4	5	5	5	5	2	5	1	5	3	5	5	5	3	5	5	1	5	1
2021-07-05	20	1	2	3	4	etudiant	4	4	2		2	2	2	2	2	2	2	1	1	1	0	0	0	0	1	0	0	4	4	4	4	4	4	4	4	2	4	2	2	2	4	4	2	4	4	4	4	4	2
2021-06-29	22	1	2	6	4	etudiant	4	3	2		2	2	2	2	2	2	1	1	0	0	0	1	0	0	1	1	0	2	2	2	4	4	4	3	4	3	4	4	2	2	5	5	1	1	3	4	1	1	3
2021-07-26	55	1	1	8	4	fonctionnaire	4	4	1		2	2	2	2	2	2	2	1	0	1	0	0	0	1	0	0	1	2	1	1	5	5	4	2	2	2	2	4	3	4	4	4	4	2	4	2	4	2	3
2021-06-21	22	1	2	2	4	etudiant	4	4	2		2	2	2	2	2	2	2	2	0	0	0	0	0	0	0	0	0	2	2	2	4	4	2	2	2	2	4	4	2	2	4	4	2	2	2	2	2	2	2
2021-08-06	23	2	2	3	4	etudiant	4	4	2	2	2	2	2	2	2	2	2	2	0	0	0	0	0	0	0	0	0	3	2	3	4	4	4	4	4	2	4	2	2	2	4	4	4	4	4	4	2	2	2
2021-03-26	34	1	1	3	3	profession liberale	4	2	1		2	2	2	2	2	2	2	2	0	0	0	0	0	0	0	0	0	4	4	4	4	4	4	4	2	4	4	2	2	2	4	4	2	2	2	4	2	2	2
2021-07-16	23	1	2	1	4	profession liberale	4	2	2		1	1	2	2	2	2	2	2	0	0	0	0	0	0	0	0	0	1	1	1	5	1	5	5	5	5	5	5	5	5	5	5	5	1	5	5	1	5	1
2021-07-19	27	1	2	3	3	profession liberale	4	4	2		2	2	2	2	2	2	2	2	0	0	0	0	0	0	0	0	0	4	4	4	4	4	4	4	4	4	4	4	4	4	4	4	2	2	2	4	4	2	2
2021-08-06	33	1	1	3	3	profession liberale	4	2	2		2	1	2	2	2	2	2	2	0	0	0	0	0	0	0	0	0	4	4	4	4	4	4	4	4	2	4	4	2	2	4	4	2	4	4	4	4	2	2
2021-08-23	36	1	1	3	4	profession liberale	4	2	2		2	2	2	2	2	2	2	2	0	0	0	0	0	0	0	0	0	4	4	4	4	4	4	4	2	2	2	2	2	2	4	4	2	2	2	4	2	2	2
2021-04-21	30	2	1	3	4	fonctionnaire	4	2	2	2	2	2	2	2	2	2	2	1	0	0	1	1	1	0	0	0	0	3	3	3	4	4	4	1	2	2	2	2	2	2	4	4	4	4	4	4	2	2	2
2021-03-26	37	1	1	3	4	fonctionnaire	4	2	2		2	2	2	2	2	2	1	1	1	0	1	0	1	0	0	0	0	2	2	2	4	4	4	2	3	3	2	2	2	2	4	4	2	2	2	2	2	4	4
2021-07-19	32	2	1	3	4	fonctionnaire	4	2	2	1	2	2	2	2	2	2	1	1	0	0	1	1	1	0	0	0	0	4	4	4	4	4	4	4	4	2	4	4	2	2	4	4	4	4	4	4	4	2	2
2021-08-07	45	1	1	2	4	fonctionnaire	4	2	2		2	2	1	2	2	2	1	1	1	1	1	1	1	0	0	0	0	4	4	4	4	4	4	4	4	2	4	4	2	2	4	4	2	2	4	4	2	4	2
2021-03-26	30	2	1	3	4	fonctionnaire	4	2	1	1	2	2	1	2	2	2	2	2	0	0	0	0	0	0	0	0	0	3	3	3	5	5	5	3	2	2	2	2	2	2	4	4	2	2	2	4	2	2	3
2021-08-24	26	2	1	3	3	fonctionnaire	4	2	2	2	2	2	2	2	2	2	2	2	0	0	0	0	0	0	0	0	0	4	4	4	4	4	4	4	4	4	4	4	4	4	4	4	4	2	2	4	2	2	2
2021-08-26	43	1	1	3	4	fonctionnaire	4	2	2		2	2	2	2	2	2	2	2	0	0	0	0	0	0	0	0	0	4	4	4	4	4	4	4	4	4	4	4	2	4	4	4	2	2	2	4	2	2	2
2021-03-31	32	1	2	3	4	profession liberale	4	4	2		2	2	2	2	2	2	2	2	0	0	0	0	0	0	0	0	0	4	2	4	4	4	4	4	2	2	4	3	2	2	3	3	2	2	2	4	2	2	2
2021-05-26	36	1	1	2	4	profession liberale	4	4	2		2	2	2	2	2	1	1	2	0	0	0	0	0	0	0	0	0	4	4	4	4	4	4	4	4	2	5	4	4	2	4	3	2	2	2	5	2	5	4
2021-08-01	29	1	2	2	3	profession liberale	4	3	2		2	2	2	2	2	2	2	2	0	0	0	0	0	0	0	0	0	3	3	3	4	4	4	4	4	2	4	4	2	3	4	4	4	3	3	4	2	4	3
2021-07-06	66	2	4	8	5	sans emploi	4	2	2	2	2	1	2	2	2	2	1	2	0	0	0	0	0	0	0	0	0	2	2	4	5	4	4	4	4	3	5	4	4	3	5	5	3	2	4	4	4	2	2
2021-04-17	23	1	2	2	4	etudiant	4	3	2		2	2	2	2	2	2	2	1	0	0	0	0	0	0	1	0	0	2	2	2	4	4	4	5	5	2	5	4	4	4	4	4	2	4	2	4	2	2	5
2021-03-24	35	1	1	2	5	profession liberale	4	2	2		2	2	1	2	2	2	1	2	0	0	0	0	0	0	0	0	0	4	2	2	4	4	4	4	4	4	4	3	4	2	4	4	2	2	4	4	4	4	2
2021-06-29	21	1	2	6	4	etudiant	4	4	2		2	2	2	2	1	2	2	1	0	1	0	0	0	0	0	0	0	2	2	2	4	4	4	4	2	2	2	2	2	2	4	4	2	2	2	2	2	2	4
2021-06-14	32	2	1	2	3	profession liberale	4	2	2	2	2	2	1	2	1	2	2	2	0	0	0	0	0	0	0	0	0	2	2	2	4	4	4	2	2	2	2	2	2	2	4	4	2	2	3	4	4	2	3
2021-07-29	24	1	1	8	4	profession liberale	4	5	2		2	2	1	2	2	2	1	1	1	0	0	0	0	0	0	0	0	1	1	1	1	1	1	1	5	1	5	5	3	5	5	5	1	1	4	4	1	5	1
2021-05-25	39	1	1	2	3	profession liberale	4	2	2		2	2	1	2	1	1	1	1	0	0	0	1	0	0	0	0	0	2	4	2	4	4	4	5	4	2	2	2	2	2	4	3	2	4	4	5	4	2	2
2021-07-25	33	1	1	8	4	fonctionnaire	4	2	2		2	2	1	2	2	2	2	1	0	1	1	1	0	0	0	0	0	4	4	3	4	5	5	4	4	2	5	4	4	4	4	4	2	2	4	4	4	2	2
2021-08-21	28	2	2	3	4	fonctionnaire	4	3	2	2	2	2	2	2	2	1	1	1	0	1	1	0	1	0	0	0	0	4	4	4	4	4	4	2	2	2	2	2	2	2	4	4	2	2	2	3	2	2	2
2021-06-14	25	1	2	2	4	etudiant	4	4	2		2	2	1	2	2	2	1	1	1	0	0	1	1	0	0	0	0	2	2	2	2	4	2	2	2	2	2	2	2	2	2	2	2	2	2	4	4	4	4
2021-08-24	42	1	1	3	3	fonctionnaire	4	2	2		2	2	2	2	2	2	1	1	0	1	0	1	1	0	0	0	0	4	4	4	4	4	4	4	2	2	2	2	2	2	5	5	2	2	2	2	2	2	2
2021-06-30	36	1	1	3	4	fonctionnaire	4	2	2		2	2	2	2	2	2	2	1	0	0	1	1	1	0	0	0	0	4	4	4	4	4	4	4	2	2	2	2	2	2	5	5	2	2	2	4	4	2	2
2021-06-29	72	1	1	8	4	sans emploi	4	4	2		2	2	2	2	2	2	1	1	1	1	1	1	1	1	0	0	0	4	4	4	5	4	5	5	4	2	2	4	1	2	4	4	2	2	2	4	5	2	1
2021-08-01	41	1	1	2	4	fonctionnaire	4	3	2		2	2	2	2	2	1	1	1	1	1	1	1	0	0	1	0	0	4	4	4	4	4	4	4	4	2	4	4	2	2	4	4	2	2	4	5	2	4	2
2021-06-16	27	1	2	8	4	fonctionnaire	4	3	2		2	2	1	2	1	1	1	2	0	0	0	0	0	0	0	0	0	5	4	4	5	5	5	5	5	5	5	4	5	5	5	5	2	2	5	4	2	2	3
2021-05-24	29	2	1	2	4	profession liberale	4	2	2	2	2	2	2	2	2	2	2	2	0	0	0	0	0	0	0	0	0	2	2	2	4	4	4	4	4	4	4	3	2	2	4	4	2	2	4	3	2	4	4
2021-05-25	31	1	1	2	4	profession liberale	4	3	2		2	2	2	2	2	2	1	2	0	0	0	0	0	0	0	0	0	4	4	4	4	4	4	4	4	2	4	2	2	2	4	4	2	4	4	4	4	2	3
2021-05-26	30	1	2	2	3	profession liberale	4	4	2		2	2	2	2	2	2	1	2	0	0	0	0	0	0	0	0	0	2	2	2	4	4	4	5	4	2	2	2	2	2	2	4	2	3	3	3	2	4	1
2021-06-30	26	2	2	3	3	profession liberale	4	2	2	2	2	2	2	2	2	2	2	2	0	0	0	0	0	0	0	0	0	4	4	4	4	4	4	4	4	2	4	4	2	2	4	4	4	4	2	4	2	2	2
2021-08-01	35	1	1	3	4	fonctionnaire	4	2	1		2	2	2	2	2	2	1	1	0	1	1	1	0	0	0	0	0	4	3	4	4	4	4	3	2	2	2	2	2	2	4	3	4	2	4	2	2	2	2
2021-04-08	45	1	1	3	4	fonctionnaire	4	2	2		2	2	2	2	2	2	1	2	0	0	0	0	0	0	0	0	0	3	3	3	4	4	4	4	2	2	2	2	2	2	4	4	2	2	2	2	2	2	2
2021-08-27	43	1	1	3	4	fonctionnaire	4	2	2		2	2	2	2	1	2	2	2	0	0	0	0	0	0	0	0	0	4	4	4	4	4	4	4	4	2	2	2	2	2	4	4	2	2	2	2	2	2	2
2021-07-14	55	2	1	8	5	fonctionnaire	4	2	2	2	1	1	1	2	1	2	1	1	1	1	0	0	1	0	0	0	0	1	1	1	5	5	5	5	5	5	5	5	5	5	4	4	2	1	5	5	5	1	5
2021-08-02	35	1	1	8	4	profession liberale	4	2	2		2	2	2	2	1	2	1	1	1	0	1	0	0	1	0	0	0	4	4	4	5	5	5	5	4	2	5	5	5	4	5	5	3	2	2	5	4	2	2
2021-03-31	42	1	1	3	3	employe prive	4	2	2		2	1	1	2	2	2	2	2	0	0	0	0	0	0	0	0	0	2	2	2	4	4	4	4	2	2	2	2	2	2	3	3	4	4	4	3	4	2	3
2021-03-24	39	1	1	3	4	profession liberale	4	2	2		2	2	1	2	2	2	2	1	0	0	1	1	1	0	1	0	0	4	2	4	5	5	5	4	3	2	2	3	2	2	5	4	2	4	4	2	3	4	4
2021-07-19	32	1	2	3	4	profession liberale	4	4	2		2	2	2	2	2	2	2	1	0	1	1	1	0	0	0	0	0	4	4	4	4	4	4	4	4	2	2	2	2	2	4	3	2	2	2	4	4	2	2
2021-04-08	45	1	2	3	3	sans emploi	4	4	2		2	2	2	2	2	2	1	1	0	1	1	1	0	0	0	0	0	4	4	4	4	4	4	4	2	2	2	2	2	2	4	4	2	2	2	4	4	2	2
2021-06-05	25	1	2	2	4	etudiant	4	4	2		2	2	2	2	2	2	2	1	0	0	0	1	1	0	0	0	0	4	4	4	4	4	4	4	2	2	2	2	2	2	2	2	2	2	2	4	4	2	4
2021-07-27	30	2	1	8	5	fonctionnaire	4	2	2	1	2	2	2	2	1	2	1	1	0	1	0	1	1	0	0	0	0	1	2	4	4	4	4	4	4	3	5	4	4	4	4	4	4	4	5	4	5	3	4
2021-07-22	47	1	1	8	4	profession liberale	4	2	2		2	2	2	2	1	2	1	1	0	1	0	1	1	0	0	0	0	4	4	4	5	5	5	4	4	4	4	4	3	3	4	4	5	4	4	4	4	4	3
2021-07-01	30	1	2	8	4	profession liberale	4	4	2		2	2	2	2	2	2	1	1	1	0	1	0	0	1	0	0	0	3	2	3	4	5	4	3	3	3	3	3	2	2	3	3	2	2	5	4	2	2	4
2021-07-27	37	1	1	8	4	employe prive	4	2	2		2	2	2	2	1	2	1	1	0	0	0	1	1	0	1	0	0	2	2	2	5	5	4	4	4	4	4	4	4	4	5	1	4	2	4	4	4	2	2
2021-07-14	39	1	1	8	4	fonctionnaire	4	2	1		2	2	2	2	2	2	1	1	0	0	0	0	1	1	1	0	0	1	2	5	4	4	4	3	2	4	5	3	2	2	4	4	4	2	2	5	4	3	3
2021-06-16	33	1	1	8	4	fonctionnaire	4	2	2		2	2	2	2	2	2	1	1	1	1	1	1	0	0	0	1	0	4	2	4	4	4	2	4	4	4	4	4	4	4	5	5	2	4	4	4	5	4	1
2021-08-06	32	1	1	8	4	profession liberale	4	2	2		2	2	2	2	2	2	2	1	1	1	0	0	1	0	0	0	1	4	2	4	4	4	4	4	4	2	5	4	2	3	5	5	1	1	5	4	2	1	3
2021-06-14	30	1	2	2	4	profession liberale	4	3	2		2	2	1	2	1	2	1	2	0	0	0	0	0	0	0	0	0	4	4	4	4	4	4	2	2	2	2	2	2	2	4	4	2	2	2	4	2	2	4
2021-07-06	60	1	1	8	3	profession liberale	4	3	2		2	2	2	2	2	2	2	2	0	0	0	0	0	0	0	0	0	1	2	2	5	4	4	5	5	2	5	4	4	5	5	5	5	2	2	5	4	5	1
2021-08-19	46	1	1	3	4	profession liberale	4	2	2		2	2	2	2	2	2	2	2	0	0	0	0	0	0	0	0	0	4	4	4	4	4	4	4	4	4	4	4	4	4	4	5	4	4	4	4	4	4	2
2021-06-28	29	1	1	8	5	employe prive	4	3	2		2	1	2	2	2	2	2	2	0	0	0	0	0	0	0	0	0	4	3	3	4	4	4	3	1	1	1	1	3	1	4	4	4	4	4	4	5	4	4
2021-07-17	40	1	1	3	4	employe prive	4	2	2		2	2	2	2	2	2	1	1	0	0	1	1	1	0	0	0	0	3	2	3	4	4	4	2	2	2	2	2	2	2	4	4	2	2	2	4	4	2	2
2021-08-02	46	1	1	8	5	fonctionnaire	4	2	2		2	2	2	2	2	2	2	1	1	0	1	0	0	1	0	0	0	4	4	4	4	5	5	5	4	4	4	4	4	3	5	5	4	4	2	5	4	2	1
2021-06-29	30	1	1	6	4	profession liberale	4	2	2		2	2	2	2	2	2	1	1	0	0	0	1	1	0	0	1	0	1	1	1	4	4	4	3	2	2	2	2	2	2	4	4	2	2	4	4	4	2	2
2021-04-08	37	1	1	3	4	profession liberale	4	2	2		2	2	2	2	2	2	2	2	0	0	0	0	0	0	0	0	0	5	5	4	5	5	5	5	4	3	2	4	2	3	4	4	2	2	2	2	2	2	2
2021-07-25	53	1	1	8	4	sans emploi	4	4	2		2	2	2	2	2	2	2	1	0	1	0	0	0	0	1	0	1	2	2	3	5	5	5	4	3	2	5	2	4	2	4	4	2	2	4	5	4	1	1
2021-07-22	64	1	1	8	5	profession liberale	4	3	2		1	1	2	2	1	1	1	1	0	0	0	0	1	1	0	0	1	3	2	4	5	5	4	5	5	2	5	5	4	4	5	4	2	1	5	4	2	1	1
2021-03-23	34	1	1	2	4	fonctionnaire	4	3	2		2	2	2	2	2	2	1	1	0	1	0	1	1	1	0	0	1	4	4	4	4	5	5	4	5	2	2	5	2	2	2	2	2	3	2	4	2	2	4
2021-07-17	34	1	1	8	5	profession liberale	4	2	2		2	2	2	2	2	2	2	2	0	0	0	0	0	0	0	0	0	3	2	3	2	2	2	5	3	3	5	2	3	5	5	3	4	2	2	5	4	3	3
2021-07-26	44	1	1	8	4	fonctionnaire	4	2	2		2	2	2	2	2	2	1	1	0	1	0	1	1	0	0	0	0	2	2	2	4	4	4	4	4	2	5	4	4	4	5	4	2	2	4	5	4	2	2
2021-07-07	29	1	1	8	4	fonctionnaire	4	1	1		2	2	2	2	2	2	1	2	0	0	0	0	0	0	0	0	0	3	1	4	4	4	4	4	2	2	2	2	2	2	2	2	4	2	5	5	4	1	3
2021-08-06	47	1	1	8	4	fonctionnaire	4	4	2		2	2	2	2	2	2	2	2	0	0	0	0	0	0	0	0	0	4	4	4	5	5	5	3	3	2	5	4	2	2	4	4	4	1	2	5	4	1	2
2021-06-25	60	1	1	8	4	fonctionnaire	4	2	2		2	2	2	2	2	2	1	1	1	1	1	1	0	0	0	0	0	2	1	2	4	5	5	5	5	2	5	5	2	3	4	4	2	1	2	2	1	1	1
2021-03-24	32	1	1	2	4	profession liberale	4	4	2		2	2	2	2	2	1	1	1	0	1	0	1	1	0	0	0	0	2	2	2	4	4	4	4	4	4	4	5	3	2	4	4	2	4	4	4	2	4	3
2021-07-25	45	1	1	8	3	profession liberale	4	2	2		2	2	2	2	2	2	1	1	1	0	1	1	0	0	0	0	0	4	3	4	5	5	5	4	4	2	5	4	4	4	5	2	4	2	4	5	4	2	4
2021-04-05	26	2	2	1	2	profession liberale	4	2	2	2	2	2	1	2	2	1	1	1	1	0	1	0	0	0	0	0	0	4	4	4	4	4	4	4	4	4	4	4	4	4	4	4	4	4	4	5	2	2	4
2021-03-24	40	1	1	1	3	fonctionnaire	4	3	2		2	2	2	2	2	2	1	1	1	1	1	0	0	0	0	0	0	3	2	4	4	5	4	4	2	2	4	2	2	2	4	4	2	2	2	4	2	2	2
2021-05-07	40	2	1	4	3	fonctionnaire	4	2	2	2	2	2	1	2	2	2	1	1	1	1	1	0	0	0	0	0	0	4	4	4	4	4	4	4	4	2	4	4	2	4	4	4	2	2	2	4	4	2	2
2021-03-23	21	2	1	4	3	fonctionnaire	4	4	2	2	2	2	1	2	1	2	1	1	1	0	1	1	0	0	0	0	0	4	4	4	4	4	4	3	2	2	2	2	2	1	4	3	4	3	3	4	2	2	3
2021-04-12	34	2	1	1	3	employe prive	4	2	2	1	2	2	1	2	2	2	1	1	0	1	1	1	0	0	0	0	0	2	2	4	4	4	4	4	4	2	4	4	2	4	4	4	2	2	2	2	2	2	2
2021-04-06	36	2	1	1	2	fonctionnaire	4	3	2	2	2	2	2	2	2	2	1	1	0	1	1	1	0	0	0	0	0	2	2	2	4	4	4	2	2	2	2	2	2	2	4	4	4	4	2	2	2	2	2
2021-04-07	32	2	1	1	3	fonctionnaire	4	2	2	1	2	2	2	2	2	2	2	1	0	1	1	1	0	0	0	0	0	4	2	4	5	5	3	5	2	2	2	2	2	2	4	4	2	2	4	2	2	2	2
2021-04-08	63	1	1	2	3	fonctionnaire	4	3	2		2	1	2	2	2	2	1	1	0	1	1	1	0	0	0	0	0	4	2	4	4	4	4	4	2	2	2	2	2	2	4	4	2	2	2	2	4	2	2
2021-04-13	34	2	1	1	4	fonctionnaire	4	2	2	2	2	2	1	1	2	2	1	1	0	1	1	1	0	0	0	0	0	2	2	4	5	5	3	3	3	2	4	2	2	4	5	4	2	2	4	2	2	2	2
2021-04-05	35	2	3	1	3	profession liberale	4	3	1	2	1	2	1	2	2	2	1	1	0	1	1	1	0	0	0	0	0	2	2	4	5	4	3	2	2	2	2	2	2	2	4	4	2	2	2	2	2	2	2
2021-03-25	46	1	1	4	3	fonctionnaire	4	3	2		2	1	1	2	1	2	1	1	1	1	0	0	1	0	0	0	0	2	2	4	4	4	4	4	4	2	2	4	2	2	4	4	2	2	4	4	2	2	2
2021-04-16	25	1	2	4	3	etudiant	4	4	2		2	2	1	2	2	2	2	1	1	0	1	0	1	0	0	0	0	2	2	2	4	4	4	5	2	2	4	2	2	2	4	4	2	2	2	4	4	2	2
2021-04-01	29	1	2	2	3	fonctionnaire	4	3	2		2	2	1	2	2	2	2	1	1	0	1	0	1	0	0	0	0	2	2	2	4	4	4	2	4	2	4	4	4	4	3	3	2	2	2	4	4	4	3
2021-03-23	34	1	1	4	3	profession liberale	4	2	2		2	2	2	1	2	2	1	1	1	0	1	0	1	0	0	0	0	4	4	4	4	4	4	4	4	4	4	4	4	4	4	4	4	4	4	3	2	2	2
2021-03-24	42	1	1	1	3	employe prive	4	2	2		2	2	1	2	2	2	1	1	0	1	1	0	1	0	0	0	0	2	2	2	4	5	4	4	4	4	4	4	2	2	4	4	4	2	2	2	2	2	2
2021-03-23	34	1	1	4	3	fonctionnaire	4	2	2		1	2	1	2	2	2	2	1	0	1	1	0	1	0	0	0	0	3	2	4	5	4	4	4	5	4	4	4	4	4	3	3	2	1	4	1	1	1	2
2021-04-03	42	1	1	4	3	fonctionnaire	4	2	2		2	2	2	2	2	2	1	1	0	1	1	0	1	0	0	0	0	4	4	4	4	4	4	3	4	2	4	3	2	2	4	4	2	2	4	4	2	2	2
2021-03-24	28	1	2	1	2	profession liberale	4	4	2		2	2	2	2	2	2	2	1	0	1	1	0	1	0	0	0	0	2	2	4	4	5	4	4	2	2	4	4	2	4	2	2	2	4	4	4	2	2	2
2021-03-25	24	2	2	1	3	profession liberale	4	3	2	2	2	2	2	2	2	2	1	1	0	1	1	0	1	0	0	0	0	4	2	4	4	2	4	4	4	2	4	4	4	2	2	4	4	2	2	4	4	2	4
2021-03-24	32	2	1	1	3	employe prive	4	2	1	2	1	2	1	2	1	2	1	1	0	1	0	1	1	0	0	0	0	2	2	4	5	5	4	4	2	2	4	3	2	3	5	4	2	3	2	2	2	2	1
2021-04-05	31	2	2	1	3	fonctionnaire	4	3	2	2	2	2	1	2	2	2	1	1	0	1	0	1	1	0	0	0	0	2	2	2	4	4	4	2	2	2	2	2	2	2	4	4	2	2	2	2	2	2	2
2021-03-25	38	1	1	1	1	profession liberale	4	2	2		2	2	2	2	2	2	2	1	0	1	0	1	1	0	0	0	0	2	2	4	5	5	4	4	4	2	4	4	2	2	4	4	2	2	2	4	2	2	2
2021-04-01	25	1	2	1	4	profession liberale	4	2	2		2	2	2	2	2	2	2	1	1	1	0	1	1	0	0	0	0	4	3	3	3	3	3	3	3	3	3	3	3	3	3	3	3	3	3	3	3	4	3
2021-03-31	29	1	1	1	3	fonctionnaire	4	3	1		2	2	2	2	2	2	1	1	0	0	1	1	1	0	0	0	0	2	2	2	4	4	4	4	2	2	4	2	2	2	4	4	2	2	2	4	2	2	2
2021-04-12	48	1	1	1	3	fonctionnaire	4	2	2		2	2	2	2	1	2	2	1	0	0	1	1	1	0	0	0	0	4	4	4	4	4	4	4	4	2	4	4	4	4	4	4	2	2	2	4	2	2	2
2021-04-21	30	1	1	1	3	fonctionnaire	4	2	2		2	2	2	2	2	2	2	1	0	0	1	1	1	0	0	0	0	2	2	2	4	4	4	4	4	2	4	4	2	2	4	4	2	2	2	4	2	2	3
2021-04-21	30	2	2	1	3	fonctionnaire	4	4	2	2	2	2	2	2	1	2	2	1	0	0	1	1	1	0	0	0	0	4	2	2	4	4	4	4	4	2	2	4	2	2	3	3	2	3	4	4	4	4	2
2021-05-07	30	1	1	2	3	profession liberale	4	2	2		2	2	2	2	2	2	1	1	0	0	1	1	0	1	0	0	0	4	2	2	4	4	4	4	4	2	4	4	4	4	4	4	2	2	2	4	2	2	2
2021-03-23	28	2	2	2	3	fonctionnaire	4	3	2	2	2	2	2	2	2	2	2	1	0	1	0	0	1	1	0	0	0	4	4	4	4	4	4	4	4	3	2	4	2	2	3	3	2	2	2	4	2	3	4
2021-03-25	32	1	1	1	2	profession liberale	4	2	2		2	2	2	2	1	2	2	1	0	1	0	0	1	1	0	0	0	2	2	3	4	4	4	5	4	4	4	2	2	2	4	4	2	2	2	2	2	2	2
2021-03-31	30	1	2	1	3	fonctionnaire	4	3	2		2	2	2	2	1	2	1	1	0	0	1	0	1	1	0	0	0	4	4	4	4	4	4	4	4	2	4	4	2	2	4	4	2	2	2	4	2	2	2
2021-04-13	71	1	1	4	3	fonctionnaire	4	3	2		1	2	2	2	2	2	1	1	0	0	1	0	1	1	0	0	0	4	4	4	4	4	4	4	2	2	2	2	2	2	4	4	2	2	2	4	2	2	2
2021-03-27	39	2	1	1	3	fonctionnaire	4	2	2	2	2	2	1	2	2	2	1	1	1	1	1	1	1	1	0	0	0	4	4	4	4	4	4	3	3	3	3	2	2	2	4	4	3	2	3	5	2	2	2
2021-03-25	32	2	1	2	4	profession liberale	4	2	2	2	2	2	2	2	2	1	2	1	1	1	0	0	0	0	1	0	0	2	4	2	4	4	4	4	4	2	4	2	2	4	4	4	2	3	4	4	2	2	2
2021-03-25	34	1	1	1	1	profession liberale	4	2	2		2	2	1	2	1	2	1	1	0	1	1	0	0	0	1	0	0	2	2	4	4	5	4	3	2	2	4	2	2	2	4	4	2	4	4	4	2	2	2
2021-03-29	49	1	1	3	3	fonctionnaire	4	2	2		2	2	2	2	2	2	1	1	0	0	1	1	0	0	1	0	0	4	4	3	4	4	4	4	4	3	4	3	3	4	4	4	4	2	2	4	4	2	2
2021-04-06	34	2	1	1	3	fonctionnaire	4	2	2	2	2	2	2	2	2	2	2	1	0	0	1	1	0	0	1	0	0	2	2	2	4	4	4	2	2	2	2	2	2	2	4	4	2	2	4	2	2	2	2
2021-03-26	54	1	1	2	3	profession liberale	4	3	2		2	2	1	2	2	2	1	1	0	1	0	0	1	0	1	0	0	3	3	3	3	3	3	2	2	2	2	4	2	2	2	2	3	3	3	3	5	2	5
2021-03-23	30	1	2	2	3	fonctionnaire	4	2	2		2	2	2	2	2	2	1	1	0	0	0	1	1	0	1	0	0	4	4	4	4	5	5	5	4	4	4	4	2	2	3	4	3	4	2	5	4	2	3
2021-04-12	34	2	1	1	2	fonctionnaire	4	3	1	1	2	2	1	2	2	2	2	1	0	1	1	0	0	0	0	1	0	2	2	2	4	4	4	4	4	2	4	2	2	4	4	4	2	2	2	2	2	2	2
2021-04-05	29	2	2	1	3	employe prive	4	3	1	2	2	2	2	2	2	2	1	1	0	0	0	1	1	0	0	1	0	2	2	2	4	4	4	4	4	4	4	4	2	4	4	4	2	2	4	4	2	2	2
2021-04-15	24	1	2	2	3	etudiant	4	4	2		2	2	2	2	1	2	2	1	0	0	0	1	1	0	0	1	0	4	2	4	5	4	5	2	2	2	2	2	2	2	5	5	2	2	5	2	5	2	2
2021-03-29	32	1	1	1	3	fonctionnaire	4	2	1		2	2	2	2	2	2	1	1	0	0	0	1	1	0	0	1	0	3	2	4	4	4	4	2	2	2	2	2	2	2	4	4	2	4	4	4	4	4	2
2021-04-01	30	2	1	1	2	fonctionnaire	4	3	2	2	2	2	1	2	1	2	1	1	0	0	1	1	0	1	0	1	0	4	4	4	4	4	4	4	2	2	4	4	4	4	4	4	4	4	4	4	2	2	2
2021-03-25	53	1	1	1	2	profession liberale	4	3	2		2	2	1	2	2	2	2	1	0	0	0	1	0	0	1	1	0	2	2	3	5	5	4	5	3	2	2	3	2	2	4	4	2	4	4	4	2	2	2
2021-04-12	26	2	2	1	3	employe prive	4	2	2	2	2	2	2	2	2	2	1	1	0	0	0	0	1	0	1	1	0	2	2	2	2	4	4	4	4	4	2	4	4	4	4	4	4	4	4	5	2	2	2
2021-03-26	42	1	1	1	3	fonctionnaire	4	2	2		2	2	1	2	2	2	1	1	1	1	1	1	1	1	1	1	0	4	4	4	5	5	5	3	3	3	4	2	3	3	5	5	1	3	3	5	2	1	1
2021-04-15	21	1	2	1	3	etudiant	4	4	2		2	2	2	2	2	2	2	2	0	0	0	0	0	0	0	0	0	4	4	4	4	4	4	4	4	2	5	4	2	2	4	2	2	2	2	4	2	2	4
2021-04-15	25	1	2	2	3	etudiant	4	3	2		2	2	1	2	2	2	2	2	0	0	0	0	0	0	0	0	0	4	3	3	5	5	5	4	3	2	5	4	2	2	2	2	2	2	4	4	4	2	2
2021-04-16	21	1	2	5	3	etudiant	4	4	2		2	2	1	2	2	2	2	2	0	0	0	0	0	0	0	0	0	1	4	1	5	4	4	5	2	2	2	2	2	1	4	5	2	2	2	2	2	2	2
2021-03-24	38	1	1	2	3	fonctionnaire	4	2	2		2	2	2	2	1	2	2	2	0	0	0	0	0	0	0	0	0	3	4	4	3	3	4	4	4	2	4	4	2	4	2	3	4	2	2	4	2	2	4
2021-03-29	25	2	2	1	3	fonctionnaire	4	3	2	2	2	2	1	2	1	2	2	2	0	0	0	0	0	0	0	0	0	2	2	2	4	4	4	4	4	4	2	4	2	4	4	4	2	2	2	4	4	2	2
2021-04-21	24	2	2	1	3	fonctionnaire	4	2	2	2	2	2	2	2	2	2	2	2	0	0	0	0	0	0	0	0	0	4	2	4	4	4	4	4	4	2	4	4	2	4	4	4	2	2	2	4	4	2	4
2021-03-25	45	1	1	1	1	profession liberale	4	2	2		2	2	2	2	2	2	2	2	0	0	0	0	0	0	0	0	0	2	2	3	4	5	4	4	4	4	4	2	2	2	4	4	2	2	4	4	2	2	2
2021-03-25	56	2	4	1	1	profession liberale	4	3	2	2	2	2	2	2	2	2	2	2	0	0	0	0	0	0	0	0	0	4	4	4	4	3	3	4	4	2	4	2	4	2	3	3	4	2	3	2	5	4	2
2021-03-30	18	1	2	1	2	profession liberale	4	4	2		2	2	2	2	2	2	2	2	0	0	0	0	0	0	0	0	0	3	3	3	3	3	4	4	3	3	3	3	3	3	4	4	2	3	4	3	3	1	3
2021-03-31	42	2	1	1	1	profession liberale	4	3	1	2	2	2	1	2	1	2	2	2	0	0	0	0	0	0	0	0	0	4	4	4	4	4	4	4	2	2	3	3	3	3	4	4	3	4	2	4	2	2	2
2021-04-02	31	1	1	1	1	profession liberale	4	2	2		2	2	1	2	2	2	2	2	0	0	0	0	0	0	0	0	0	3	3	3	3	3	3	4	3	2	2	2	2	2	4	4	3	4	4	5	2	5	2
2021-04-05	38	1	1	1	2	profession liberale	4	2	2		2	2	2	2	2	2	2	2	0	0	0	0	0	0	0	0	0	2	4	4	4	4	4	2	2	2	2	2	2	2	4	4	4	4	4	4	4	4	4
2021-04-07	41	2	1	4	2	profession liberale	4	3	2	2	2	1	1	2	1	2	2	2	0	0	0	0	0	0	0	0	0	4	4	4	4	4	5	4	4	2	4	4	2	4	4	4	2	2	2	2	2	2	2
2021-04-16	38	1	1	4	1	profession liberale	4	4	2		2	2	2	2	2	2	2	2	0	0	0	0	0	0	0	0	0	4	4	4	4	4	4	4	4	4	4	2	2	4	4	4	4	4	4	4	4	2	2
2021-04-21	22	2	2	4	4	profession liberale	4	2	2	2	2	2	1	2	2	2	2	2	0	0	0	0	0	0	0	0	0	2	2	2	4	4	4	4	4	2	4	4	2	4	4	4	2	2	2	4	2	2	2
2021-04-21	21	2	2	1	1	profession liberale	4	3	2	2	2	2	2	2	2	2	1	2	0	0	0	0	0	0	0	0	0	2	2	2	4	4	4	4	4	4	4	4	4	4	4	4	2	2	2	2	2	3	2
2021-04-15	23	1	2	3	3	sans emploi	4	3	2		2	2	2	2	2	2	2	2	0	0	0	0	0	0	0	0	0	4	4	4	4	4	4	4	4	2	4	4	2	4	4	4	2	2	2	4	2	2	2
2021-06-16	20	2	1	9	4	etudiant	5	3	2	2	2	2	2	2	2	2	1	1	0	1	0	0	0	0	0	0	0	3	3	3	4	4	4	5	4	1	4	4	2	4	4	4	4	1	2	4	4	2	3
2021-06-17	27	1	2	9	4	etudiant	5	5	2		2	2	2	2	2	2	1	1	0	1	0	0	0	0	0	0	0	3	3	3	4	4	4	4	4	1	4	4	3	4	4	4	4	1	4	4	2	2	4
2021-06-25	20	2	2	9	4	etudiant	5	3	1	2	2	2	2	2	2	2	1	1	0	1	0	0	0	0	0	0	0	3	3	3	4	4	4	3	4	1	3	4	2	3	2	2	4	1	4	4	4	2	3
2021-05-22	28	2	1	10	2	profession liberale	5	1	2	2	2	2	2	2	2	2	2	1	0	1	0	0	0	0	0	0	0	1	1	1	4	4	4	5	4	2	4	4	2	2	4	4	2	4	2	2	4	2	4
2021-05-27	22	1	2	9	4	etudiant	5	4	1		2	2	2	2	2	2	1	1	1	1	0	0	0	0	0	0	0	3	3	3	5	5	5	4	4	1	4	4	4	4	4	4	2	1	4	4	2	2	4
2021-08-10	18	1	2	2	3	etudiant	5	3	2		2	2	2	2	2	2	2	1	0	0	1	0	0	0	0	0	0	4	4	4	4	4	4	5	4	2	4	4	2	2	4	4	2	3	3	4	2	4	2
2021-05-31	24	1	2	9	4	etudiant	5	3	2		2	2	2	2	2	2	1	1	1	1	1	0	0	0	0	0	0	4	4	4	5	5	4	5	4	1	4	4	2	2	4	4	2	1	2	4	4	2	5
2021-08-10	22	1	2	2	3	etudiant	5	5	2		2	2	2	2	2	2	1	1	1	1	1	0	0	0	0	0	0	4	4	4	4	4	4	4	4	2	5	4	2	2	4	4	4	2	4	4	2	3	2
2021-04-27	27	1	1	9	4	employe prive	5	3	2		2	2	2	2	2	2	1	1	0	0	1	1	0	0	0	0	0	2	2	2	5	5	4	4	5	1	4	3	2	2	5	5	2	1	4	4	2	4	5
2021-05-28	26	1	2	2	4	etudiant	5	2	2		2	2	2	2	2	1	2	1	0	0	1	1	0	0	0	0	0	4	2	4	4	4	4	4	2	2	4	4	2	2	4	4	2	2	2	4	2	2	2
2021-08-12	32	1	1	9	4	fonctionnaire	5	2	2		2	2	2	2	2	2	1	1	0	0	1	1	0	0	0	0	0	4	4	4	4	4	4	4	4	1	4	4	4	4	4	4	2	1	2	2	2	2	2
2021-04-27	31	1	1	9	4	employe prive	5	3	2		2	2	2	2	1	2	1	1	1	1	1	1	0	0	0	0	0	5	5	5	2	4	2	2	2	2	2	2	2	2	4	4	4	1	2	5	4	2	2
2021-05-23	32	2	1	10	2	profession liberale	5	3	2	2	2	2	1	2	2	2	2	1	1	1	1	1	0	0	0	0	0	4	3	4	5	3	4	5	3	2	5	4	3	4	4	3	2	2	5	3	2	2	5
2021-04-17	23	1	2	1	4	etudiant	5	3	2		2	2	2	2	2	2	2	1	0	0	0	0	1	0	0	0	0	2	2	2	2	4	2	2	4	2	2	4	2	2	2	4	4	2	4	4	2	2	2
2021-04-17	23	1	2	1	4	etudiant	5	4	2		2	2	1	2	2	2	1	1	0	0	0	0	1	0	0	0	0	2	2	2	4	4	4	5	4	2	5	2	2	2	2	2	2	2	2	4	2	2	2
2021-06-07	21	1	2	2	4	etudiant	5	3	2		2	2	2	2	2	2	2	1	0	0	0	0	1	0	0	0	0	4	4	4	4	4	4	4	4	2	4	4	2	2	2	4	2	2	4	4	2	2	4
2021-06-17	25	1	2	9	4	etudiant	5	4	2		2	2	2	2	2	2	2	1	0	0	0	0	1	0	0	0	0	2	2	2	5	2	4	4	4	1	4	4	4	4	4	4	4	1	2	4	2	2	3
2021-06-25	20	1	2	9	4	etudiant	5	5	2		2	2	2	2	2	2	2	1	0	0	0	0	1	0	0	0	0	4	3	4	4	4	4	4	4	1	4	4	3	3	2	2	4	1	3	4	4	2	3
2021-06-29	23	1	2	6	4	etudiant	5	3	2		2	2	2	2	2	2	1	1	0	0	0	0	1	0	0	0	0	2	2	2	4	3	3	4	2	2	4	2	2	2	4	4	2	2	2	2	2	2	2
2021-05-03	28	2	1	9	4	profession liberale	5	2	2	2	2	1	2	2	2	2	1	1	0	0	0	0	1	0	0	0	0	3	3	3	4	5	2	4	2	1	4	2	2	2	3	3	2	1	4	4	4	2	2
2021-06-29	22	2	1	6	4	etudiant	5	2	2	1	2	2	2	2	2	2	1	1	1	1	0	0	1	0	0	0	0	4	4	4	4	4	4	4	3	3	3	4	3	3	4	4	4	3	4	4	2	2	4
2021-05-26	37	1	1	9	4	fonctionnaire	5	2	2		2	2	2	2	1	2	1	1	1	1	0	0	1	0	0	0	0	4	4	4	5	5	3	5	2	1	2	2	2	2	4	4	2	1	4	4	4	2	4
2021-04-21	22	1	2	2	4	etudiant	5	2	1		2	2	2	2	2	2	2	1	0	0	0	1	1	0	0	0	0	2	4	2	4	4	4	4	4	2	4	4	2	2	4	4	2	2	4	4	4	2	4
2021-05-31	20	1	2	2	4	etudiant	5	3	2		2	2	2	2	2	2	2	1	0	0	0	1	1	0	0	0	0	4	2	4	4	4	4	4	4	2	4	2	4	2	4	4	2	2	2	4	2	2	2
2021-05-24	29	1	1	10	4	etudiant	5	3	1		2	2	2	2	2	2	2	1	0	1	0	1	1	0	0	0	0	3	3	3	4	4	4	2	3	3	4	3	3	3	4	4	2	3	3	3	2	2	3
2021-05-25	28	1	1	10	4	etudiant	5	2	2		2	2	2	2	2	2	2	1	0	1	0	1	1	0	0	0	0	3	3	3	4	4	4	4	4	3	4	4	3	3	4	4	2	3	3	4	2	2	4
2021-05-25	26	1	2	10	4	etudiant	5	3	2		2	2	2	2	2	2	2	1	0	1	0	1	1	0	0	0	0	3	2	4	4	5	4	4	4	3	4	3	3	3	4	4	2	3	3	4	2	2	4
2021-05-25	23	2	2	10	4	etudiant	5	3	2	2	2	2	2	2	2	2	2	1	0	1	0	1	1	0	0	0	0	3	2	3	4	5	4	5	4	3	5	3	3	3	4	4	2	4	3	3	2	2	3
2021-08-11	21	1	2	9	4	etudiant	5	0	2		2	2	2	2	2	2	1	1	0	0	1	1	1	0	0	0	0	4	4	4	4	3	4	4	3	1	4	4	3	3	4	4	2	1	2	4	4	4	2
2021-05-19	55	2	1	10	3	profession liberale	5	3	2	2	2	2	2	2	2	2	2	1	1	1	1	1	1	0	0	0	0	2	2	2	5	5	4	4	4	3	4	3	3	3	4	3	1	2	2	3	2	1	3
2021-04-22	30	1	1	9	5	profession liberale	5	3	2		2	2	2	2	1	2	1	1	0	0	1	0	0	1	0	0	0	4	4	4	4	4	3	4	4	2	4	2	2	2	4	4	4	1	4	4	4	1	1
2021-05-24	25	1	1	10	4	etudiant	5	2	2		2	2	2	2	2	2	2	1	1	0	1	0	0	1	0	0	0	3	2	3	4	5	4	4	3	2	5	3	3	4	4	4	2	3	3	4	2	2	3
2021-05-24	26	1	2	10	4	etudiant	5	3	2		2	2	2	2	2	2	1	1	1	0	1	0	0	1	0	0	0	3	3	2	4	5	4	4	3	3	4	4	3	3	4	4	1	3	3	3	2	1	3
2021-05-19	25	2	2	10	3	sans emploi	5	2	2	2	2	2	1	2	2	2	1	1	1	0	1	0	0	1	0	0	0	4	4	4	5	5	4	4	3	2	4	2	2	2	4	4	2	2	3	5	2	2	2
2021-08-10	27	1	2	9	4	employe prive	5	3	2		1	2	2	2	2	2	1	1	1	1	1	1	0	1	0	0	0	4	4	4	4	4	4	4	4	1	4	4	4	4	4	4	2	1	4	4	4	4	4
2021-06-17	25	2	2	9	4	etudiant	5	2	2	2	2	2	2	2	2	2	1	1	0	0	0	0	0	0	1	0	0	4	4	4	4	4	4	4	4	1	4	4	2	4	5	5	2	1	4	2	2	2	4
2021-05-22	18	1	2	10	3	sans emploi	5	1	2		2	2	2	2	2	2	2	1	0	1	1	0	0	0	1	0	0	1	1	1	3	3	3	4	4	4	4	5	5	4	1	2	2	2	2	4	2	2	2
2021-05-22	34	1	1	10	1	profession liberale	5	2	2		2	2	2	2	2	2	2	1	0	1	0	1	0	0	1	0	0	1	1	1	4	4	4	5	4	4	2	5	1	3	4	4	2	2	4	2	2	2	2
2021-05-24	22	1	2	10	4	etudiant	5	3	2		2	2	2	2	2	2	2	1	0	0	1	0	1	0	1	0	0	2	2	2	4	5	5	5	5	5	5	5	5	5	5	5	2	2	4	5	2	2	2
2021-04-17	27	1	2	2	4	etudiant	5	3	2		2	2	2	2	2	2	2	1	0	0	1	1	1	0	1	0	0	4	2	4	4	4	4	5	5	2	2	4	4	4	4	4	2	2	4	4	4	4	4
2021-05-20	37	1	1	10	4	fonctionnaire	5	2	2		2	2	1	2	2	2	2	1	1	1	1	1	1	0	1	0	0	3	4	3	5	3	4	5	3	3	5	4	3	5	5	3	2	2	4	4	2	2	5
2021-07-06	27	1	2	9	4	employe prive	5	4	2		2	2	2	2	1	2	1	1	1	1	1	0	1	1	1	0	0	2	2	2	2	4	4	4	2	1	4	4	2	2	4	4	4	1	2	2	2	2	2
2021-04-27	46	1	1	9	4	fonctionnaire	5	3	1		2	2	1	2	2	2	1	1	1	1	1	1	1	1	1	0	0	3	3	3	2	4	2	3	3	2	3	2	3	2	4	4	4	1	2	4	4	2	4
2021-05-28	18	1	2	2	4	etudiant	5	3	2		2	2	2	2	2	2	2	1	0	0	0	1	1	0	0	1	0	2	2	2	4	4	4	4	4	2	4	4	2	2	4	4	4	2	2	4	2	2	2
2021-04-27	30	1	1	9	4	fonctionnaire	5	3	2		2	2	2	2	2	2	1	1	0	1	0	0	0	0	1	1	0	5	5	5	5	5	2	5	4	2	3	3	2	4	5	5	4	1	4	2	2	2	4
2021-05-20	32	1	1	10	3	profession liberale	5	3	2		2	2	2	2	2	2	2	1	1	1	1	0	0	0	1	1	0	2	4	2	5	5	5	5	3	2	5	3	3	3	4	4	2	1	2	2	2	1	1
2021-06-09	18	2	2	2	4	etudiant	5	5	2	2	2	2	2	2	1	2	2	1	0	0	1	1	0	0	1	1	0	4	2	4	2	4	2	4	4	2	4	4	2	4	2	4	2	2	2	4	4	2	2
2021-08-13	31	1	1	9	4	employe prive	5	3	2		2	2	2	2	2	2	1	1	0	0	0	0	1	0	1	1	0	3	2	3	4	4	4	4	4	1	4	4	3	4	4	4	2	1	4	4	2	2	3
2021-06-29	19	1	2	1	4	etudiant	5	3	2		2	2	2	2	2	2	2	1	0	0	0	0	1	0	1	1	0	2	2	2	4	4	4	4	4	2	2	2	2	2	4	4	2	2	2	4	4	2	4
2021-05-20	37	2	1	10	2	sans emploi	5	2	2	2	2	2	1	2	2	2	2	1	0	0	0	0	1	0	1	1	0	3	4	4	5	5	4	5	3	2	5	3	3	2	4	4	2	2	3	3	2	2	2
2021-08-11	27	1	1	9	3	profession liberale	5	2	2		2	2	2	2	1	2	1	1	1	1	1	1	1	0	1	1	1	3	3	3	4	4	4	4	3	1	4	4	2	3	4	4	2	1	2	2	2	2	2
2021-05-20	22	2	2	2	4	etudiant	5	3	2	2	2	2	2	2	2	2	2	2	0	0	0	0	0	0	0	0	0	2	2	2	4	2	2	4	4	2	4	2	2	2	4	4	2	2	2	2	2	2	4
2021-05-24	26	1	2	10	4	etudiant	5	3	2		2	2	2	2	2	2	2	2	0	0	0	0	0	0	0	0	0	3	4	3	5	5	4	4	4	3	4	4	5	4	4	4	1	3	3	3	2	2	3
2021-05-24	25	1	1	10	4	etudiant	5	2	2		2	2	2	2	2	2	2	2	0	0	0	0	0	0	0	0	0	3	2	3	4	4	4	4	3	3	4	3	3	3	4	4	2	3	3	3	2	2	5
2021-05-26	21	1	2	1	4	etudiant	5	1	2		2	2	2	2	2	2	2	2	0	0	0	0	0	0	0	0	0	2	2	2	4	4	4	4	4	2	4	4	4	2	4	4	2	2	2	4	4	4	4
2021-05-26	24	1	2	1	4	etudiant	5	5	2		2	2	2	2	2	2	2	2	0	0	0	0	0	0	0	0	0	2	4	2	4	4	4	4	4	2	4	4	2	2	4	4	4	2	2	4	2	2	2
2021-05-26	20	2	2	2	4	etudiant	5	3	2	2	2	2	2	2	2	2	2	2	0	0	0	0	0	0	0	0	0	2	2	2	4	4	4	5	4	2	4	2	2	4	4	4	2	4	4	4	4	2	4
2021-05-27	23	1	2	9	4	etudiant	5	2	2		2	2	2	2	2	2	1	2	0	0	0	0	0	0	0	0	0	2	2	2	4	4	4	4	4	1	2	4	2	4	4	4	2	1	4	2	2	2	3
2021-05-27	22	2	2	9	4	etudiant	5	3	2	2	2	2	2	2	2	2	1	2	0	0	0	0	0	0	0	0	0	3	3	3	5	5	5	5	5	1	4	4	2	2	5	5	1	1	4	5	4	2	3
2021-05-31	20	1	2	3	4	etudiant	5	3	2		2	2	2	2	2	2	2	2	0	0	0	0	0	0	0	0	0	2	2	2	4	4	4	2	4	2	4	4	2	2	4	4	2	2	2	2	2	2	2
2021-05-31	20	1	2	2	4	etudiant	5	3	2		2	2	2	2	2	2	2	2	0	0	0	0	0	0	0	0	0	2	2	2	4	4	4	2	2	2	2	4	2	2	2	2	2	2	2	2	4	2	4
2021-06-09	19	2	2	2	4	etudiant	5	4	2	2	2	2	2	2	2	2	1	2	0	0	0	0	0	0	0	0	0	2	2	4	4	4	4	2	2	2	2	4	2	2	4	4	2	4	4	4	2	2	4
2021-06-10	23	2	2	1	4	etudiant	5	4	1	2	2	2	1	2	2	2	2	2	0	0	0	0	0	0	0	0	0	2	2	4	4	4	4	4	4	2	4	4	2	4	4	4	2	2	2	4	2	2	2
2021-06-10	24	2	2	2	4	etudiant	5	5	2	2	2	2	1	2	2	2	1	2	0	0	0	0	0	0	0	0	0	3	2	2	4	4	3	3	3	2	3	3	2	2	4	3	1	2	1	4	3	2	3
2021-06-15	23	1	2	9	4	etudiant	5	5	2		2	2	2	2	2	2	1	2	0	0	0	0	0	0	0	0	0	2	2	2	4	4	4	4	4	1	4	4	3	2	4	4	2	1	4	4	2	2	4
2021-06-21	19	1	2	2	4	etudiant	5	2	2		2	2	2	2	2	2	2	2	0	0	0	0	0	0	0	0	0	2	2	4	4	4	4	4	4	2	4	4	4	4	4	4	4	2	2	4	4	2	4
2021-06-25	22	1	2	9	4	etudiant	5	3	1		2	2	2	2	2	2	2	2	0	0	0	0	0	0	0	0	0	4	3	4	4	4	4	4	4	1	4	4	3	3	4	4	2	1	4	2	2	2	2
2021-06-25	29	1	1	9	4	etudiant	5	3	1		2	2	2	2	2	2	2	2	0	0	0	0	0	0	0	0	0	4	4	4	4	4	4	4	4	1	4	4	4	4	2	2	2	1	4	4	4	4	4
2021-06-25	22	1	2	9	4	etudiant	5	2	2		2	2	2	2	2	2	2	2	0	0	0	0	0	0	0	0	0	4	3	4	4	3	4	4	4	1	4	4	2	3	4	4	2	1	4	4	4	2	3
2021-06-29	22	1	2	6	4	etudiant	5	3	2		2	2	2	1	1	2	1	2	0	0	0	0	0	0	0	0	0	2	2	2	4	4	4	4	4	3	4	4	2	3	4	4	2	2	2	4	4	2	4
2021-06-29	22	2	2	6	4	etudiant	5	3	2	2	2	2	2	2	1	2	1	2	0	0	0	0	0	0	0	0	0	2	2	2	4	4	4	4	3	3	4	4	2	3	4	4	4	3	2	4	4	2	4
2021-06-29	19	1	2	6	4	etudiant	5	3	2		2	2	2	2	1	2	2	2	0	0	0	0	0	0	0	0	0	2	2	2	4	4	4	2	2	2	2	4	2	2	4	4	3	2	2	4	4	2	2
2021-06-29	21	1	2	6	4	etudiant	5	5	2		2	2	2	1	1	2	1	2	0	0	0	0	0	0	0	0	0	2	2	2	4	4	4	4	2	2	2	4	2	2	4	4	4	3	2	4	4	4	3
2021-06-29	19	1	2	6	4	etudiant	5	7	2		2	2	2	2	1	2	1	2	0	0	0	0	0	0	0	0	0	2	2	2	4	4	4	4	2	2	2	4	2	2	4	4	2	3	3	3	3	3	3
2021-06-29	24	1	2	6	4	etudiant	5	3	2		2	2	2	2	2	2	1	2	0	0	0	0	0	0	0	0	0	2	2	2	4	2	2	2	2	2	2	2	2	2	4	4	2	2	2	2	2	2	2
2021-06-29	19	2	2	6	4	etudiant	5	1	2	2	2	2	2	2	1	2	1	2	0	0	0	0	0	0	0	0	0	4	4	4	4	4	4	4	2	2	4	4	2	2	4	4	4	3	2	4	2	2	4
2021-06-29	19	2	2	6	4	etudiant	5	5	2	2	2	2	2	2	2	2	2	2	0	0	0	0	0	0	0	0	0	2	2	2	4	4	4	4	3	3	4	4	4	3	4	4	2	3	2	4	2	2	4
2021-06-29	19	2	2	6	4	etudiant	5	2	2	2	2	2	2	2	2	2	2	2	0	0	0	0	0	0	0	0	0	4	4	4	4	4	4	4	3	4	4	4	2	2	4	4	4	3	2	4	2	2	4
2021-06-29	20	2	2	6	4	etudiant	5	3	2	2	2	2	2	2	2	2	1	2	0	0	0	0	0	0	0	0	0	4	4	4	4	4	4	4	4	2	2	4	2	2	4	4	4	2	5	4	4	4	4
2021-06-29	22	2	2	6	5	etudiant	5	3	2	2	2	2	2	2	2	2	1	2	0	0	0	0	0	0	0	0	0	2	2	2	4	4	4	4	4	2	2	4	2	2	4	4	4	2	2	4	4	2	4
2021-06-29	19	2	1	6	4	etudiant	5	2	2	2	2	2	1	2	2	2	2	2	0	0	0	0	0	0	0	0	0	2	2	2	4	4	4	4	4	2	2	4	2	4	4	4	4	2	2	2	2	2	4
2021-06-29	21	2	2	6	4	etudiant	5	5	2	2	2	2	2	2	2	2	2	2	0	0	0	0	0	0	0	0	0	4	4	4	4	4	4	4	4	2	2	4	2	4	4	4	2	2	2	2	2	4	4
2021-06-29	20	2	2	6	4	etudiant	5	5	1	2	1	2	1	2	2	2	2	2	0	0	0	0	0	0	0	0	0	4	4	4	4	4	2	5	4	2	4	4	2	2	4	4	2	2	2	2	2	2	4
2021-06-29	20	2	2	6	4	etudiant	5	5	2	2	2	2	2	2	1	2	1	2	0	0	0	0	0	0	0	0	0	2	2	2	4	4	4	4	2	2	2	2	2	2	4	4	2	2	2	2	2	2	4
2021-07-16	21	1	2	2	4	etudiant	5	5	2		2	2	2	2	2	2	2	2	0	0	0	0	0	0	0	0	0	2	1	1	1	1	1	1	1	1	1	1	1	1	1	1	1	1	1	1	1	1	1
2021-05-19	45	1	1	10	3	profession liberale	5	4	2		2	2	2	2	2	2	2	2	0	0	0	0	0	0	0	0	0	2	2	2	5	4	4	5	4	3	5	3	3	3	3	3	1	2	2	3	2	1	2
2021-05-19	32	1	1	10	3	profession liberale	5	3	2		2	2	2	2	2	2	2	2	0	0	0	0	0	0	0	0	0	2	2	2	4	4	4	5	4	3	4	3	3	3	4	4	2	2	2	3	2	1	2
2021-05-19	29	2	1	10	2	profession liberale	5	3	2	2	2	2	2	2	2	2	2	2	0	0	0	0	0	0	0	0	0	2	2	2	4	4	4	4	4	2	4	4	3	3	3	4	1	2	2	3	2	1	3
2021-05-21	41	1	1	10	3	profession liberale	5	5	2		2	2	2	2	2	2	2	2	0	0	0	0	0	0	0	0	0	2	2	2	4	4	3	4	3	2	5	3	3	3	4	4	1	1	1	1	1	1	4
2021-05-21	19	2	2	10	2	profession liberale	5	2	2	2	2	2	2	2	2	2	2	2	0	0	0	0	0	0	0	0	0	4	4	4	5	5	4	5	2	2	5	3	2	2	3	4	2	2	3	3	2	2	2
2021-08-07	44	1	1	2	5	profession liberale	5	3	2		2	2	2	2	2	2	1	2	0	0	0	0	0	0	0	0	0	4	4	4	4	4	4	4	4	2	4	4	3	2	4	4	2	2	4	5	2	4	2
2021-09-03	30	2	1	2	3	profession liberale	5	3	2	2	2	1	1	2	1	1	1	2	0	0	0	0	0	0	0	0	0	4	4	4	4	4	4	4	4	2	5	4	2	2	4	4	4	2	3	4	4	4	3
2021-09-08	40	1	1	2	3	profession liberale	5	2	2		2	2	1	2	2	2	1	2	0	0	0	0	0	0	0	0	0	2	2	2	4	4	4	4	4	2	4	4	2	2	4	3	4	2	4	5	2	4	2
2021-05-19	26	1	2	10	5	sans emploi	5	2	2		2	2	2	2	2	2	2	2	0	0	0	0	0	0	0	0	0	4	4	4	5	4	4	3	4	2	2	2	2	2	4	3	2	2	4	4	2	2	2
2021-06-14	65	1	1	8	4	sans emploi	5	5	2		2	2	2	2	2	2	1	2	0	0	0	0	0	0	0	0	0	3	3	3	5	5	5	4	1	2	4	2	1	2	4	4	4	2	2	3	2	2	1
2021-08-04	22	1	2	2	3	sans emploi	5	3	2		2	2	2	2	2	2	1	2	0	0	0	0	0	0	0	0	0	2	2	2	4	4	4	4	4	2	4	4	2	2	4	4	2	4	4	4	2	4	2
2021-09-06	21	1	2	2	3	sans emploi	5	3	2		2	2	2	2	2	2	1	2	0	0	0	0	0	0	0	0	0	4	2	4	4	4	4	4	4	2	4	4	2	2	4	4	4	2	4	4	4	4	2
2021-06-10	27	1	2	2	4	etudiant	5	4	2		2	2	2	2	2	2	1	1	0	0	1	0	0	1	0	0	1	2	1	1	5	4	4	5	4	5	5	5	4	4	4	5	2	5	1	5	4	2	2
2021-03-25	18	1	2	2	3	profession liberale	5	4	2		2	2	2	2	2	2	2	2	0	0	0	0	0	0	0	0	0	2	2	2	4	2	4	4	2	2	2	4	2	2	2	4	4	4	2	4	2	4	4
2021-03-25	25	1	2	2	4	profession liberale	5	3	2		2	2	2	2	2	2	1	1	0	0	0	0	1	0	0	0	0	2	2	2	4	4	4	5	4	2	4	4	4	2	4	4	2	4	2	4	2	2	3
2021-05-31	22	1	2	2	4	etudiant	5	3	1		2	2	2	2	2	2	1	2	0	0	0	0	0	0	0	0	0	2	2	4	4	4	2	2	4	2	4	2	2	4	4	4	2	2	2	2	2	2	2
2021-06-10	23	2	2	2	4	etudiant	5	1	2	2	2	2	2	2	2	2	1	1	1	1	1	0	0	0	0	0	0	1	1	1	5	4	4	5	5	3	5	5	2	1	4	4	4	3	2	5	4	5	2
2021-05-22	20	2	2	10	1	profession liberale	5	3	2	2	2	2	2	2	2	2	2	2	0	0	0	0	0	0	0	0	0	3	3	2	4	4	3	2	3	2	2	3	3	3	4	3	1	4	3	3	2	2	3
2021-05-21	26	1	1	10	1	profession liberale	5	3	2		2	2	2	2	2	2	2	2	0	0	0	0	0	0	0	0	0	2	3	3	4	4	3	4	5	4	5	4	4	3	3	4	1	4	4	4	3	2	2
2021-03-30	19	1	2	2	4	etudiant	5	3	2		2	2	2	2	2	1	2	1	0	0	1	0	1	0	0	0	0	2	2	2	4	4	4	5	2	2	5	4	4	2	4	4	2	4	4	4	2	2	2
2021-04-20	19	1	2	3	4	sans emploi	5	3	2		2	2	2	2	2	2	2	1	0	0	0	1	1	0	1	0	0	3	3	2	4	4	4	4	2	2	4	4	2	2	4	4	2	2	2	4	4	4	4
2021-05-19	31	2	3	10	5	fonctionnaire	5	3	2	2	2	2	1	2	2	1	2	1	1	0	1	0	0	0	0	1	0	3	4	4	5	5	5	5	5	2	5	5	3	2	5	5	1	2	5	3	2	4	3
2021-05-26	22	1	2	1	4	etudiant	5	3	1		2	2	2	2	2	2	2	2	0	0	0	0	0	0	0	0	0	2	2	4	4	4	4	4	4	2	4	4	2	4	4	4	2	2	2	4	2	2	2
2021-05-21	28	1	1	10	1	profession liberale	5	3	1		2	2	2	2	2	2	2	2	0	0	0	0	0	0	0	0	0	2	3	3	4	4	3	4	3	3	2	3	3	4	4	4	2	4	3	4	2	1	3
2021-05-22	25	1	1	10	1	profession liberale	5	3	2		2	2	2	2	2	2	2	2	0	0	0	0	0	0	0	0	0	2	3	3	4	5	4	4	3	3	4	3	3	2	4	4	1	3	3	3	2	2	3
2021-07-26	19	1	2	2	3	sans emploi	5	5	2		2	2	2	2	2	2	1	2	0	0	0	0	0	0	0	0	0	4	4	4	4	4	4	3	4	2	4	4	1	2	4	4	4	2	4	4	4	4	2
2021-03-25	22	1	2	2	3	profession liberale	5	1	2		2	2	2	2	2	2	2	2	0	0	0	0	0	0	0	0	0	2	2	2	4	4	4	2	2	2	2	2	2	2	4	4	4	2	2	4	2	2	2
2021-05-22	26	1	1	10	1	profession liberale	5	2	2		2	2	2	2	2	2	2	2	0	0	0	0	0	0	0	0	0	2	3	2	4	5	4	4	3	2	2	3	3	3	4	4	1	3	3	3	2	2	3
2021-05-22	27	1	1	10	3	profession liberale	5	2	2		2	2	2	2	2	2	2	2	0	0	0	0	0	0	0	0	0	3	3	3	4	4	4	2	3	3	2	3	3	4	4	4	1	4	3	3	2	2	3
2021-03-23	28	2	1	2	4	fonctionnaire	5	0	1	2	2	2	1	2	2	2	1	1	1	1	0	1	0	0	1	1	1	4	4	4	4	4	4	4	4	4	4	4	4	4	4	4	4	2	4	4	4	4	4
2021-05-20	26	2	1	10	3	profession liberale	5	2	1	2	2	2	2	2	2	2	2	2	0	0	0	0	0	0	0	0	0	2	3	2	1	1	3	2	3	2	1	3	2	3	3	4	1	3	2	3	2	1	3
2021-05-22	25	1	1	10	1	profession liberale	5	3	2		2	2	2	2	2	2	2	2	0	0	0	0	0	0	0	0	0	3	3	2	4	4	4	2	3	3	2	3	3	3	4	4	1	3	2	3	1	2	3
2021-05-22	26	1	1	10	1	profession liberale	5	2	2		2	2	2	2	2	2	2	2	0	0	0	0	0	0	0	0	0	3	2	2	4	4	3	4	3	3	4	3	3	3	4	4	1	3	3	3	2	2	3
2021-05-22	28	1	1	10	1	profession liberale	5	2	2		2	2	2	2	2	2	2	2	0	0	0	0	0	0	0	0	0	3	2	3	4	4	3	2	3	2	2	3	3	3	4	4	1	3	3	4	2	2	3
2021-05-22	29	1	1	10	1	profession liberale	5	2	2		2	2	2	2	2	2	2	2	0	0	0	0	0	0	0	0	0	2	2	3	4	4	3	4	4	2	4	3	4	3	4	4	1	4	2	3	4	2	3
2021-05-20	27	2	1	10	3	profession liberale	5	3	2	2	2	2	2	2	2	2	2	2	0	0	0	0	0	0	0	0	0	2	3	2	1	1	3	2	3	2	1	3	2	3	3	4	2	3	3	3	1	1	3
2021-05-20	25	1	2	10	5	profession liberale	5	3	2		2	2	2	2	2	2	2	2	0	0	0	0	0	0	0	0	0	2	3	2	1	1	3	2	3	3	1	3	3	3	4	4	1	3	3	3	1	1	3
2021-05-22	25	2	1	10	1	profession liberale	5	2	1	2	2	2	2	2	2	2	2	2	0	0	0	0	0	0	0	0	0	3	3	2	4	5	4	2	3	3	2	4	4	4	4	4	1	3	3	3	2	2	3
2021-06-04	22	1	2	2	4	etudiant	5	3	2		2	2	2	2	2	2	1	1	0	0	0	1	0	0	0	0	0	4	2	4	4	4	4	4	4	2	2	4	2	4	4	4	2	2	2	4	2	2	2
2021-05-24	22	2	2	2	4	sans emploi	5	3	1	2	2	2	2	2	2	2	1	1	1	1	0	0	1	0	1	1	0	4	4	4	4	4	4	4	4	2	4	4	2	2	4	4	2	2	2	4	4	2	2
2021-05-20	21	2	2	1	4	etudiant	5	2	2	2	2	2	1	2	2	2	2	2	0	0	0	0	0	0	0	0	0	2	4	4	4	4	4	4	4	2	4	4	2	2	4	2	2	4	2	2	2	2	4
2021-05-26	23	1	2	2	4	etudiant	5	23	2		2	2	2	2	2	2	2	2	0	0	0	0	0	0	0	0	0	4	4	4	4	4	4	4	4	2	4	4	4	4	4	4	2	2	2	4	4	4	2
2021-06-07	23	1	2	3	4	etudiant	5	1	2		2	2	1	2	2	1	1	2	0	0	0	0	0	0	0	0	0	2	2	2	4	4	4	4	4	2	4	4	4	4	4	4	4	2	2	4	2	2	2
2021-06-07	28	1	2	1	4	etudiant	5	5	2		2	2	1	2	2	2	2	2	0	0	0	0	0	0	0	0	0	2	2	4	4	4	4	3	4	2	4	4	2	2	4	4	2	2	2	4	4	2	2
2021-05-19	25	1	2	10	1	profession liberale	5	2	2		2	2	2	2	2	2	2	2	0	0	0	0	0	0	0	0	0	3	3	3	5	5	3	4	3	3	4	3	3	3	4	4	1	3	3	3	1	1	3
2021-05-21	28	1	1	10	1	profession liberale	5	4	2		2	2	2	2	2	2	2	2	0	0	0	0	0	0	0	0	0	2	3	2	4	4	4	2	3	3	2	3	3	3	4	4	1	4	3	3	2	1	4
2021-05-21	34	2	1	10	3	profession liberale	5	3	2	2	2	2	2	2	2	2	2	2	0	0	0	0	0	0	0	0	0	2	2	2	4	4	3	5	3	2	5	4	3	3	4	4	1	2	2	2	2	2	2
2021-05-22	25	2	1	10	1	profession liberale	5	3	2	2	2	2	2	2	2	2	2	2	0	0	0	0	0	0	0	0	0	3	4	3	4	4	4	2	3	2	2	3	3	3	4	4	1	4	2	3	2	1	3
2021-03-31	27	1	2	7	4	profession liberale	5	2	2		2	2	2	2	2	2	1	1	1	1	1	0	0	0	0	0	0	4	4	4	5	5	4	5	4	4	4	5	2	4	3	3	2	4	3	5	2	2	4
2021-08-01	20	1	2	2	3	sans emploi	5	5	2		2	2	1	2	2	2	1	1	0	0	0	0	1	0	0	0	0	4	4	4	4	4	4	3	4	2	5	4	2	3	4	4	2	2	4	4	2	4	2
2021-05-22	29	1	1	10	5	fonctionnaire	5	4	2		2	2	2	2	2	2	1	1	0	0	0	0	1	1	0	0	0	2	2	2	4	4	4	5	3	2	5	4	3	3	4	4	1	1	2	1	1	1	1
2021-06-17	25	1	2	2	4	etudiant	5	3	2		2	2	2	2	2	2	1	1	0	1	0	1	1	0	1	0	0	4	4	4	4	4	4	3	4	2	4	4	2	2	4	4	2	3	4	4	4	4	2
2021-05-31	30	1	2	2	5	etudiant	5	4	2		2	2	2	2	1	2	2	1	0	0	0	1	1	0	0	0	0	4	4	4	4	4	4	4	4	2	2	4	2	2	4	4	2	2	2	4	4	2	2
2021-05-19	25	1	2	10	4	profession liberale	5	3	2		2	2	2	2	2	2	2	1	0	1	0	1	1	0	0	0	0	3	4	4	5	5	4	3	3	2	5	4	5	3	5	4	1	4	1	2	2	1	4
2021-03-30	24	1	2	3	4	profession liberale	5	5	2		2	2	1	2	2	2	2	1	0	0	0	1	1	0	1	0	0	2	2	2	2	4	4	4	2	2	2	2	2	2	4	4	2	2	2	4	2	2	4
2021-03-31	18	1	2	2	3	profession liberale	5	2	2		2	2	2	2	2	2	2	1	0	0	0	1	0	0	0	1	0	4	4	4	4	4	4	2	2	2	2	4	2	2	3	4	2	2	4	4	4	2	4
2021-07-12	22	1	2	2	4	etudiant	5	3	2		2	2	1	2	2	2	2	1	0	0	0	0	0	0	1	1	0	2	2	2	4	2	4	4	2	2	4	4	2	4	4	4	2	2	2	2	2	2	2
2021-03-30	48	1	1	2	3	profession liberale	5	3	2		2	2	2	2	1	2	2	1	0	1	0	0	0	0	1	1	0	2	4	2	4	4	4	4	4	4	4	4	3	2	4	4	4	4	3	3	2	3	2
2021-06-03	20	1	2	2	5	etudiant	5	5	2		2	2	2	2	2	1	1	2	0	0	0	0	0	0	0	0	0	4	4	4	4	4	4	4	4	2	4	4	4	4	4	2	4	2	2	4	2	2	2
2021-06-07	21	2	2	2	4	etudiant	5	3	2	2	2	2	1	2	2	2	2	2	0	0	0	0	0	0	0	0	0	2	4	4	4	4	2	4	4	2	4	4	2	4	4	2	2	4	4	4	2	2	2
2021-06-17	23	1	2	2	4	etudiant	5	4	1		2	2	2	2	2	2	1	2	0	0	0	0	0	0	0	0	0	4	4	4	4	4	4	4	4	2	4	4	2	2	4	4	4	2	4	4	2	4	2
2021-07-21	21	2	1	1	4	etudiant	5	3	1	1	2	2	2	2	1	2	2	2	0	0	0	0	0	0	0	0	0	4	4	4	4	4	4	4	4	2	4	4	2	4	4	4	2	2	2	4	4	2	2
2021-05-20	26	1	1	10	1	profession liberale	5	2	2		2	2	2	2	2	2	2	2	0	0	0	0	0	0	0	0	0	3	4	2	4	4	3	4	3	2	2	3	4	4	4	4	1	3	4	4	2	1	3
2021-05-20	28	1	2	10	1	profession liberale	5	3	1		2	2	2	2	2	2	2	2	0	0	0	0	0	0	0	0	0	2	3	2	1	2	3	2	3	2	2	2	2	3	4	4	1	2	3	2	1	1	3
2021-05-22	40	2	1	10	3	profession liberale	5	4	2	1	2	2	2	2	2	2	2	2	0	0	0	0	0	0	0	0	0	2	2	2	4	4	4	5	3	2	5	2	2	2	4	4	2	2	2	2	2	2	2
2021-05-22	27	2	1	10	1	profession liberale	5	3	2	2	2	2	2	2	2	2	2	2	0	0	0	0	0	0	0	0	0	2	3	2	4	5	4	2	3	3	2	3	3	3	4	4	1	4	3	3	2	1	3
2021-07-10	23	2	2	8	5	profession liberale	5	5	2	2	2	2	2	2	2	2	2	2	0	0	0	0	0	0	0	0	0	1	1	4	4	4	4	3	3	2	4	4	3	2	5	5	1	1	1	3	3	1	4
2021-08-03	26	2	2	2	4	profession liberale	5	3	1	2	2	2	2	2	2	2	1	2	0	0	0	0	0	0	0	0	0	4	4	4	4	4	4	4	4	2	5	4	2	2	4	3	4	2	4	4	2	4	2
2021-05-21	27	1	1	10	4	sans emploi	5	3	2		2	2	2	2	2	2	2	2	0	0	0	0	0	0	0	0	0	2	3	2	4	4	5	2	3	3	2	3	3	4	4	4	1	4	3	3	2	2	3
2021-07-28	31	2	1	2	4	sans emploi	5	3	1	2	2	2	2	2	1	1	1	2	0	0	0	0	0	0	0	0	0	4	4	4	4	4	4	4	4	2	4	4	2	2	4	4	2	2	4	4	2	4	2
2021-06-05	21	1	2	1	4	etudiant	5	3	2		2	2	2	2	2	1	2	2	0	0	0	0	0	0	0	0	0	4	4	4	4	4	4	4	2	2	2	2	2	2	4	4	2	2	4	4	2	2	2
2021-05-19	35	1	1	10	2	profession liberale	5	2	2		2	2	2	2	2	2	2	1	1	1	0	0	1	1	0	0	0	2	2	2	5	4	4	5	5	2	5	5	4	2	4	4	1	2	2	3	4	1	2
2021-07-05	23	1	2	2	4	profession liberale	5	4	2		2	2	2	2	2	2	1	1	0	0	0	0	1	0	1	1	0	4	4	4	4	4	4	3	4	2	4	4	2	2	4	4	4	2	4	4	2	4	4
2021-06-29	22	1	2	6	4	etudiant	5	3	1		2	2	1	2	2	2	1	1	0	0	1	1	1	0	0	0	0	3	3	3	5	4	2	4	3	3	3	3	1	1	4	4	1	1	1	4	2	2	1
2021-09-01	22	2	2	3	4	etudiant	5	4	2	2	2	2	2	1	1	2	1	1	0	0	1	1	1	0	0	0	0	2	2	2	4	4	4	4	4	2	2	2	2	2	4	4	2	2	2	3	2	2	2
2021-05-31	19	2	2	5	4	etudiant	5	1	2	2	2	2	1	2	1	2	2	1	0	0	0	0	0	0	1	1	0	2	4	4	4	4	2	4	4	2	4	4	2	2	4	4	4	2	2	4	2	2	2
2021-06-16	30	1	1	8	4	employe prive	5	3	2		2	2	2	2	2	2	1	1	0	1	0	1	0	0	0	0	1	4	4	4	4	4	4	4	4	4	4	4	4	2	4	4	4	1	2	4	1	1	1
2021-05-24	22	1	2	2	4	etudiant	5	3	2		2	2	2	2	2	2	2	2	0	0	0	0	0	0	0	0	0	4	4	4	4	4	4	4	4	2	4	4	2	2	4	4	2	2	2	4	4	2	4
2021-05-31	21	1	2	2	4	etudiant	5	2	2		2	2	2	2	2	2	1	2	0	0	0	0	0	0	0	0	0	2	2	2	4	4	4	5	3	2	4	4	2	2	4	4	2	3	4	4	2	3	2
2021-05-31	19	2	2	1	4	etudiant	5	2	1	2	2	2	2	2	2	2	2	2	0	0	0	0	0	0	0	0	0	2	2	4	4	4	4	4	4	2	4	4	2	4	4	4	2	2	2	4	2	2	2
2021-07-17	24	2	2	8	4	etudiant	5	4	2	2	2	2	2	2	1	2	2	2	0	0	0	0	0	0	0	0	0	2	2	4	4	4	4	4	4	3	5	3	4	4	4	4	4	2	5	5	4	3	3
2021-04-01	25	2	2	7	3	profession liberale	5	3	2	2	2	2	2	2	2	1	1	2	0	0	0	0	0	0	0	0	0	4	4	4	4	2	2	4	4	2	2	4	2	4	4	4	2	4	2	4	4	2	4
2021-05-20	26	1	2	10	1	profession liberale	5	3	2		2	2	2	2	2	2	2	2	0	0	0	0	0	0	0	0	0	5	3	4	5	5	4	4	3	4	3	4	4	3	4	5	1	4	2	4	2	1	3
2021-05-22	29	2	1	10	1	profession liberale	5	3	2	1	2	2	2	2	2	2	2	2	0	0	0	0	0	0	0	0	0	3	3	2	4	5	4	2	4	3	2	3	3	3	4	4	1	4	3	3	2	2	3
2021-05-22	30	1	1	10	5	profession liberale	5	3	1		2	2	2	2	2	2	2	2	0	0	0	0	0	0	0	0	0	2	2	2	4	4	4	2	3	3	2	3	3	4	4	4	1	3	3	3	2	2	3
2021-08-06	28	1	2	2	4	sans emploi	5	4	2		2	2	2	2	2	2	1	2	0	0	0	0	0	0	0	0	0	4	4	4	4	4	4	4	4	2	4	4	2	2	4	4	4	4	4	4	4	4	3
2021-08-03	27	1	2	2	4	etudiant	5	4	2		2	2	1	2	2	2	1	2	0	0	0	0	0	0	0	0	0	4	4	4	4	4	4	4	4	2	4	4	2	2	4	4	2	2	4	5	2	4	2
2021-05-26	22	1	2	7	4	etudiant	5	5	2		2	2	2	2	2	2	2	1	0	0	0	0	1	0	0	0	0	2	2	4	4	4	4	4	4	2	4	4	2	3	4	4	2	4	2	4	2	2	2
2021-06-28	36	1	2	8	5	profession liberale	5	3	2		2	2	2	2	2	2	2	1	0	0	1	0	1	1	0	0	0	3	2	3	5	4	5	5	2	3	5	4	3	3	3	4	3	2	3	3	4	3	2
2021-07-22	22	2	2	8	4	profession liberale	5	4	1	2	2	2	2	2	2	2	1	1	0	1	0	0	1	0	1	0	0	1	1	1	2	2	2	5	2	2	5	3	3	3	3	2	4	2	3	5	5	3	3
2021-06-07	23	2	2	2	4	etudiant	5	3	2	2	1	2	1	2	1	1	2	2	0	0	0	0	0	0	0	0	0	2	2	2	2	4	4	4	2	2	2	4	2	2	2	2	4	2	2	4	2	2	4
2021-05-21	26	1	1	10	4	profession liberale	5	3	1		2	2	2	2	2	2	2	2	0	0	0	0	0	0	0	0	0	4	3	4	4	4	3	3	4	3	2	4	3	3	4	4	1	3	3	3	2	1	3
2021-05-22	32	2	1	10	1	profession liberale	5	2	2	2	2	2	2	2	2	2	2	2	0	0	0	0	0	0	0	0	0	2	2	2	4	4	3	4	3	3	4	3	3	3	4	4	1	2	3	3	2	2	3
2021-06-02	22	1	2	2	3	profession liberale	5	5	1		2	2	2	2	2	2	2	2	0	0	0	0	0	0	0	0	0	2	2	2	4	4	4	3	3	2	4	4	2	2	4	4	2	3	3	4	2	4	4
2021-07-10	23	1	2	8	4	profession liberale	5	3	2		2	2	2	2	2	2	2	2	0	0	0	0	0	0	0	0	0	4	4	4	4	4	4	2	3	1	3	3	3	2	4	2	4	2	5	5	4	3	3
2021-06-04	60	1	1	8	4	fonctionnaire	5	2	2		2	1	2	2	2	2	1	1	0	0	0	0	0	0	0	1	1	1	1	2	5	4	5	5	5	2	4	4	2	2	3	4	2	4	3	3	4	3	1
2021-06-15	43	1	1	8	5	fonctionnaire	5	2	2		2	2	2	2	2	2	2	2	0	0	0	0	0	0	0	0	0	2	3	3	4	4	4	5	4	1	2	3	2	1	3	4	4	4	4	3	1	3	2
2021-08-28	26	2	2	3	5	etudiant	5	3	2	2	2	2	2	2	2	2	1	1	1	1	1	0	0	0	0	0	0	3	2	3	4	4	4	4	4	2	2	2	2	2	4	4	2	2	2	4	2	2	2
2021-03-31	44	1	1	2	4	profession liberale	5	2	2		2	2	2	2	1	2	1	1	0	1	0	1	0	0	0	0	0	4	4	4	4	4	4	5	5	2	4	4	2	2	3	4	2	4	4	4	4	2	4
2021-07-26	26	2	2	8	4	employe prive	5	5	2	2	2	2	2	2	2	2	2	1	1	0	0	1	1	0	0	0	0	1	1	1	4	4	3	4	4	4	4	4	4	4	5	2	4	3	4	4	4	2	2
2021-07-10	34	2	1	8	4	fonctionnaire	5	2	2	1	2	2	1	2	2	2	1	1	0	1	0	1	1	0	0	0	0	4	4	3	4	3	4	4	5	2	4	3	2	2	2	4	2	2	4	3	2	2	2
2021-05-22	23	2	2	3	4	etudiant	5	3	2	2	2	2	1	2	1	2	2	1	0	0	1	1	1	0	0	0	0	2	2	4	4	4	4	4	4	2	4	4	2	3	4	4	2	2	4	4	4	2	2
2021-08-22	24	2	2	3	4	etudiant	5	3	2	2	2	2	1	1	1	2	1	1	0	0	1	1	1	0	0	0	0	4	3	4	4	4	4	4	4	2	4	4	4	4	4	4	4	2	2	4	2	2	2
2021-08-19	20	2	2	3	3	profession liberale	5	3	2	2	2	2	2	2	2	2	2	1	0	0	1	1	1	0	0	0	0	4	4	4	4	4	4	4	4	2	4	4	4	4	4	4	4	4	4	4	4	2	4
2021-07-15	23	2	2	3	3	sans emploi	5	3	2	2	2	2	2	2	2	2	1	1	0	0	1	1	1	0	0	0	0	2	2	3	4	4	4	4	2	2	4	4	2	2	4	4	2	2	2	4	4	2	2
2021-07-27	28	1	2	8	3	fonctionnaire	5	5	2		2	2	2	2	2	2	2	1	0	1	1	1	1	0	0	0	0	3	2	2	3	4	4	5	4	3	3	2	2	2	3	3	2	2	4	5	4	2	3
2021-03-31	25	2	2	2	4	fonctionnaire	5	3	2	2	2	2	2	2	2	2	2	1	0	0	0	1	0	1	0	0	0	4	4	4	4	4	4	4	2	3	5	4	3	3	4	4	2	3	3	5	4	2	4
2021-06-16	29	2	1	8	5	employe prive	5	2	2	2	2	2	1	1	2	2	1	1	1	1	0	0	0	0	0	0	1	2	3	1	5	5	5	5	5	3	5	5	3	3	5	5	3	3	3	5	3	3	3
2021-07-17	44	1	3	8	4	fonctionnaire	5	3	2		2	2	2	2	2	2	1	1	0	0	0	0	1	0	0	0	1	4	4	4	4	5	4	4	5	2	3	5	2	2	2	4	2	2	2	3	2	2	2
2021-07-08	24	1	2	8	5	profession liberale	5	3	2		2	2	2	2	2	2	2	1	0	0	0	0	1	0	0	0	1	4	4	3	4	3	4	4	5	2	3	5	2	2	2	4	2	2	2	3	2	2	4
2021-06-15	37	1	2	8	4	fonctionnaire	5	4	2		2	2	1	2	2	1	2	1	1	1	0	0	1	0	0	0	1	2	4	4	4	4	4	4	4	2	4	4	4	2	4	4	4	4	4	4	2	2	4
2021-06-29	22	2	2	6	4	etudiant	5	4	2	2	2	2	2	2	2	2	1	2	0	0	0	0	0	0	0	0	0	4	4	4	4	3	3	4	3	2	4	2	2	2	4	4	4	4	4	2	4	2	2
2021-08-17	24	2	2	3	3	etudiant	5	3	2	2	2	2	2	2	1	2	2	2	0	0	0	0	0	0	0	0	0	4	4	4	4	4	4	2	2	2	2	2	2	2	4	4	2	2	2	4	2	2	2
2021-06-14	29	1	2	8	4	fonctionnaire	5	2	1		2	2	1	2	1	2	2	2	0	0	0	0	0	0	0	0	0	4	2	2	4	4	4	4	4	4	4	4	4	4	4	4	2	2	4	4	4	4	4
2021-06-14	30	1	1	8	4	fonctionnaire	5	2	2		2	2	2	2	2	2	2	2	0	0	0	0	0	0	0	0	0	1	2	2	1	4	4	2	2	4	2	4	4	2	2	2	4	2	2	2	2	3	3
2021-07-14	36	2	1	9	5	fonctionnaire	5	3	2	2	2	2	1	2	1	2	1	2	0	0	0	0	0	0	0	0	0	5	1	2	5	2	4	4	4	2	2	5	2	2	5	3	5	2	2	4	4	2	2
2021-03-31	32	1	1	2	3	profession liberale	5	2	2		2	2	1	2	2	1	1	2	0	0	0	0	0	0	0	0	0	4	2	4	4	4	4	4	4	2	2	2	2	4	4	4	4	4	2	4	4	4	4
2021-05-31	29	2	1	2	4	profession liberale	5	3	2	2	2	2	1	2	2	1	1	2	0	0	0	0	0	0	0	0	0	2	4	2	4	4	4	4	4	2	4	4	2	2	4	4	4	3	4	4	4	3	4
2021-07-05	23	1	2	2	2	profession liberale	5	5	1		2	2	2	2	2	1	2	2	0	0	0	0	0	0	0	0	0	2	4	4	4	4	4	4	4	1	2	4	1	3	2	2	2	2	2	5	4	2	4
2021-07-23	22	1	2	2	3	profession liberale	5	4	2		2	2	2	2	2	2	2	2	0	0	0	0	0	0	0	0	0	4	4	4	4	4	4	4	4	2	4	4	2	1	4	4	4	2	4	5	2	2	2
2021-08-26	55	1	1	3	3	profession liberale	5	2	2		2	2	2	2	2	2	2	2	0	0	0	0	0	0	0	0	0	4	4	4	4	4	4	4	4	4	4	4	4	4	4	4	2	4	4	4	4	2	4
2021-08-27	20	2	2	3	3	profession liberale	5	3	2	2	2	2	2	2	2	2	2	2	0	0	0	0	0	0	0	0	0	4	4	4	4	4	4	2	2	2	2	2	2	2	2	2	4	2	4	4	4	4	4
2021-09-01	36	2	1	3	1	sans emploi	5	2	2	2	2	2	2	2	2	2	2	2	0	0	0	0	0	0	0	0	0	4	4	4	4	4	4	4	4	4	4	4	4	4	4	4	2	4	2	4	2	2	2
2021-07-08	30	1	2	8	4	sans emploi	5	2	1		2	2	1	2	2	2	1	1	1	1	0	0	1	0	0	0	0	1	2	5	4	4	5	4	4	4	4	4	5	4	4	4	4	2	4	4	4	2	2
2021-07-25	31	1	1	8	4	fonctionnaire	5	2	2		2	2	1	2	2	2	1	1	0	1	0	0	1	1	0	0	0	1	2	1	5	5	5	4	4	4	4	3	3	3	4	4	2	2	2	2	2	2	2
2021-03-24	34	1	1	2	4	profession liberale	5	2	2		2	2	2	2	2	2	1	1	1	1	1	1	1	1	0	0	0	4	2	2	4	5	5	5	5	2	4	4	4	2	4	4	4	2	2	4	2	2	4
2021-04-08	21	2	2	3	4	etudiant	5	3	2	2	2	2	2	2	2	2	1	1	0	0	0	1	1	0	1	0	0	2	2	2	4	4	4	3	2	2	2	2	2	2	4	4	2	2	2	2	4	2	2
2021-05-19	26	2	1	10	3	profession liberale	5	3	2	2	2	2	2	2	2	2	2	2	0	0	0	0	0	0	0	0	0	2	3	2	1	1	3	2	3	2	1	3	3	2	4	4	1	2	3	2	3	1	3
2021-08-02	24	2	2	2	4	profession liberale	5	4	2	2	2	2	2	2	2	1	1	2	0	0	0	0	0	0	0	0	0	4	4	4	4	4	4	4	4	2	4	4	2	2	4	4	2	2	3	4	2	4	2
2021-08-03	33	1	2	2	4	profession liberale	5	4	2		2	2	1	2	2	2	1	2	0	0	0	0	0	0	0	0	0	4	4	4	4	4	4	3	4	2	4	4	2	2	4	4	2	2	4	4	2	4	2
2021-07-14	25	2	2	8	4	sans emploi	5	5	2	2	2	2	1	2	2	2	2	2	0	0	0	0	0	0	0	0	0	1	1	1	4	5	5	4	4	4	2	4	4	2	4	4	4	2	5	5	4	4	3
2021-05-25	34	1	1	2	4	profession liberale	5	3	2		2	2	2	2	1	1	1	1	0	1	0	0	1	0	0	0	0	3	4	3	4	4	4	4	4	2	2	4	2	2	4	4	2	2	4	4	4	2	2
2021-07-17	23	2	2	3	3	profession liberale	5	4	2	2	2	2	2	2	2	2	2	1	0	0	1	1	1	0	0	0	0	4	3	4	4	4	4	4	4	2	2	2	2	3	4	4	4	2	2	4	4	4	2
2021-06-30	20	1	2	3	4	sans emploi	5	4	2		2	2	2	2	2	2	1	1	0	0	0	0	1	0	1	1	0	3	3	4	4	4	4	4	4	2	2	2	2	2	4	4	2	2	2	4	4	2	2
2021-06-10	25	2	2	2	5	fonctionnaire	5	5	2	2	2	2	2	2	2	2	1	1	1	1	1	1	1	1	1	1	1	5	5	3	5	5	5	3	3	3	3	2	2	2	3	3	3	1	1	5	5	5	5
2021-03-30	22	2	2	3	5	profession liberale	5	3	2	2	2	2	2	2	2	2	2	2	0	0	0	0	0	0	0	0	0	4	2	2	4	4	4	2	2	2	2	2	1	2	4	4	2	2	4	4	4	2	3
2021-05-05	20	1	2	3	3	profession liberale	5	3	2		2	2	2	2	1	2	2	2	0	0	0	0	0	0	0	0	0	2	2	2	4	4	4	2	2	2	2	2	2	2	4	4	4	4	4	2	2	2	4
2021-05-26	23	2	2	2	4	profession liberale	5	4	1	2	2	2	2	2	2	2	1	2	0	0	0	0	0	0	0	0	0	3	4	3	4	4	4	2	2	4	2	4	2	2	4	4	4	3	4	2	4	2	2
2021-06-04	25	2	2	2	4	etudiant	5	5	2	2	2	2	2	2	2	2	1	1	0	0	0	0	1	0	0	0	0	4	4	4	4	4	4	4	2	2	2	2	2	2	2	4	2	2	2	2	4	2	4
2021-09-08	28	1	2	2	3	profession liberale	5	4	2		2	2	1	2	2	2	2	1	0	0	1	1	1	0	0	0	0	4	4	4	4	4	4	4	4	3	4	4	2	2	4	3	2	2	4	5	2	4	3
2021-06-07	23	1	2	2	4	etudiant	5	5	2		2	2	1	2	2	2	2	2	0	0	0	0	0	0	0	0	0	4	4	4	2	4	4	2	2	2	2	2	2	2	4	4	2	2	2	4	2	2	2
2021-04-06	25	2	2	3	3	profession liberale	5	3	2	2	2	2	2	2	2	2	2	2	0	0	0	0	0	0	0	0	0	4	4	4	4	4	4	4	4	3	4	4	2	3	4	4	2	2	2	4	4	4	4
2021-04-08	26	1	2	3	5	profession liberale	5	3	2		2	2	2	2	2	2	1	2	0	0	0	0	0	0	0	0	0	1	1	1	4	4	4	2	2	2	2	2	2	2	4	4	2	2	2	2	2	2	2
2021-05-22	32	2	1	3	3	profession liberale	5	5	2	2	2	2	2	2	2	2	2	2	0	0	0	0	0	0	0	0	0	4	4	4	4	4	4	4	4	2	2	2	2	2	4	4	4	2	2	2	2	2	2
2021-07-10	37	2	1	3	5	profession liberale	5	2	2	2	2	2	2	2	2	1	2	2	0	0	0	0	0	0	0	0	0	4	4	4	4	4	4	4	4	2	2	2	2	2	4	4	2	2	4	4	4	4	2
2021-07-15	29	2	1	3	2	profession liberale	5	4	2	2	2	2	2	2	2	2	2	2	0	0	0	0	0	0	0	0	0	4	4	4	4	4	4	4	2	2	2	2	2	2	4	4	2	2	2	4	4	2	2
2021-07-19	22	1	2	3	3	profession liberale	5	5	2		2	2	2	2	2	2	2	2	0	0	0	0	0	0	0	0	0	4	4	4	4	4	4	4	4	3	4	4	3	4	4	4	4	4	2	2	2	2	2
2021-08-18	22	2	1	3	3	profession liberale	5	2	2	2	2	2	2	2	2	2	2	2	0	0	0	0	0	0	0	0	0	4	4	4	4	4	4	4	4	4	4	4	4	4	5	5	2	2	2	4	4	2	2
2021-08-22	64	1	1	3	3	profession liberale	5	3	2		2	2	2	2	2	2	2	2	0	0	0	0	0	0	0	0	0	2	2	2	2	2	2	2	2	2	2	2	2	2	3	3	4	2	2	2	2	2	4
2021-08-27	42	1	1	3	2	profession liberale	5	2	2		2	2	2	2	2	2	2	2	0	0	0	0	0	0	0	0	0	3	3	4	4	4	4	2	2	2	2	2	2	2	3	3	2	2	2	4	4	2	2
2021-08-10	33	1	1	2	4	sans emploi	5	2	1		2	2	1	2	2	2	1	2	0	0	0	0	0	0	0	0	0	4	4	4	4	4	4	3	4	2	5	4	2	2	4	4	2	2	4	4	2	4	3
2021-04-08	45	1	1	3	3	fonctionnaire	5	2	2		2	2	2	1	1	2	1	1	1	1	1	0	0	0	0	0	0	3	3	3	5	5	5	3	3	2	2	2	2	2	4	4	2	2	2	4	4	2	2
2021-06-24	30	1	1	8	3	profession liberale	5	3	2		2	2	2	2	2	2	2	2	0	0	0	0	0	0	0	0	0	4	2	4	4	4	4	5	5	1	1	5	1	1	5	5	2	2	1	1	1	1	1
2021-05-25	35	1	2	2	4	profession liberale	5	1	2		2	2	2	2	1	1	1	1	0	1	0	0	0	0	0	0	0	4	2	4	4	2	5	5	5	2	5	4	3	2	4	4	2	4	2	4	4	3	3
2021-08-22	55	1	1	3	5	profession liberale	5	2	2		2	2	2	2	2	2	2	1	0	1	1	1	0	0	0	0	0	4	4	4	4	4	4	4	4	4	4	4	3	4	4	4	2	2	2	4	4	2	2
2021-09-06	45	1	1	2	3	employe prive	5	2	2		1	2	1	2	2	1	1	1	1	1	1	1	0	0	0	0	0	4	4	4	4	4	4	4	4	2	5	4	2	2	4	4	2	2	4	5	2	4	2
2021-05-19	52	1	1	10	1	profession liberale	5	2	2		2	2	2	2	1	2	2	1	1	0	1	0	1	0	0	0	0	3	5	4	5	4	5	5	5	2	4	4	4	4	3	4	2	2	3	3	3	2	3
2021-03-31	26	2	1	3	5	fonctionnaire	5	3	2	2	2	2	1	2	1	1	1	1	0	1	1	0	1	0	0	0	0	4	2	4	4	4	4	4	3	2	2	2	2	2	5	5	4	4	4	4	2	2	2
2021-07-07	22	2	1	3	3	employe prive	5	2	2	2	2	2	1	1	2	2	1	1	0	0	1	1	1	0	0	0	0	4	3	3	4	4	4	4	4	2	4	4	2	2	4	4	4	2	2	4	4	2	2
2021-04-02	32	1	2	7	3	profession liberale	5	5	2		2	2	1	2	2	2	2	1	0	0	1	1	1	0	0	0	0	4	4	4	4	4	4	3	2	2	5	4	4	2	4	4	4	2	2	4	4	2	1
2021-06-15	42	1	1	8	4	fonctionnaire	5	3	2		2	1	2	2	1	2	1	1	1	1	1	1	1	0	0	0	0	1	3	5	5	5	5	5	5	1	5	3	1	1	5	3	4	5	3	5	5	1	3
2021-06-04	23	1	2	2	4	sans emploi	5	5	2		2	2	2	2	1	2	1	1	0	0	0	1	1	1	0	0	0	5	4	4	4	5	5	2	2	2	3	3	2	1	2	2	3	1	1	5	5	1	5
2021-08-02	50	1	1	2	4	fonctionnaire	5	3	2		2	2	2	2	1	2	1	1	1	1	1	1	1	1	0	0	0	4	4	4	4	4	4	4	4	2	4	4	3	3	4	4	2	2	4	4	2	4	2
2021-07-29	42	1	1	8	4	fonctionnaire	5	5	2		2	2	2	2	1	2	1	1	0	0	1	1	0	0	0	1	0	4	4	4	5	5	5	4	4	2	5	3	2	2	5	4	4	1	4	5	4	2	2
2021-07-17	33	1	1	8	3	profession liberale	5	2	2		2	2	2	2	2	2	1	1	0	1	0	0	1	0	0	0	1	4	4	5	5	5	4	4	4	2	4	3	3	4	5	4	4	4	5	5	4	2	2
2021-06-14	35	1	1	8	4	employe prive	5	4	2		2	2	2	2	2	2	1	1	0	0	0	0	1	1	0	0	1	1	1	1	4	4	4	4	4	2	2	2	2	2	4	3	2	2	2	3	2	2	2
2021-06-09	23	2	2	2	4	etudiant	5	5	2	2	2	2	2	2	1	2	2	2	0	0	0	0	0	0	0	0	0	2	2	2	4	4	4	4	2	2	4	4	2	2	4	4	2	2	2	5	4	2	4
2021-06-29	19	2	2	6	4	etudiant	5	2	2	2	2	2	1	2	2	2	1	2	0	0	0	0	0	0	0	0	0	2	2	2	4	4	4	4	4	2	2	3	2	2	4	4	2	2	2	4	4	4	4
2021-08-27	42	1	1	3	3	fonctionnaire	5	2	2		2	2	2	2	2	2	2	2	0	0	0	0	0	0	0	0	0	4	4	4	4	4	4	2	2	2	2	2	2	2	4	4	2	2	2	4	4	2	2
2021-05-24	30	1	2	2	4	profession liberale	5	2	2		2	2	2	2	2	2	2	2	0	0	0	0	0	0	0	0	0	2	4	2	4	4	4	3	5	2	5	4	2	3	4	4	2	2	3	3	2	2	3
2021-05-25	39	1	1	2	3	profession liberale	5	2	2		2	1	2	2	1	1	1	2	0	0	0	0	0	0	0	0	0	2	2	2	4	4	2	5	2	2	2	4	4	4	4	4	2	2	2	5	4	4	3
2021-06-24	40	1	1	8	4	profession liberale	5	2	2		2	2	2	2	2	2	2	2	0	0	0	0	0	0	0	0	0	4	1	2	4	3	4	4	4	4	2	4	2	2	4	3	4	4	4	4	2	2	3
2021-08-01	33	2	1	3	3	profession liberale	5	2	2	2	2	2	2	2	2	2	2	2	0	0	0	0	0	0	0	0	0	4	4	4	4	4	4	4	4	2	4	4	2	4	4	4	4	2	4	4	4	4	2
2021-08-04	42	2	1	2	2	profession liberale	5	3	2	2	2	2	1	2	1	1	2	2	0	0	0	0	0	0	0	0	0	2	2	2	4	4	4	3	4	2	3	4	2	2	4	4	4	2	2	5	2	4	3
2021-08-22	42	1	1	3	4	profession liberale	5	2	2		2	1	1	2	1	2	2	2	0	0	0	0	0	0	0	0	0	4	4	4	4	4	4	3	3	2	2	2	2	2	4	4	2	2	2	2	2	2	2
2021-08-25	43	1	1	3	3	profession liberale	5	2	2		2	2	2	2	2	2	2	2	0	0	0	0	0	0	0	0	0	4	4	4	4	4	4	4	4	4	4	4	2	4	4	4	2	2	2	4	4	2	2
2021-08-31	35	1	1	3	3	profession liberale	5	2	2		2	2	2	2	2	2	2	2	0	0	0	0	0	0	0	0	0	3	2	4	4	4	4	3	2	2	2	2	1	2	4	4	2	2	2	4	2	2	2
2021-07-10	35	1	1	8	4	fonctionnaire	5	2	2		2	2	2	2	2	2	2	2	0	0	0	0	0	0	0	0	0	4	4	4	4	4	4	4	3	3	4	5	3	4	5	4	4	3	4	4	5	3	5
2021-07-15	26	2	2	3	3	profession liberale	5	4	2	2	2	2	2	2	2	2	2	1	0	1	1	1	0	0	0	0	0	4	4	4	4	4	4	4	4	4	4	4	4	4	4	4	2	2	4	4	4	2	2
2021-04-05	45	1	1	3	5	profession liberale	5	2	2		2	2	2	1	2	2	1	1	0	0	1	1	1	0	0	0	0	3	3	3	4	4	4	3	2	2	2	2	2	2	4	4	2	2	2	3	2	2	3
2021-07-17	35	1	1	8	5	profession liberale	5	3	1		2	2	1	2	1	2	1	1	0	1	1	1	1	0	0	0	0	1	3	4	2	5	3	4	5	3	5	3	5	4	4	4	4	2	2	3	2	2	2
2021-05-22	50	1	3	10	3	fonctionnaire	5	5	2		2	2	2	2	2	2	2	1	1	1	1	1	1	0	0	0	0	2	2	2	4	4	4	4	3	2	5	4	3	3	4	4	1	2	2	2	2	2	2
2021-05-21	33	2	1	10	4	fonctionnaire	5	3	2	2	2	1	2	2	2	2	1	1	1	1	1	1	1	1	0	0	0	2	2	4	5	4	4	5	4	2	5	4	3	3	4	4	1	2	2	2	2	1	2
2021-07-18	31	1	2	3	4	employe prive	5	5	2		2	2	2	2	2	2	2	2	0	0	0	0	0	0	0	0	0	4	4	4	4	4	4	4	2	2	2	2	2	2	4	4	2	2	4	4	2	2	2
2021-06-29	40	1	1	6	4	etudiant	5	2	2		2	2	2	2	2	2	2	2	0	0	0	0	0	0	0	0	0	4	4	4	4	4	3	4	4	2	4	2	2	2	4	4	2	2	2	4	2	2	2
2021-06-17	25	2	1	8	3	profession liberale	5	3	2	2	2	2	2	2	2	2	2	2	0	0	0	0	0	0	0	0	0	2	3	4	5	5	5	2	3	2	3	2	3	3	4	4	4	2	3	3	4	2	2
2021-07-16	54	1	4	3	4	fonctionnaire	5	2	2		2	1	1	2	2	2	1	1	0	0	1	1	1	0	0	0	0	2	2	3	4	4	4	4	2	2	2	2	2	2	4	4	4	2	2	4	2	2	2
2021-06-14	28	1	1	2	4	profession liberale	5	4	2		2	2	2	2	2	2	1	2	0	0	0	0	0	0	0	0	0	4	4	4	3	4	4	2	4	2	2	4	2	2	4	4	2	2	3	4	4	2	4
2021-04-08	36	1	1	3	4	fonctionnaire	5	2	2		2	2	2	2	2	2	1	1	0	1	0	0	1	0	1	0	0	3	3	3	4	4	4	4	4	2	4	4	2	2	4	4	4	4	2	2	4	2	2
2021-07-16	45	1	1	3	4	employe prive	5	3	2		1	2	1	2	2	2	1	1	1	1	1	0	0	0	0	0	0	3	3	3	4	5	5	4	4	2	2	3	2	2	4	4	2	2	2	2	4	2	2
2021-08-07	44	1	1	3	4	fonctionnaire	5	2	2		2	2	2	2	1	2	2	1	1	1	1	0	0	0	0	0	0	4	4	4	4	4	4	4	2	2	2	4	2	2	4	4	2	2	2	4	4	2	2
2021-05-22	40	1	1	3	5	profession liberale	5	2	2		2	2	2	2	2	2	2	1	0	1	1	1	0	0	0	0	0	2	2	2	4	4	4	4	2	2	2	2	2	2	4	4	2	2	2	5	2	2	4
2021-08-06	39	2	1	3	4	employe prive	5	2	2	2	2	2	2	2	2	2	2	1	0	1	1	0	1	0	0	0	0	4	3	4	4	4	4	4	2	2	2	2	2	2	4	4	4	2	2	4	4	2	2
2021-06-16	47	1	1	8	4	fonctionnaire	5	3	2		2	1	1	2	2	2	1	1	1	1	1	1	1	0	0	0	0	3	1	1	5	5	5	5	1	5	5	5	5	5	5	5	5	1	1	5	5	2	1
2021-07-07	28	1	2	8	4	fonctionnaire	5	5	2		2	2	2	2	2	2	2	1	0	1	0	0	1	0	1	0	0	4	4	4	5	5	5	5	3	2	4	4	3	3	4	5	2	1	4	5	4	4	2
2021-08-27	58	1	1	3	4	profession liberale	5	4	2		2	1	1	2	1	2	1	1	0	1	0	0	1	0	1	0	0	4	2	4	4	4	5	4	2	2	2	2	2	2	3	3	4	2	2	3	2	2	3
2021-07-14	54	1	2	8	4	fonctionnaire	5	3	2		2	1	2	2	2	2	1	1	0	1	0	0	0	1	1	0	0	1	1	1	4	4	3	4	4	3	5	3	2	2	4	1	4	1	5	4	4	1	2
2021-07-07	37	1	1	3	4	profession liberale	5	3	2		2	2	2	2	1	1	1	1	0	1	0	0	1	0	0	1	0	4	2	2	4	4	4	4	4	2	4	2	2	2	4	4	4	2	2	4	4	2	4
2021-07-10	38	1	2	8	3	profession liberale	5	3	2		2	2	2	2	2	2	2	1	0	0	0	0	0	0	0	0	1	1	1	2	3	3	3	2	2	2	2	1	3	2	5	5	3	5	5	1	5	1	4
2021-06-14	25	1	1	8	3	fonctionnaire	5	4	2		2	1	1	2	1	2	2	1	0	0	1	0	0	0	0	0	1	4	2	2	4	3	3	3	3	4	3	3	2	2	4	4	4	2	2	4	2	2	3
2021-07-10	37	1	1	8	3	profession liberale	5	5	2		2	2	2	2	2	2	2	1	0	0	0	0	0	0	1	1	1	1	1	1	5	4	5	5	5	4	4	4	4	4	4	4	2	1	2	3	2	1	1
2021-08-17	46	1	1	3	3	fonctionnaire	5	2	2		2	2	2	2	2	2	2	2	0	0	0	0	0	0	0	0	0	4	4	4	4	4	4	3	2	2	2	2	2	2	4	4	4	2	2	4	4	2	2
2021-03-25	56	1	1	2	4	profession liberale	5	2	2		1	2	2	2	1	1	2	2	0	0	0	0	0	0	0	0	0	4	4	4	4	4	4	5	4	2	4	4	3	2	4	4	4	2	4	4	3	2	4
2021-03-30	34	1	1	3	3	profession liberale	5	2	2		2	2	2	2	2	2	2	2	0	0	0	0	0	0	0	0	0	2	2	2	4	4	4	4	4	2	4	4	2	2	3	4	2	2	2	4	4	2	2
2021-05-24	27	1	1	2	4	profession liberale	5	3	2		2	2	1	2	2	2	1	2	0	0	0	0	0	0	0	0	0	4	2	4	4	4	4	3	4	2	4	2	2	2	4	4	4	2	4	4	2	2	3
2021-06-24	28	2	2	8	3	profession liberale	5	3	2	2	2	2	1	2	2	2	2	2	0	0	0	0	0	0	0	0	0	2	1	2	3	4	5	5	5	4	3	4	3	3	4	3	4	4	3	4	3	3	3
2021-06-30	22	2	2	3	4	profession liberale	5	5	2	2	2	2	1	2	1	2	2	2	0	0	0	0	0	0	0	0	0	3	2	4	4	4	4	4	2	2	2	2	2	2	4	4	4	2	2	4	4	2	2
2021-03-31	54	1	1	3	4	employe prive	5	2	2		2	2	1	2	2	2	1	1	0	0	1	1	1	0	0	0	0	4	4	4	4	4	4	4	2	2	4	3	2	2	4	4	4	2	2	4	4	2	2
2021-05-31	28	1	1	2	4	fonctionnaire	5	2	2		2	2	2	2	2	2	1	1	0	1	0	1	0	1	0	0	0	4	4	4	4	5	5	5	4	2	4	4	3	2	4	4	4	4	2	5	4	3	3
2021-08-30	43	1	1	3	2	profession liberale	5	2	2		2	2	2	2	2	2	2	2	0	0	0	0	0	0	0	0	0	4	2	2	4	4	4	2	2	2	2	2	2	2	3	3	4	2	4	4	4	2	3
2021-07-18	42	1	1	3	4	employe prive	5	3	2		2	2	2	2	2	2	1	1	0	1	1	1	0	0	0	0	0	3	4	4	4	4	4	2	2	2	2	2	2	2	4	4	2	2	4	2	4	2	2
2021-06-30	40	1	1	3	3	profession liberale	5	3	2		2	2	2	2	2	2	1	1	0	1	1	0	1	0	0	0	0	2	2	2	4	4	4	4	2	2	2	2	2	2	4	4	2	2	2	4	4	2	2
2021-06-30	40	1	1	8	4	fonctionnaire	5	2	1		2	2	2	2	2	2	2	1	0	0	0	0	1	0	0	0	0	2	2	2	5	4	4	4	4	2	4	3	3	3	5	5	5	5	4	3	3	3	3
2021-03-30	25	1	2	3	5	profession liberale	5	2	1		2	2	2	2	2	2	2	1	0	1	0	0	1	0	1	0	0	3	3	3	5	5	5	3	1	1	1	2	1	2	4	3	2	2	2	4	4	2	3
2021-06-10	19	2	2	2	4	etudiant	5	2	1	2	2	2	2	2	2	2	2	2	0	0	0	0	0	0	0	0	0	4	4	4	4	4	4	2	2	2	4	4	2	2	4	4	2	2	2	4	4	2	4
2021-07-29	27	1	1	8	4	fonctionnaire	5	2	2		2	2	2	2	2	2	1	1	1	0	0	0	0	0	0	0	0	4	3	4	4	1	4	4	4	2	1	3	1	1	4	4	3	3	2	5	1	5	4
2021-08-29	55	1	1	3	4	profession liberale	5	3	2		2	2	2	2	2	1	1	1	1	1	1	0	0	0	0	0	0	4	3	4	4	4	4	2	2	2	2	2	2	2	4	4	2	2	2	3	2	2	2
2021-08-24	66	1	1	3	3	profession liberale	5	2	2		2	2	2	2	2	2	2	1	0	1	1	1	0	0	0	0	0	4	4	4	4	4	4	2	2	2	2	4	4	4	4	4	2	2	2	4	4	2	2
2021-07-26	41	1	1	8	5	fonctionnaire	5	2	2		2	2	2	2	2	2	1	1	0	1	1	1	1	0	0	0	0	1	2	2	4	4	4	2	4	2	4	4	4	4	4	4	4	2	4	4	4	2	2
2021-06-11	32	1	1	8	4	fonctionnaire	5	2	2		2	2	2	2	1	2	1	1	1	1	1	1	1	0	0	0	0	4	2	2	4	2	2	5	4	2	2	4	3	4	4	4	4	2	2	4	4	2	3
2021-07-27	36	1	1	8	4	employe prive	5	3	2		2	2	2	2	2	2	1	1	1	1	0	0	1	1	0	0	0	4	4	4	5	5	5	4	4	4	5	4	2	1	4	3	4	2	4	5	4	2	3
2021-07-10	24	1	1	8	4	profession liberale	5	4	2		2	2	2	2	2	2	1	1	1	0	0	0	1	0	1	0	0	1	1	1	4	4	4	1	1	1	1	1	2	2	3	3	4	2	2	5	5	3	3
2021-03-26	40	1	1	3	4	fonctionnaire	5	2	2		2	1	2	2	1	2	2	1	0	0	1	1	0	0	0	1	0	4	2	4	4	4	4	4	4	3	4	4	4	2	4	3	2	2	2	4	4	2	4
2021-07-01	44	1	1	8	4	profession liberale	5	2	1		2	1	2	2	1	2	2	1	1	1	0	1	1	0	0	1	0	4	3	4	4	4	4	4	4	2	3	3	2	2	4	4	4	2	1	3	2	2	2
2021-06-11	40	1	2	8	4	fonctionnaire	5	3	2		2	2	1	2	1	2	1	1	0	0	0	0	0	1	0	0	1	3	4	4	5	5	5	5	5	2	5	5	3	4	4	4	1	2	2	4	2	2	2
2021-07-01	33	2	2	3	4	employe prive	5	5	2	2	2	2	2	2	2	2	2	2	0	0	0	0	0	0	0	0	0	2	2	3	4	4	4	5	5	4	4	4	2	2	4	4	2	2	4	4	4	4	2
2021-05-26	40	1	1	2	3	fonctionnaire	5	2	2		2	2	1	2	2	2	2	2	0	0	0	0	0	0	0	0	0	2	2	2	4	2	4	4	2	2	4	2	2	2	4	4	2	2	2	4	4	4	2
2021-07-14	45	1	1	8	4	fonctionnaire	5	3	2		2	2	2	1	2	2	1	2	0	0	0	0	0	0	0	0	0	4	4	4	4	5	4	4	5	3	5	4	4	4	4	1	4	3	2	4	4	2	2
2021-08-03	38	1	1	8	5	fonctionnaire	5	3	2		2	2	2	2	2	2	1	2	0	0	0	0	0	0	0	0	0	2	2	1	4	4	4	5	5	2	4	4	3	2	5	3	2	2	1	5	4	2	2
2021-03-30	40	1	1	3	3	profession liberale	5	2	2		2	2	1	2	2	1	2	2	0	0	0	0	0	0	0	0	0	3	2	3	4	5	4	3	2	2	2	4	2	2	3	2	4	2	2	2	4	2	3
2021-08-06	38	1	1	8	3	profession liberale	5	2	2		2	2	2	2	2	2	2	2	0	0	0	0	0	0	0	0	0	2	1	2	5	5	5	5	5	4	5	4	4	4	5	5	4	1	5	5	4	2	3
2021-06-14	65	1	1	8	4	sans emploi	5	5	2		2	2	2	2	2	2	1	2	0	0	0	0	0	0	0	0	0	3	4	2	5	5	4	3	3	2	5	3	2	4	4	4	3	2	1	2	4	2	2
2021-07-07	47	1	1	8	4	profession liberale	5	4	2		2	2	1	2	2	2	1	1	1	0	0	0	1	0	0	0	0	1	1	1	1	1	3	2	2	2	2	2	2	2	1	1	1	1	5	5	5	5	5
2021-07-14	46	2	1	8	5	fonctionnaire	5	3	2	2	2	1	2	2	2	2	1	1	1	1	0	1	0	0	0	0	0	4	4	5	5	3	5	5	4	4	5	5	5	5	4	5	1	1	5	1	4	1	5
2021-07-25	24	1	1	8	5	fonctionnaire	5	5	2		2	2	2	2	2	2	2	2	0	0	0	0	0	0	0	0	0	4	4	4	5	5	4	4	4	4	4	3	3	2	5	4	2	2	4	4	4	2	2
2021-03-31	24	2	1	3	3	profession liberale	5	5	2	2	2	2	2	2	2	2	2	2	0	0	0	0	0	0	0	0	0	4	4	4	4	4	4	4	4	2	4	3	2	2	4	4	2	2	2	4	4	2	2
2021-07-17	45	1	1	8	4	fonctionnaire	5	2	1		2	2	1	2	1	2	1	1	1	0	1	0	0	1	0	0	0	4	3	4	4	4	4	4	3	2	5	3	1	3	5	5	4	2	5	5	4	2	3
2021-07-25	34	1	1	8	4	fonctionnaire	5	3	2		2	2	2	2	2	2	1	1	0	0	1	0	1	1	0	0	0	4	4	4	5	5	5	5	3	2	3	2	3	2	4	2	2	2	2	4	2	2	2
2021-07-17	49	1	1	8	4	fonctionnaire	5	2	2		2	2	2	2	2	2	1	1	0	1	0	0	1	0	0	0	1	4	4	4	5	5	4	5	4	3	4	3	2	2	4	3	4	1	5	5	2	1	2
2021-07-06	54	2	1	8	4	fonctionnaire	5	5	2	2	2	2	1	2	2	2	1	2	0	0	0	0	0	0	0	0	0	4	4	4	4	4	4	3	2	2	2	2	1	2	5	2	4	4	4	5	4	1	2
2021-03-31	35	1	1	2	4	fonctionnaire	5	2	2		2	1	2	1	1	1	1	2	0	0	0	0	0	0	0	0	0	4	4	4	5	5	5	5	4	4	4	4	4	4	4	4	4	4	3	4	4	3	4
2021-06-28	30	1	1	8	4	fonctionnaire	5	2	2		2	2	2	2	2	2	1	1	1	1	0	1	0	1	0	0	0	1	1	1	4	4	4	4	3	1	1	1	1	1	4	4	1	1	1	1	1	1	1
2021-07-29	34	1	1	8	4	profession liberale	5	2	2		2	2	1	1	2	2	1	1	1	1	1	0	0	0	0	0	0	4	4	4	4	5	5	5	4	3	5	4	4	4	4	5	2	2	4	4	4	2	1
2021-06-17	43	2	1	8	5	fonctionnaire	5	4	2	2	2	2	2	2	2	2	1	1	1	1	1	1	1	0	0	0	0	3	3	3	5	5	5	5	5	5	5	5	4	3	5	5	3	2	2	5	2	2	2
2021-07-26	39	1	1	8	4	fonctionnaire	5	4	2		2	2	1	2	2	2	1	1	0	0	1	0	1	1	0	0	0	2	2	2	4	4	4	5	4	4	5	4	3	4	5	5	3	2	1	2	2	1	1
2021-04-07	40	1	1	3	4	employe prive	5	2	2		2	2	1	2	2	2	1	1	0	1	1	0	0	0	1	0	0	4	4	4	4	4	4	4	3	2	2	2	2	2	4	3	2	2	2	4	4	2	4
2021-07-25	47	1	1	8	4	fonctionnaire	5	3	2		2	2	2	2	2	2	1	2	0	0	0	0	0	0	0	0	0	2	2	2	4	5	5	4	4	1	4	4	4	4	5	4	2	2	4	5	4	2	2
2021-03-26	35	2	3	3	5	profession liberale	5	2	1	2	2	2	2	2	2	2	2	2	0	0	0	0	0	0	0	0	0	4	4	4	4	4	4	5	4	3	4	4	4	3	4	4	2	2	2	4	2	2	4
2021-07-07	52	1	1	8	4	fonctionnaire	5	2	2		2	2	2	2	2	2	1	1	1	0	1	0	0	1	0	0	0	3	4	4	4	4	4	2	4	2	2	4	4	4	4	4	4	4	3	5	4	2	5
2021-03-23	45	1	1	2	3	profession liberale	5	2	2		2	2	2	2	1	2	1	1	1	1	0	1	1	0	0	0	0	4	4	4	4	4	4	4	4	2	4	4	2	2	4	4	2	4	4	2	2	4	2
2021-07-17	58	1	1	8	5	fonctionnaire	5	2	2		2	1	2	2	1	2	1	1	0	1	1	0	0	1	0	0	0	4	4	4	5	5	3	4	4	3	4	4	4	4	4	4	4	2	4	5	4	2	3
2021-06-05	20	1	2	2	4	etudiant	5	3	2		2	2	2	2	2	2	1	1	0	0	0	0	1	0	1	1	0	4	4	4	4	4	4	4	2	2	4	4	2	2	4	4	2	2	2	4	2	2	2
2021-03-31	66	1	4	3	4	profession liberale	5	4	2		2	1	2	2	2	2	1	1	1	1	1	0	0	0	0	0	0	4	4	4	4	4	4	2	1	1	1	1	1	1	4	4	2	2	2	4	2	2	2
2021-07-26	44	1	1	8	4	profession liberale	5	5	2		2	1	1	2	1	2	1	1	1	1	0	0	1	0	0	0	0	2	2	2	4	5	4	4	4	4	4	4	3	3	4	3	2	2	4	4	4	2	2
2021-07-23	34	1	1	8	4	profession liberale	5	3	2		2	2	2	2	2	2	1	1	0	1	0	1	0	1	0	0	0	1	2	1	3	5	5	4	4	2	3	2	4	2	3	3	4	1	4	5	4	2	4
2021-03-27	45	1	1	1	4	fonctionnaire	5	3	2		2	2	2	2	1	2	1	1	1	1	0	0	0	0	0	0	0	4	4	5	5	5	5	5	5	5	5	5	5	5	5	5	5	3	5	5	1	1	1
2021-04-15	35	2	1	4	3	employe prive	5	2	2	2	2	2	2	2	2	2	1	1	1	1	1	0	0	0	0	0	0	4	4	4	4	4	4	4	4	2	4	2	2	2	4	4	4	2	2	4	2	2	2
2021-03-26	50	1	1	4	2	fonctionnaire	5	2	2		2	2	2	2	2	2	2	1	1	1	1	0	0	0	0	0	0	4	4	4	4	4	4	4	2	2	4	4	2	2	4	4	2	2	2	4	4	2	2
2021-03-29	61	1	1	4	2	fonctionnaire	5	5	2		1	1	2	2	2	2	2	1	1	1	1	0	0	0	0	0	0	4	4	2	4	4	4	4	4	2	4	4	4	4	4	4	4	2	2	4	2	2	2
2021-04-06	29	2	1	1	2	fonctionnaire	5	3	2	2	2	2	2	2	2	2	1	1	1	1	1	0	0	0	0	0	0	4	4	4	4	4	4	4	4	4	4	4	4	4	4	4	2	2	2	4	2	2	3
2021-03-29	60	1	1	1	3	profession liberale	5	3	2		2	2	1	2	1	1	1	1	1	1	1	0	0	0	0	0	0	4	4	2	4	4	4	4	4	2	4	2	2	2	4	4	2	2	2	2	2	2	4
2021-04-01	70	2	4	4	3	fonctionnaire	5	3	2	2	2	2	2	2	2	2	1	1	1	1	0	1	0	0	0	0	0	4	4	3	4	4	4	4	2	2	4	2	2	2	4	4	2	3	4	4	4	3	2
2021-04-08	36	1	1	1	3	fonctionnaire	5	3	2		2	2	1	2	2	2	1	1	1	0	1	1	0	0	0	0	0	4	4	4	4	4	4	4	4	2	4	4	2	4	2	2	2	2	4	4	4	2	4
2021-04-12	62	1	1	1	3	fonctionnaire	5	5	2		2	2	2	2	1	2	1	1	1	0	1	1	0	0	0	0	0	4	4	4	4	4	4	5	2	2	4	2	2	2	5	4	2	2	4	2	2	2	1
2021-04-12	27	2	2	1	3	profession liberale	5	3	2	2	2	2	2	2	2	2	1	1	1	0	1	1	0	0	0	0	0	2	2	2	2	4	4	4	4	4	4	4	4	4	4	4	4	4	3	3	3	3	3
2021-03-27	50	1	1	1	2	fonctionnaire	5	3	2		2	2	2	2	2	2	2	1	0	1	1	1	0	0	0	0	0	2	2	4	4	4	4	5	4	2	2	2	2	2	4	4	2	2	2	2	2	2	2
2021-04-01	74	1	1	2	3	fonctionnaire	5	4	2		2	1	1	2	2	2	1	1	0	1	1	1	0	0	0	0	0	4	4	4	4	4	4	4	2	2	2	2	2	2	4	4	2	3	2	4	4	2	1
2021-04-19	74	1	1	4	3	fonctionnaire	5	5	2		2	1	2	1	1	2	1	1	0	1	1	1	0	0	0	0	0	2	4	4	4	4	4	4	2	2	2	2	2	2	4	4	2	2	3	5	4	3	2
2021-04-05	34	2	2	1	3	profession liberale	5	3	2	1	2	2	1	2	2	2	2	1	0	1	1	1	0	0	0	0	0	2	2	4	4	4	4	4	4	3	4	2	2	4	4	4	2	2	2	2	2	2	2
2021-04-13	29	2	2	1	3	profession liberale	5	5	2	2	2	2	2	2	2	2	1	1	0	1	1	1	0	0	0	0	0	2	2	2	4	4	4	4	4	2	5	2	2	3	4	4	2	2	2	2	2	2	2
2021-03-30	43	1	1	1	1	employe prive	5	3	2		2	2	2	2	1	2	1	1	1	1	1	1	0	0	0	0	0	3	3	3	3	3	3	3	3	3	3	3	3	3	3	3	3	3	3	3	3	3	3
2021-04-01	23	1	2	1	3	fonctionnaire	5	3	2		2	2	1	2	1	2	1	1	0	0	0	0	1	0	0	0	0	4	4	4	4	5	5	5	5	5	5	5	5	5	5	5	5	3	3	5	2	4	4
2021-04-16	19	1	2	4	3	etudiant	5	2	2		2	1	2	2	2	2	2	1	1	1	0	0	1	0	0	0	0	4	4	4	4	4	4	4	4	2	4	4	2	2	4	4	2	2	2	4	4	2	5
2021-03-26	44	1	4	1	4	fonctionnaire	5	2	2		2	2	1	2	1	2	1	1	1	1	0	0	1	0	0	0	0	4	4	4	4	4	4	5	2	4	4	4	4	4	4	4	2	2	4	4	4	2	4
2021-03-29	38	1	1	2	2	fonctionnaire	5	2	2		2	2	1	2	2	2	1	1	1	1	0	0	1	0	0	0	0	4	4	4	4	4	4	4	4	4	4	4	4	4	4	4	2	2	2	4	2	2	2
2021-04-03	54	1	1	2	3	fonctionnaire	5	2	2		2	2	2	2	2	2	1	1	1	1	0	0	1	0	0	0	0	4	4	4	4	4	4	4	4	2	4	4	2	2	4	4	2	2	2	4	2	2	2
2021-04-21	20	2	2	1	2	profession liberale	5	2	2	2	2	2	1	2	2	2	2	1	1	1	0	0	1	0	0	0	0	2	2	2	4	4	4	4	4	2	4	2	2	2	4	4	2	2	2	2	2	2	2
2021-04-21	19	2	2	4	2	profession liberale	5	2	2	2	2	2	1	2	2	2	1	1	1	1	0	0	1	0	0	0	0	4	2	2	4	4	4	4	4	4	4	4	2	4	4	4	2	2	2	2	2	2	2
2021-03-29	49	1	1	3	3	fonctionnaire	5	2	2		1	2	2	2	2	2	1	1	1	0	1	0	1	0	0	0	0	4	4	4	4	4	4	5	4	2	4	4	2	2	4	2	2	3	2	2	2	2	2
2021-03-23	30	1	1	1	3	fonctionnaire	5	2	2		2	2	2	1	2	2	1	1	0	1	1	0	1	0	0	0	0	2	2	4	4	5	4	5	4	3	5	4	3	4	4	4	2	4	4	4	4	2	2
2021-03-23	45	1	1	2	3	fonctionnaire	5	2	2		2	2	1	2	2	2	2	1	0	1	1	0	1	0	0	0	0	2	4	2	4	4	4	4	4	4	2	4	2	2	4	4	2	2	4	4	2	2	4
2021-04-12	31	1	1	1	3	profession liberale	5	2	2		2	2	2	1	1	2	1	1	0	1	1	0	1	0	0	0	0	2	2	4	4	4	4	4	2	2	2	2	2	2	4	4	2	2	4	2	2	2	2
2021-03-23	24	2	2	2	3	sans emploi	5	3	2	2	2	2	2	2	2	2	2	1	0	1	1	0	1	0	0	0	0	4	4	4	5	4	4	4	4	4	2	4	2	2	3	3	2	3	3	2	2	2	3
2021-04-01	33	1	1	4	3	fonctionnaire	5	2	2		2	2	2	2	2	2	1	1	1	1	1	0	1	0	0	0	0	4	4	4	4	4	4	4	4	2	4	2	2	2	4	4	2	2	2	4	4	2	2
2021-03-27	26	1	2	1	3	profession liberale	5	3	2		2	2	2	2	2	2	1	1	0	0	0	1	1	0	0	0	0	2	2	4	4	4	4	4	2	2	5	2	1	1	5	5	2	2	4	4	2	2	2
2021-03-26	39	1	1	2	3	employe prive	5	3	1		2	2	2	2	2	2	1	1	0	1	0	1	1	0	0	0	0	4	2	4	4	4	4	4	4	2	4	4	2	2	4	4	4	2	2	4	2	2	4
2021-03-23	30	1	1	1	3	fonctionnaire	5	3	2		2	2	2	2	2	2	1	1	0	1	0	1	1	0	0	0	0	2	2	2	5	5	4	4	2	2	2	2	2	2	5	4	2	4	2	4	2	2	5
2021-03-24	21	1	2	1	2	profession liberale	5	3	2		2	2	2	2	2	2	2	1	0	1	0	1	1	0	0	0	0	2	2	4	4	5	4	4	4	4	2	3	2	2	4	4	4	2	2	2	4	2	2
2021-04-02	23	2	2	4	2	profession liberale	5	2	2	2	2	2	2	2	2	2	2	1	0	1	0	1	1	0	0	0	0	4	4	4	4	4	4	4	4	2	4	3	2	2	4	4	4	4	4	4	4	2	4
2021-04-12	28	2	2	1	3	profession liberale	5	4	1	2	2	2	1	2	2	2	1	1	0	1	0	1	1	0	0	0	0	2	2	4	4	4	4	4	2	2	4	2	2	4	4	4	2	2	2	2	2	2	2
2021-04-21	19	2	2	5	2	profession liberale	5	2	2	2	2	2	1	2	2	2	1	1	0	1	0	1	1	0	0	0	0	2	2	2	4	4	4	4	4	2	4	4	2	2	4	4	2	2	2	4	2	2	2
2021-04-01	18	1	2	1	3	fonctionnaire	5	3	2		2	2	2	2	2	2	2	1	1	1	0	1	1	0	0	0	0	4	4	4	2	2	3	4	3	3	2	4	2	2	4	4	4	4	2	2	2	2	2
2021-04-13	27	2	1	1	3	employe prive	5	2	2	2	2	2	2	2	2	2	2	1	0	0	1	1	1	0	0	0	0	4	4	4	4	4	4	5	2	2	2	2	2	2	2	4	4	4	4	5	2	2	4
2021-04-26	34	1	2	4	4	employe prive	5	5	2		2	2	2	2	1	2	2	1	0	0	1	1	1	0	0	0	0	4	4	4	4	2	4	4	4	2	2	4	2	4	4	4	2	2	2	2	2	2	3
2021-04-07	24	2	2	1	3	etudiant	5	4	1	2	2	2	2	2	2	2	1	1	0	0	1	1	1	0	0	0	0	2	2	4	4	4	4	4	2	2	4	4	2	4	4	4	2	4	4	2	2	2	2
2021-03-25	50	1	1	1	4	fonctionnaire	5	2	2		2	2	2	2	2	2	2	1	0	0	1	1	1	0	0	0	0	2	2	2	4	4	4	4	4	2	2	4	3	4	4	4	2	2	2	4	2	4	4
2021-03-29	36	1	1	1	2	fonctionnaire	5	2	2		2	2	2	2	2	2	1	1	0	0	1	1	1	0	0	0	0	2	4	2	4	4	4	5	4	2	4	4	4	2	4	4	4	2	2	2	2	2	4
2021-03-29	36	2	1	1	1	fonctionnaire	5	2	2	2	2	2	2	2	1	1	2	1	0	0	1	1	1	0	0	0	0	2	4	2	4	4	4	4	4	2	4	2	4	2	4	4	2	2	2	4	2	2	2
2021-04-06	29	2	1	1	3	fonctionnaire	5	3	2	2	2	2	2	2	2	2	1	1	0	0	1	1	1	0	0	0	0	4	3	3	3	4	4	5	3	2	4	3	2	2	5	5	5	4	4	5	2	2	2
2021-04-07	32	2	1	1	3	fonctionnaire	5	3	2	2	2	2	2	2	2	2	2	1	0	0	1	1	1	0	0	0	0	4	4	4	4	4	4	4	2	2	2	4	2	4	4	5	5	5	5	5	5	5	4
2021-04-07	35	2	1	1	1	fonctionnaire	5	3	2	2	2	2	1	2	2	2	1	1	0	0	1	1	1	0	0	0	0	4	4	4	4	4	4	4	2	2	4	3	3	3	4	4	3	2	4	5	2	2	4
2021-04-08	46	1	3	4	3	fonctionnaire	5	2	2		2	2	2	2	1	2	1	1	0	0	1	1	1	0	0	0	0	4	4	2	4	4	4	4	4	2	2	2	2	2	4	4	2	4	3	2	2	2	2
2021-04-13	43	1	1	1	3	fonctionnaire	5	2	2		2	1	2	2	2	2	2	1	0	0	1	1	1	0	0	0	0	4	4	4	4	4	4	4	4	2	4	4	2	2	4	4	2	2	4	4	2	2	2
2021-04-19	39	2	1	2	3	fonctionnaire	5	2	2	2	2	2	1	2	2	2	2	1	0	0	1	1	1	0	0	0	0	4	4	4	4	4	4	4	2	2	2	2	2	2	2	2	2	2	3	4	2	2	4
2021-04-19	35	1	1	1	3	fonctionnaire	5	3	2		2	2	1	2	2	2	1	1	0	0	1	1	1	0	0	0	0	4	2	4	4	4	4	2	2	2	2	2	2	2	4	4	2	2	3	4	2	2	3
2021-04-19	35	2	1	1	3	fonctionnaire	5	3	2	2	2	2	1	2	2	2	1	1	0	0	1	1	1	0	0	0	0	4	2	4	4	4	4	4	4	2	2	4	2	4	2	2	2	2	2	3	4	2	4
2021-04-26	33	1	2	5	3	fonctionnaire	5	5	2		2	2	1	2	2	2	1	1	0	0	1	1	1	0	0	0	0	2	2	2	4	4	4	4	4	2	2	4	2	4	4	4	2	2	2	4	2	2	2
2021-05-07	54	1	1	2	3	fonctionnaire	5	3	2		2	2	2	2	2	2	1	1	0	0	1	1	1	0	0	0	0	4	4	4	4	4	4	4	4	2	4	4	2	4	4	4	2	2	4	4	4	2	2
2021-04-06	29	1	2	1	4	profession liberale	5	5	2		2	2	1	2	2	2	1	1	0	0	1	1	1	0	0	0	0	4	4	4	4	4	4	4	4	4	4	4	4	4	4	4	4	4	4	5	2	2	3
2021-04-06	32	1	1	1	2	profession liberale	5	4	2		2	2	1	2	2	2	2	1	0	0	1	1	1	0	0	0	0	4	5	5	5	5	5	5	5	5	5	5	5	5	5	5	5	5	5	4	5	2	2
2021-04-07	25	2	1	1	3	profession liberale	5	3	2	2	2	2	2	2	2	2	1	1	0	0	1	1	1	0	0	0	0	4	4	4	4	4	4	4	4	4	4	4	4	4	4	4	4	2	2	4	4	4	2
2021-04-13	29	2	2	1	3	profession liberale	5	3	2	2	2	2	2	2	2	2	1	1	0	0	1	1	1	0	0	0	0	4	4	4	4	4	4	4	4	4	4	4	4	4	4	4	4	4	4	4	5	5	5
2021-04-19	54	1	1	2	3	profession liberale	5	2	2		2	2	2	2	2	2	2	1	0	0	1	1	1	0	0	0	0	4	4	4	4	4	4	4	4	2	4	4	2	4	4	4	2	2	4	2	4	2	2
2021-04-16	22	1	2	2	3	etudiant	5	5	2		2	2	2	2	2	2	1	1	0	1	1	1	1	0	0	0	0	4	4	4	4	4	4	4	2	2	4	4	2	4	4	4	2	2	4	4	4	2	4
2021-03-24	25	1	2	1	3	profession liberale	5	4	2		2	2	2	2	2	2	1	1	1	1	1	1	1	0	0	0	0	3	3	3	3	5	5	4	3	3	3	3	2	2	4	4	1	5	5	5	3	1	1
2021-04-01	31	1	2	5	3	fonctionnaire	5	4	2		2	2	1	2	2	2	1	1	0	0	1	1	0	1	0	0	0	4	4	4	4	4	4	4	4	2	4	4	2	2	4	4	2	2	2	4	4	2	2
2021-03-29	22	2	2	1	2	profession liberale	5	3	2	2	2	2	1	2	2	2	2	1	0	0	0	0	1	1	0	0	0	4	2	4	5	5	5	5	2	2	2	3	2	2	4	4	4	3	3	5	4	3	2
2021-03-27	28	1	3	1	3	fonctionnaire	5	3	2		2	2	1	2	1	2	1	1	1	0	0	0	1	1	0	0	0	4	4	4	4	4	4	4	4	4	4	4	4	4	4	4	4	4	4	4	1	1	1
2021-03-25	44	1	1	1	3	fonctionnaire	5	3	2		2	2	1	2	1	2	2	1	0	0	1	0	1	1	0	0	0	2	2	2	4	4	4	4	4	2	4	4	2	2	4	4	2	2	2	4	2	2	2
2021-04-12	25	2	2	1	3	profession liberale	5	3	1	2	2	2	2	2	2	2	1	1	0	0	1	0	1	1	0	0	0	3	4	4	4	4	4	4	3	3	3	4	4	4	3	4	4	4	4	4	2	2	2
2021-04-01	24	1	2	1	3	employe prive	5	5	2		2	2	2	2	1	2	1	1	0	0	0	1	1	1	0	0	0	5	5	5	5	5	5	5	5	5	5	4	5	5	5	5	5	5	5	5	5	5	5
2021-04-02	27	2	1	1	3	employe prive	5	4	2	2	2	2	1	2	1	2	1	1	0	0	0	1	1	1	0	0	0	2	2	4	5	5	5	5	4	4	4	4	2	4	4	4	2	2	4	4	2	2	2
2021-04-12	26	2	2	1	3	employe prive	5	2	2	2	2	2	2	2	2	2	1	1	0	0	0	1	1	1	0	0	0	3	3	3	3	3	4	4	5	5	5	5	5	5	5	5	5	5	5	5	2	2	2
2021-04-12	33	1	1	1	3	employe prive	5	2	2		2	2	2	2	2	2	1	1	0	0	0	1	1	1	0	0	0	2	2	2	4	4	4	4	4	2	2	2	2	4	4	4	4	2	4	5	5	2	5
2021-03-30	33	1	1	1	3	fonctionnaire	5	2	1		2	2	2	2	2	2	1	1	0	0	0	1	1	1	0	0	0	2	2	4	4	4	4	2	2	2	2	2	2	2	4	4	4	4	4	4	2	4	2
2021-04-12	30	2	1	1	3	fonctionnaire	5	3	2	2	2	2	2	2	2	2	1	1	0	0	0	1	1	1	0	0	0	2	2	4	5	5	4	2	2	2	2	2	2	2	4	4	2	2	2	2	2	2	2
2021-03-27	29	1	2	1	3	profession liberale	5	2	1		2	2	1	2	2	2	1	1	0	0	0	1	1	1	0	0	0	4	2	4	4	5	4	4	2	2	5	2	1	1	4	4	2	2	4	4	2	2	2
2021-04-06	28	2	1	1	2	profession liberale	5	5	2	1	2	2	2	2	2	2	1	1	0	0	0	1	1	1	0	0	0	4	4	4	4	5	4	4	3	3	3	3	3	3	3	3	3	3	3	3	4	4	4
2021-04-07	32	2	1	1	2	profession liberale	5	5	2	2	1	2	2	2	2	2	2	1	0	0	0	1	1	1	0	0	0	4	4	2	4	4	4	4	4	4	4	2	2	2	4	4	4	2	4	4	4	4	4
2021-03-31	26	2	2	1	3	sans emploi	5	3	1	2	2	2	1	2	1	2	1	1	0	0	0	1	1	1	0	0	0	2	2	4	4	4	4	4	4	4	4	3	2	3	4	4	2	2	4	4	2	2	4
2021-04-15	28	1	2	2	3	etudiant	5	3	2		2	2	2	2	2	2	2	1	0	0	1	1	1	1	0	0	0	4	4	4	5	5	5	4	2	2	2	4	2	2	5	5	2	4	5	2	2	2	5
2021-04-01	22	2	2	1	4	fonctionnaire	5	3	2	2	2	2	1	2	1	1	1	1	0	0	1	1	1	1	0	0	0	3	4	4	4	4	4	4	4	4	4	4	4	4	4	4	4	4	4	4	2	2	4
2021-03-31	29	1	2	1	3	fonctionnaire	5	2	2		2	2	2	2	2	2	1	1	1	1	1	1	1	1	0	0	0	4	4	4	4	4	4	4	4	4	4	4	4	5	4	4	4	3	3	4	3	2	2
2021-03-31	29	1	3	1	3	profession liberale	5	3	2		2	2	1	2	2	2	1	1	1	1	1	1	1	1	0	0	0	4	4	5	5	5	5	5	5	5	5	5	5	5	5	5	2	1	5	5	5	1	1
2021-04-05	33	2	1	1	3	profession liberale	5	3	2		2	2	2	1	2	1	1	1	1	1	1	1	1	1	0	0	0	3	4	4	4	4	4	4	4	4	4	4	4	4	4	5	5	3	3	3	3	3	3
2021-04-05	39	1	1	1	1	profession liberale	5	3	2		2	2	1	2	2	2	2	1	1	1	1	1	1	1	0	0	0	4	5	5	5	5	5	4	4	4	4	4	5	5	5	5	4	4	4	5	2	2	3
2021-03-23	40	1	1	1	3	profession liberale	5	2	2		2	2	2	2	1	2	1	1	0	1	1	0	0	0	1	0	0	2	4	4	5	5	4	4	4	4	4	5	4	4	4	4	2	4	4	5	2	2	2
2021-03-27	37	1	1	1	2	profession liberale	5	2	2		2	2	2	2	2	2	2	1	0	1	1	0	0	0	1	0	0	2	2	4	4	5	4	5	2	2	5	2	2	2	4	4	2	4	4	2	2	2	2
2021-03-30	34	1	1	1	4	profession liberale	5	2	2		2	2	2	2	2	2	2	1	0	1	1	0	0	0	1	0	0	2	2	2	4	4	4	5	4	2	4	2	2	2	4	4	4	4	4	4	4	4	2
2021-03-29	48	1	1	3	3	fonctionnaire	5	3	2		2	1	2	2	2	2	1	1	1	0	0	1	0	0	1	0	0	2	2	2	4	4	4	4	4	2	4	3	2	2	4	4	2	2	2	4	4	2	2
2021-03-24	39	1	1	4	2	profession liberale	5	2	2		2	2	2	2	2	2	1	1	0	1	0	1	0	0	1	0	0	4	4	4	4	4	4	4	4	2	4	4	2	2	4	4	4	2	2	2	2	2	2
2021-04-15	25	1	2	2	3	etudiant	5	4	2		2	2	1	2	2	2	1	1	0	1	1	1	0	0	1	0	0	2	2	2	5	5	5	5	5	5	5	4	4	4	5	5	2	5	5	4	2	2	5
2021-03-24	41	1	1	4	3	fonctionnaire	5	6	2		2	2	2	2	2	2	2	1	1	0	0	0	1	0	1	0	0	4	4	4	4	4	4	4	4	4	4	4	2	3	4	4	2	2	2	2	2	2	2
2021-04-05	23	2	2	1	3	etudiant	5	5	1	2	2	2	1	2	2	2	1	1	0	1	0	0	1	0	1	0	0	4	2	4	4	4	3	2	2	2	4	2	2	2	4	4	2	2	4	2	2	2	2
2021-03-25	51	1	1	1	3	fonctionnaire	5	3	2		2	2	1	2	2	2	1	1	1	1	1	0	1	0	1	0	0	4	4	4	4	4	4	4	4	3	4	3	2	3	4	4	1	3	2	4	3	1	3
2021-04-05	33	2	1	1	1	profession liberale	5	3	2	2	2	2	1	2	1	1	1	1	1	1	0	0	1	0	0	1	0	3	3	3	3	3	3	3	3	3	3	3	3	3	4	4	4	4	4	4	4	4	4
2021-03-27	43	1	1	1	3	fonctionnaire	5	4	1		2	2	1	2	1	2	1	1	0	0	1	0	1	0	0	1	0	4	2	4	4	4	4	4	3	2	4	2	2	2	5	4	2	2	4	2	2	2	2
2021-03-27	30	1	2	1	3	fonctionnaire	5	3	2		2	2	2	2	2	2	1	1	0	0	0	1	1	0	0	1	0	2	2	4	5	4	4	2	2	2	2	2	2	2	4	4	4	4	4	2	2	2	2
2021-04-01	19	2	2	1	3	profession liberale	5	3	2	2	2	2	2	2	2	2	1	1	0	0	0	0	1	1	0	1	0	4	4	4	4	4	4	4	4	4	4	4	4	4	4	4	3	3	4	4	2	2	2
2021-04-01	25	1	2	1	3	fonctionnaire	5	5	2		2	2	1	2	1	1	1	1	1	1	1	1	1	1	0	1	0	3	3	4	4	4	4	5	5	5	5	5	5	5	5	5	2	4	4	5	2	2	3
2021-03-26	35	1	3	1	1	profession liberale	5	1	2		2	2	2	2	1	2	1	1	1	1	1	1	1	0	1	1	0	4	2	4	4	4	4	5	3	3	5	5	5	4	5	5	5	4	4	2	1	1	5
2021-04-01	18	2	2	1	3	profession liberale	5	5	2	2	2	2	2	2	2	2	1	1	0	0	1	1	1	1	1	1	0	4	4	4	4	4	4	4	4	4	4	4	4	4	4	4	4	4	4	4	4	4	5
2021-03-31	36	2	1	1	3	employe prive	5	3	2	2	2	2	1	2	2	2	1	1	1	1	1	1	1	1	1	1	0	4	4	4	4	4	4	4	4	3	2	4	2	4	4	4	4	4	2	4	2	2	2
2021-04-02	37	1	1	1	3	employe prive	5	3	2		2	2	2	2	2	2	1	1	1	1	1	1	1	1	1	1	0	4	4	5	5	5	5	5	4	3	4	4	4	4	4	4	2	3	4	4	2	2	3
2021-03-27	59	1	1	1	3	fonctionnaire	5	3	2		2	2	1	2	2	2	1	1	1	1	1	1	1	1	1	1	0	4	4	4	4	4	4	4	3	3	4	3	3	3	4	4	4	2	3	5	1	1	1
2021-03-29	39	1	1	1	2	fonctionnaire	5	3	2		2	2	1	2	1	2	1	1	1	1	1	1	1	1	1	1	0	4	4	4	4	4	4	4	4	4	4	4	4	4	4	4	2	3	3	4	1	1	2
2021-03-30	29	1	2	1	3	fonctionnaire	5	4	2		2	2	2	2	2	1	1	1	1	1	1	1	1	1	1	1	0	3	4	3	4	4	4	4	4	4	4	4	4	4	4	4	2	4	4	5	1	1	2
2021-04-02	30	2	1	1	3	fonctionnaire	5	3	1	2	2	2	1	2	1	2	1	1	1	1	1	1	1	1	1	1	0	4	4	4	4	4	4	4	2	3	3	4	4	4	4	4	4	4	4	4	2	2	2
2021-03-30	30	2	2	1	3	profession liberale	5	3	2	2	2	2	1	2	1	1	1	1	1	1	1	1	1	1	1	1	0	4	4	3	4	4	4	4	3	3	4	3	3	3	4	4	2	3	4	5	1	1	5
2021-04-15	26	1	2	2	3	etudiant	5	5	2		2	2	1	2	2	2	1	1	0	0	0	1	0	1	0	0	1	5	5	5	5	5	2	1	2	2	2	2	2	2	3	3	4	2	2	5	5	2	4
2021-03-29	28	2	2	1	2	employe prive	5	4	2	2	2	2	1	2	2	2	2	2	0	0	0	0	0	0	0	0	0	2	2	4	4	4	4	5	4	4	5	4	4	2	3	4	2	4	4	4	2	4	4
2021-03-31	25	1	2	1	1	employe prive	5	3	2		2	2	2	2	2	2	2	2	0	0	0	0	0	0	0	0	0	2	2	2	2	2	2	2	2	2	2	2	2	2	2	2	2	2	2	2	2	2	4
2021-04-06	38	2	1	1	3	employe prive	5	2	2	2	2	1	1	2	2	2	2	2	0	0	0	0	0	0	0	0	0	2	4	4	4	4	4	4	4	2	4	2	2	4	3	3	3	3	4	2	2	2	3
2021-04-07	28	2	1	1	3	employe prive	5	5	2	2	2	2	2	2	2	2	2	2	0	0	0	0	0	0	0	0	0	2	4	2	4	4	4	5	3	2	3	3	4	4	4	5	2	4	3	5	2	2	2
2021-04-08	52	1	1	2	3	employe prive	5	3	2		2	2	2	2	2	2	1	2	0	0	0	0	0	0	0	0	0	4	4	4	3	3	3	2	2	2	2	2	2	2	4	4	2	2	4	4	2	2	3
2021-04-12	51	2	1	1	3	employe prive	5	2	2	2	2	2	2	2	2	2	1	2	0	0	0	0	0	0	0	0	0	4	4	4	4	4	4	4	4	2	4	4	2	2	4	4	2	2	2	4	2	2	2
2021-04-13	29	2	1	1	3	employe prive	5	5	2	2	2	2	2	2	2	2	2	2	0	0	0	0	0	0	0	0	0	4	4	4	4	4	4	4	4	2	2	3	3	3	3	4	3	4	3	5	2	2	5
2021-04-26	18	2	2	4	2	employe prive	5	1	2	2	2	2	2	2	2	2	1	2	0	0	0	0	0	0	0	0	0	2	2	4	4	4	4	4	2	2	4	4	2	4	4	4	2	2	2	4	2	2	4
2021-04-26	42	2	1	2	4	employe prive	5	2	2	2	2	2	2	2	2	2	2	2	0	0	0	0	0	0	0	0	0	4	4	4	4	4	4	4	4	2	4	4	2	4	4	4	2	2	2	2	2	2	2
2021-04-16	21	1	2	1	3	etudiant	5	3	2		2	2	2	2	2	2	2	2	0	0	0	0	0	0	0	0	0	4	4	4	5	5	4	4	4	2	2	4	2	4	5	4	2	2	2	4	2	2	2
2021-05-06	19	2	2	4	3	etudiant	5	4	2	2	2	2	2	2	2	2	2	2	0	0	0	0	0	0	0	0	0	4	4	4	4	4	4	4	4	4	4	4	4	4	4	4	2	2	4	4	3	2	2
2021-03-24	35	1	1	1	3	fonctionnaire	5	3	1		2	2	1	2	2	2	2	2	0	0	0	0	0	0	0	0	0	2	2	2	4	5	4	4	2	3	4	4	4	2	3	3	2	2	4	4	2	2	4
2021-03-24	29	1	1	1	3	fonctionnaire	5	3	2		2	2	1	2	1	2	2	2	0	0	0	0	0	0	0	0	0	2	2	2	4	5	4	2	2	2	2	2	2	2	3	3	4	4	2	4	4	2	4
2021-03-25	37	1	1	3	2	fonctionnaire	5	4	2		2	2	1	2	2	2	2	2	0	0	0	0	0	0	0	0	0	2	2	4	3	4	4	2	2	2	2	4	2	2	4	4	4	4	4	4	2	2	4
2021-03-29	46	1	1	1	3	fonctionnaire	5	3	2		2	2	2	2	2	2	1	2	0	0	0	0	0	0	0	0	0	4	2	5	5	4	5	2	2	2	2	1	1	2	4	4	2	2	2	4	4	2	2
2021-03-29	29	2	2	1	2	fonctionnaire	5	3	1	2	2	2	1	2	2	2	2	2	0	0	0	0	0	0	0	0	0	2	2	4	5	3	5	4	2	2	4	2	2	2	4	4	2	4	4	2	4	4	4
2021-04-01	23	1	2	1	3	fonctionnaire	5	3	1		2	2	1	1	1	1	1	2	0	0	0	0	0	0	0	0	0	3	2	2	4	5	5	2	3	3	2	1	1	1	5	4	2	2	4	5	2	1	4
2021-04-01	19	2	2	1	3	fonctionnaire	5	2	2	2	2	2	2	2	2	2	2	2	0	0	0	0	0	0	0	0	0	4	4	4	4	2	2	3	4	3	4	3	2	3	4	2	4	3	4	4	2	3	3
2021-04-07	30	2	1	1	2	fonctionnaire	5	3	2	2	2	2	2	2	2	2	1	2	0	0	0	0	0	0	0	0	0	2	4	4	4	4	4	4	4	3	3	3	3	3	4	4	4	2	3	5	2	2	4
2021-04-19	43	1	1	2	3	fonctionnaire	5	2	2		2	2	2	2	2	2	1	2	0	0	0	0	0	0	0	0	0	4	4	4	4	4	4	4	4	2	2	2	2	4	4	4	2	2	4	4	4	2	2
2021-04-19	30	2	2	4	3	fonctionnaire	5	2	2	2	2	2	2	2	2	2	1	2	0	0	0	0	0	0	0	0	0	2	2	2	4	4	4	4	4	2	4	4	2	2	3	3	2	3	4	4	4	2	4
2021-04-20	35	1	2	2	3	fonctionnaire	5	3	2		2	2	2	2	2	2	2	2	0	0	0	0	0	0	0	0	0	2	4	2	4	4	4	2	4	2	4	2	2	2	2	2	4	2	4	5	4	2	4
2021-04-26	43	1	1	2	3	fonctionnaire	5	2	2		2	2	2	2	2	2	2	2	0	0	0	0	0	0	0	0	0	2	2	2	4	4	4	4	4	2	4	4	2	2	4	4	2	2	2	4	2	2	2
2021-04-27	39	1	1	3	4	fonctionnaire	5	2	2		2	2	2	2	2	2	2	2	0	0	0	0	0	0	0	0	0	2	2	2	4	4	4	4	4	2	4	4	2	4	4	4	2	2	2	4	2	2	2
2021-04-27	25	2	1	1	2	fonctionnaire	5	2	2	2	2	2	1	2	2	2	2	2	0	0	0	0	0	0	0	0	0	4	4	2	4	4	4	4	4	2	4	4	2	4	4	4	2	2	2	2	2	2	2
2021-04-28	34	2	1	2	3	fonctionnaire	5	2	2	2	2	2	2	2	2	2	2	2	0	0	0	0	0	0	0	0	0	2	2	2	4	4	4	4	4	2	4	4	2	4	4	4	2	2	2	4	2	2	2
2021-03-23	74	1	1	1	1	profession liberale	5	4	2		2	2	1	2	2	2	1	2	0	0	0	0	0	0	0	0	0	4	4	5	4	4	4	5	5	5	5	4	4	4	4	4	4	4	4	2	2	4	5
2021-03-26	26	2	1	2	4	profession liberale	5	2	2	2	2	2	1	2	2	2	1	2	0	0	0	0	0	0	0	0	0	4	4	2	4	2	4	4	4	4	4	4	4	4	4	4	2	2	2	4	2	2	2
2021-03-26	35	1	1	3	4	profession liberale	5	2	2		2	2	2	2	2	2	2	2	0	0	0	0	0	0	0	0	0	4	4	4	4	4	4	3	4	2	3	4	2	3	4	4	2	2	2	4	4	2	2
2021-03-29	40	1	1	1	1	profession liberale	5	3	2		2	2	1	2	1	1	1	2	0	0	0	0	0	0	0	0	0	3	3	3	3	3	3	4	4	4	3	5	3	3	3	3	3	3	3	3	3	3	5
2021-03-30	20	1	2	1	4	profession liberale	5	3	2		2	2	2	2	2	2	2	2	0	0	0	0	0	0	0	0	0	2	2	4	4	4	4	2	2	2	2	2	2	2	4	4	2	4	4	2	4	2	4
2021-03-31	29	1	1	1	4	profession liberale	5	2	1		2	2	2	2	2	2	2	2	0	0	0	0	0	0	0	0	0	3	3	3	3	3	3	3	3	3	3	3	3	3	3	3	3	3	3	3	3	2	3
2021-03-31	27	2	2	4	3	profession liberale	5	3	2	2	2	2	2	2	2	2	1	2	0	0	0	0	0	0	0	0	0	3	3	3	4	4	4	4	4	3	2	4	2	2	4	4	2	2	2	4	2	4	4
2021-03-31	35	1	1	1	1	profession liberale	5	3	1		2	2	2	2	1	1	2	2	0	0	0	0	0	0	0	0	0	4	4	4	4	4	4	4	4	4	4	4	4	4	4	4	4	4	4	4	4	2	4
2021-04-01	39	1	1	1	1	profession liberale	5	3	1		2	2	1	1	2	1	1	2	0	0	0	0	0	0	0	0	0	3	3	4	3	4	4	4	4	4	4	4	4	4	4	4	4	4	4	4	4	4	4
2021-04-01	28	1	1	1	4	profession liberale	5	3	2		2	2	2	2	2	2	2	2	0	0	0	0	0	0	0	0	0	3	3	4	4	4	4	4	4	4	3	4	4	4	4	4	4	4	4	4	4	5	4
2021-04-01	36	1	1	1	1	profession liberale	5	3	2		2	2	2	2	2	2	2	2	0	0	0	0	0	0	0	0	0	2	3	3	3	3	3	3	3	3	3	3	3	3	3	3	3	3	3	3	3	3	3
2021-04-01	20	2	2	1	3	profession liberale	5	2	2	1	2	2	2	2	2	2	2	2	0	0	0	0	0	0	0	0	0	2	2	2	4	4	4	4	4	4	4	4	4	4	4	4	2	2	2	2	2	2	2
2021-04-02	28	2	1	1	1	profession liberale	5	3	2	1	2	2	1	2	1	2	2	2	0	0	0	0	0	0	0	0	0	4	4	4	4	4	4	3	3	3	3	3	3	3	4	4	4	4	4	4	3	3	3
2021-04-02	28	2	1	1	2	profession liberale	5	3	2	2	2	2	2	2	2	2	2	2	0	0	0	0	0	0	0	0	0	4	2	4	5	4	4	4	4	4	2	2	2	2	4	4	2	2	4	2	4	2	4
2021-04-02	25	2	1	1	1	profession liberale	5	3	2	2	2	2	1	2	2	2	1	2	0	0	0	0	0	0	0	0	0	4	4	4	4	4	4	4	2	2	2	4	3	3	4	4	4	4	4	5	4	2	4
2021-04-05	23	2	2	1	1	profession liberale	5	4	2	2	2	2	2	2	2	2	2	2	0	0	0	0	0	0	0	0	0	2	2	2	4	4	4	4	4	2	4	2	2	4	4	4	4	4	4	4	4	2	2
2021-04-05	33	2	1	1	1	profession liberale	5	3	2	1	2	2	2	2	1	2	2	2	0	0	0	0	0	0	0	0	0	2	2	2	4	4	3	5	4	4	4	2	2	4	4	4	2	2	4	2	2	2	4
2021-04-06	26	2	2	1	2	profession liberale	5	4	1	2	2	2	2	2	2	2	2	2	0	0	0	0	0	0	0	0	0	2	2	4	4	4	4	4	4	3	4	4	2	4	4	4	2	4	4	2	2	2	4
2021-04-07	25	1	2	4	1	profession liberale	5	5	2		2	1	2	1	2	2	2	2	0	0	0	0	0	0	0	0	0	4	4	2	4	4	4	4	4	2	4	4	4	2	4	4	4	2	2	4	4	2	2
2021-04-07	32	1	1	1	4	profession liberale	5	3	2		2	2	2	2	2	2	2	2	0	0	0	0	0	0	0	0	0	4	4	4	4	4	4	4	2	2	2	2	2	3	3	4	3	3	3	2	3	2	2
2021-04-07	25	2	2	1	2	profession liberale	5	5	2	2	2	2	1	2	2	2	2	2	0	0	0	0	0	0	0	0	0	2	2	2	3	3	3	3	3	4	4	3	2	2	4	4	2	2	3	5	2	2	3
2021-04-17	30	1	1	4	3	profession liberale	5	2	2		2	2	2	2	2	2	1	2	0	0	0	0	0	0	0	0	0	4	4	4	4	4	4	4	4	2	4	4	2	2	4	4	2	2	2	4	2	2	2
2021-04-21	18	2	2	1	1	profession liberale	5	3	2	2	2	2	2	2	2	2	2	2	0	0	0	0	0	0	0	0	0	2	2	2	4	4	4	5	4	2	4	4	4	2	4	4	2	2	2	4	2	2	2
2021-04-21	30	2	2	4	1	profession liberale	5	2	2	2	2	2	2	2	2	2	1	2	0	0	0	0	0	0	0	0	0	4	4	4	4	4	4	4	4	4	4	4	4	4	4	4	2	2	2	4	2	2	2
2021-04-26	30	2	1	1	4	profession liberale	5	3	2	2	2	2	1	2	2	2	1	2	0	0	0	0	0	0	0	0	0	4	4	4	4	4	4	4	4	2	4	4	4	4	4	4	4	2	2	2	2	2	2
2021-04-14	30	2	2	3	3	sans emploi	5	2	2	2	2	2	1	2	2	2	2	2	0	0	0	0	0	0	0	0	0	4	4	4	2	4	4	2	4	2	2	4	2	4	2	2	3	2	2	4	4	2	5
2021-04-15	20	1	2	4	2	sans emploi	5	3	2		2	2	2	2	2	2	2	2	0	0	0	0	0	0	0	0	0	4	4	4	4	4	4	4	4	4	2	4	2	4	4	4	4	2	4	4	2	2	2
2021-05-06	21	2	2	4	2	sans emploi	5	2	2	2	2	2	2	2	2	2	1	2	0	0	0	0	0	0	0	0	0	4	4	4	4	4	4	4	2	2	2	2	2	2	4	4	2	2	2	4	2	2	2
2021-06-16	23	2	2	9	4	etudiant	6	5	2	1	2	2	1	2	2	2	1	1	0	1	0	0	0	0	0	0	0	4	4	4	4	4	4	4	4	1	4	4	2	2	4	4	4	1	4	4	2	2	4
2021-06-24	18	2	2	9	3	sans emploi	6	4	2	2	2	2	2	2	2	1	1	1	0	1	0	0	0	0	0	0	0	4	4	4	4	4	4	4	4	1	4	4	2	3	4	4	2	1	2	2	4	2	2
2021-06-24	20	2	2	9	3	sans emploi	6	3	2	2	2	2	2	2	1	2	2	1	0	1	0	0	0	0	0	0	0	2	2	2	3	4	4	4	4	1	4	4	4	4	4	4	2	1	4	4	4	2	2
2021-04-27	48	2	4	9	5	employe prive	6	4	2	2	2	2	2	2	2	2	1	1	1	1	0	0	0	0	0	0	0	5	5	5	4	4	4	5	4	1	4	4	4	4	4	4	2	1	2	4	2	2	5
2021-06-11	25	2	2	9	4	etudiant	6	6	2	2	2	2	2	2	2	2	1	1	1	1	0	0	0	0	0	0	0	2	2	2	4	4	4	4	4	1	4	4	4	4	4	4	4	1	2	4	4	2	5
2021-07-10	30	1	1	9	4	fonctionnaire	6	2	2		2	2	2	2	1	2	1	1	1	1	0	0	0	0	0	0	0	2	2	2	4	4	4	4	1	1	4	4	2	2	4	4	2	1	2	2	2	2	2
2021-06-29	21	1	2	6	4	etudiant	6	3	2		2	2	2	2	2	2	2	1	1	1	1	0	0	0	0	0	0	4	4	4	4	4	4	4	3	3	4	4	2	3	4	4	3	3	2	4	2	2	2
2021-06-29	22	1	2	6	4	etudiant	6	4	1		2	2	1	2	2	2	1	1	0	1	0	1	0	0	0	0	0	2	2	2	4	4	4	2	4	2	4	2	2	2	4	4	2	2	2	4	4	2	4
2021-06-25	20	2	2	9	4	etudiant	6	4	1	2	2	2	1	2	2	2	1	1	0	0	1	1	0	0	0	0	0	3	3	3	4	4	4	4	4	1	4	4	4	3	4	4	2	1	4	4	4	2	3
2021-06-17	21	2	2	9	4	etudiant	6	6	1	2	2	2	1	2	2	2	1	1	0	0	0	0	1	0	0	0	0	3	3	3	4	4	4	5	4	1	4	4	4	4	4	4	2	1	4	4	2	2	4
2021-06-29	25	1	2	6	4	etudiant	6	5	2		2	2	2	2	2	2	1	1	0	0	0	0	1	0	0	0	0	2	2	2	4	3	2	3	2	2	4	2	2	2	4	4	2	2	2	2	2	2	2
2021-06-29	22	2	2	6	4	etudiant	6	3	2	2	2	2	2	2	2	1	2	1	0	0	0	0	1	0	0	0	0	4	4	4	4	4	2	4	3	2	4	2	2	2	4	4	2	2	2	2	2	2	2
2021-05-25	24	1	2	10	4	etudiant	6	2	1		2	2	2	2	2	2	2	1	1	0	1	0	1	0	0	0	0	3	3	4	4	5	3	4	4	3	5	3	4	3	4	4	2	4	3	3	2	2	4
2021-06-29	18	1	2	6	4	etudiant	6	1	2		2	2	2	2	2	2	1	1	1	0	1	0	1	0	0	0	0	2	2	2	4	4	4	4	3	3	4	4	4	2	4	4	4	2	2	4	2	2	4
2021-05-19	38	1	1	10	5	profession liberale	6	2	2		2	2	2	2	2	1	2	1	1	0	1	0	1	0	0	0	0	3	2	4	4	5	4	4	5	2	4	4	1	1	4	4	2	2	4	2	2	1	1
2021-05-24	21	2	2	10	4	etudiant	6	5	1	2	2	2	2	2	1	2	2	1	0	1	1	0	1	0	0	0	0	2	2	2	4	4	4	4	4	3	4	4	2	2	4	5	4	2	4	4	2	2	3
2021-05-19	33	2	1	10	3	profession liberale	6	4	2	2	2	2	2	2	2	2	2	1	1	1	1	0	1	0	0	0	0	2	2	2	4	4	4	4	4	2	4	3	3	3	4	4	2	2	2	4	2	1	3
2021-06-03	21	1	2	1	4	etudiant	6	4	2		2	2	2	2	2	2	1	1	0	0	0	1	1	0	0	0	0	2	2	2	4	4	4	4	2	2	2	4	2	2	4	4	2	2	2	4	2	2	2
2021-05-24	27	1	1	10	4	etudiant	6	2	2		2	2	2	2	2	2	2	1	0	1	0	1	1	0	0	0	0	3	3	2	4	4	4	5	3	3	4	3	3	3	4	4	1	3	3	2	2	2	3
2021-06-29	27	2	1	6	5	etudiant	6	1	2	2	1	2	2	2	2	2	1	1	0	0	0	0	0	1	0	0	0	2	2	2	4	4	4	5	3	2	4	2	2	2	4	4	4	2	2	4	4	2	2
2021-07-16	33	1	1	9	4	profession liberale	6	3	2		2	2	2	1	1	2	1	1	0	0	0	0	1	1	0	0	0	2	4	2	4	4	4	4	4	1	4	4	2	2	4	4	2	1	4	4	4	2	2
2021-05-25	28	2	1	10	4	etudiant	6	3	2	2	2	2	2	2	2	2	2	1	0	0	0	1	1	1	0	0	0	3	3	4	4	5	4	4	3	3	4	3	3	3	4	4	2	3	3	3	2	2	3
2021-05-27	24	1	2	9	4	etudiant	6	6	1		2	2	2	2	2	2	1	1	0	0	0	0	0	0	1	0	0	5	5	5	5	5	5	4	5	1	4	4	2	2	4	4	2	1	4	2	2	2	5
2021-04-28	33	2	2	9	4	employe prive	6	2	2	2	2	1	1	2	1	2	1	1	1	1	1	0	0	0	1	0	0	3	3	3	5	5	4	5	5	2	4	3	2	3	4	4	2	1	2	4	2	2	4
2021-04-28	62	1	1	9	4	fonctionnaire	6	3	2		2	2	2	2	1	2	1	1	1	1	1	0	0	0	1	0	0	2	2	2	5	5	4	2	2	1	2	3	2	2	5	5	3	1	4	2	3	2	4
2021-04-26	65	1	2	9	4	fonctionnaire	6	5	2		1	1	2	2	1	2	1	1	1	1	1	1	0	0	1	0	0	5	5	5	5	4	5	4	4	2	4	4	2	2	5	4	2	2	2	4	4	2	4
2021-05-22	28	1	2	10	3	profession liberale	6	4	2		2	2	2	2	2	2	2	1	1	0	0	0	1	0	1	0	0	1	1	1	5	5	5	4	4	2	2	4	4	4	4	5	2	5	2	2	2	4	2
2021-05-22	48	2	1	10	3	profession liberale	6	5	1	2	2	2	1	2	1	2	2	1	1	0	0	0	1	0	1	0	0	1	1	1	5	4	4	5	4	4	4	5	5	5	5	5	2	2	2	4	4	2	4
2021-07-12	29	1	1	9	4	profession liberale	6	1	2		2	2	2	2	1	2	1	1	1	1	1	1	1	0	1	0	0	4	4	4	4	4	4	4	4	1	4	2	3	3	4	4	2	1	2	4	2	2	2
2021-07-11	65	2	1	9	4	fonctionnaire	6	6	2	2	2	1	2	2	2	2	1	1	1	1	1	1	1	1	1	0	0	3	3	3	4	4	4	4	4	1	4	4	3	3	4	4	2	1	2	4	2	2	3
2021-04-26	63	1	1	9	4	fonctionnaire	6	5	2		2	2	1	2	2	2	1	1	1	1	1	1	0	0	0	1	0	4	4	4	3	4	4	2	2	2	2	2	2	2	4	3	2	1	4	2	4	2	4
2021-04-27	32	1	1	9	4	fonctionnaire	6	2	2		2	2	2	2	2	2	1	1	1	1	1	1	0	0	0	1	0	4	4	4	5	5	5	4	4	1	4	4	2	4	4	4	2	2	2	2	2	2	4
2021-05-31	20	2	2	2	4	etudiant	6	4	2	2	2	2	1	2	1	2	1	1	0	0	0	0	0	0	1	1	0	2	4	4	4	4	4	4	4	2	4	4	2	4	4	4	2	2	2	4	2	2	2
2021-04-27	23	2	2	9	4	sans emploi	6	6	2	2	2	2	2	2	2	2	1	1	0	0	0	0	0	0	1	1	0	5	5	5	4	4	2	4	4	2	4	3	4	2	4	4	4	2	3	4	2	2	4
2021-05-24	23	1	1	10	4	etudiant	6	3	1		2	2	2	2	2	2	2	1	0	1	0	0	0	0	1	1	0	1	4	2	4	4	4	5	5	5	5	5	3	4	4	4	4	4	4	2	2	4	4
2021-05-24	20	1	2	10	4	etudiant	6	6	1		2	2	2	2	2	2	2	1	0	1	0	0	0	0	1	1	0	2	2	2	5	5	4	5	2	2	5	5	3	2	5	5	2	2	5	5	5	2	5
2021-05-20	33	1	1	10	1	profession liberale	6	3	2		2	2	2	2	2	2	2	1	0	0	1	0	0	0	1	1	0	4	3	3	5	5	3	5	3	2	5	3	2	2	4	4	4	3	3	3	2	4	2
2021-04-26	23	1	2	9	4	fonctionnaire	6	5	2		2	2	2	2	2	2	1	1	0	1	1	0	0	0	1	1	0	3	3	3	4	4	4	4	4	2	4	2	2	4	4	4	2	1	4	4	2	2	2
2021-04-27	65	2	4	9	4	fonctionnaire	6	4	2	2	2	2	2	2	1	2	1	1	1	1	1	0	0	0	1	1	0	3	3	3	5	4	4	4	4	1	2	4	2	4	4	4	4	1	4	4	2	4	4
2021-06-14	19	2	2	4	4	etudiant	6	6	2	2	2	2	2	2	2	2	1	1	0	0	0	0	1	0	1	1	0	2	2	2	4	4	4	4	4	2	4	4	2	2	4	4	4	2	2	4	2	2	2
2021-04-30	62	2	4	9	4	fonctionnaire	6	5	2	2	2	2	1	2	2	2	1	1	0	0	0	0	1	0	1	1	0	5	5	5	5	5	5	5	5	1	4	2	2	2	4	3	4	1	4	4	4	2	3
2021-08-13	27	1	2	9	4	fonctionnaire	6	4	2		2	2	2	2	2	2	1	1	0	0	0	0	1	0	1	1	0	3	4	3	4	4	4	4	4	1	4	4	3	4	4	4	2	1	4	4	4	2	3
2021-09-03	20	1	2	2	3	sans emploi	6	4	1		2	2	2	2	2	2	1	1	0	0	0	1	1	0	1	1	0	2	2	2	4	4	4	3	4	2	5	4	2	2	4	4	4	2	3	5	3	4	2
2021-08-13	53	1	1	9	4	profession liberale	6	2	2		2	2	2	2	2	2	2	1	1	1	1	1	1	0	1	1	0	2	3	2	4	4	4	4	4	1	4	4	4	4	4	4	2	1	2	4	2	2	2
2021-08-12	37	1	1	9	4	fonctionnaire	6	2	2		2	2	2	2	2	2	1	1	1	1	1	1	1	1	1	1	0	2	2	2	2	2	3	2	2	1	2	2	2	2	4	4	2	1	4	4	4	4	4
2021-06-25	20	2	2	9	4	etudiant	6	5	2	2	2	2	2	2	2	2	1	1	0	1	1	0	1	1	0	0	1	4	4	4	4	4	4	4	4	1	4	4	2	2	4	4	2	1	2	4	2	2	2
2021-08-11	28	2	1	9	4	fonctionnaire	6	2	2	2	2	2	2	2	2	2	1	1	1	1	1	1	1	1	1	1	1	4	4	4	4	4	4	4	4	1	4	4	4	2	4	4	2	1	2	4	2	2	2
2021-04-26	23	2	2	1	4	etudiant	6	4	2	2	2	2	2	2	2	2	2	2	0	0	0	0	0	0	0	0	0	2	2	2	4	4	4	4	4	2	5	2	2	2	4	4	2	4	2	4	2	2	4
2021-05-20	19	2	2	1	4	etudiant	6	2	2	2	2	2	1	2	2	2	2	2	0	0	0	0	0	0	0	0	0	2	2	2	4	4	4	4	2	2	2	4	2	2	4	4	2	2	2	2	2	2	2
2021-05-24	24	2	1	10	4	etudiant	6	4	2	2	2	2	2	2	2	2	2	2	0	0	0	0	0	0	0	0	0	3	3	2	5	5	4	4	3	3	5	3	4	3	4	4	1	3	3	3	2	2	3
2021-05-28	27	1	2	2	4	etudiant	6	3	2		2	2	1	2	2	2	2	2	0	0	0	0	0	0	0	0	0	4	2	2	4	4	4	2	2	2	2	4	2	2	4	4	2	2	2	2	2	2	2
2021-05-31	20	2	2	6	4	etudiant	6	3	2	2	2	2	2	2	2	2	1	2	0	0	0	0	0	0	0	0	0	5	5	5	5	5	5	5	4	1	5	4	3	4	4	4	2	1	4	2	2	2	5
2021-06-04	22	2	1	2	4	etudiant	6	3	2	2	2	2	1	2	2	2	2	2	0	0	0	0	0	0	0	0	0	2	2	2	4	4	4	4	4	2	2	4	2	4	4	4	4	2	2	4	2	2	2
2021-06-10	25	1	2	9	4	etudiant	6	2	2		2	2	2	2	2	2	1	2	0	0	0	0	0	0	0	0	0	4	4	4	4	4	3	4	4	1	4	4	2	2	4	4	2	1	2	2	2	2	4
2021-06-10	20	2	2	4	4	etudiant	6	6	2	2	2	2	2	2	2	2	2	2	0	0	0	0	0	0	0	0	0	2	2	4	4	4	4	2	2	2	4	2	2	2	4	4	2	2	2	2	2	2	2
2021-06-16	22	1	2	9	4	etudiant	6	4	2		2	2	2	2	2	2	1	2	0	0	0	0	0	0	0	0	0	4	4	4	4	4	4	4	4	1	4	4	3	4	4	4	2	4	2	4	2	2	4
2021-06-16	25	1	2	9	4	etudiant	6	4	2		2	2	2	2	2	2	1	2	0	0	0	0	0	0	0	0	0	3	3	3	4	4	5	5	4	1	2	4	4	2	5	5	4	2	2	4	2	2	5
2021-06-25	19	2	2	9	4	etudiant	6	3	2	2	2	2	2	2	2	2	2	2	0	0	0	0	0	0	0	0	0	2	2	2	4	4	4	4	4	1	4	4	2	4	4	4	4	1	4	4	2	4	3
2021-06-25	21	1	2	9	4	etudiant	6	5	1		2	2	2	2	2	2	2	2	0	0	0	0	0	0	0	0	0	4	3	4	4	3	2	4	4	1	4	4	3	3	4	4	4	1	2	4	2	2	3
2021-06-25	20	2	2	9	4	etudiant	6	4	2	2	2	2	2	2	2	2	2	2	0	0	0	0	0	0	0	0	0	2	2	2	4	4	4	4	4	1	4	4	4	2	4	4	4	1	2	2	4	2	4
2021-06-29	20	1	2	6	4	etudiant	6	3	2		2	2	2	2	2	2	1	2	0	0	0	0	0	0	0	0	0	2	2	2	4	4	4	5	4	4	5	4	4	4	4	4	2	2	2	2	2	2	4
2021-06-29	22	2	2	6	4	etudiant	6	2	2	2	2	2	2	2	1	2	2	2	0	0	0	0	0	0	0	0	0	4	4	4	4	4	4	4	4	2	4	4	2	3	4	4	2	2	2	2	4	2	4
2021-06-29	21	2	2	6	4	etudiant	6	3	2	2	2	2	2	2	2	2	2	2	0	0	0	0	0	0	0	0	0	2	2	2	4	4	4	4	2	2	4	4	2	2	4	4	2	3	2	4	2	2	5
2021-06-29	20	2	2	6	4	etudiant	6	4	2	2	2	2	2	2	2	2	2	2	0	0	0	0	0	0	0	0	0	2	2	2	4	4	4	3	2	2	2	2	2	2	4	4	2	2	2	2	4	2	4
2021-06-29	21	2	2	6	4	etudiant	6	4	2	2	2	2	2	2	2	2	1	2	0	0	0	0	0	0	0	0	0	2	2	2	4	4	4	3	2	2	3	2	2	2	4	4	2	2	2	2	2	2	2
2021-06-29	22	2	2	6	4	etudiant	6	4	2	2	2	2	2	2	2	1	1	2	0	0	0	0	0	0	0	0	0	2	2	2	4	3	3	3	2	2	4	2	2	2	4	4	2	2	2	2	2	2	2
2021-06-29	21	2	2	6	4	etudiant	6	3	2	2	2	2	2	2	2	1	1	2	0	0	0	0	0	0	0	0	0	2	2	2	4	4	3	4	3	2	4	2	2	2	4	4	4	2	2	4	2	2	2
2021-06-29	20	2	2	6	4	etudiant	6	3	2	2	2	2	2	2	2	2	1	2	0	0	0	0	0	0	0	0	0	4	4	4	4	4	2	4	2	2	4	2	2	2	4	4	4	2	2	4	2	2	2
2021-06-29	21	2	2	6	4	etudiant	6	2	2	2	2	2	2	2	2	2	1	2	0	0	0	0	0	0	0	0	0	2	2	2	4	4	4	4	4	2	4	4	4	4	4	4	2	2	2	2	2	2	4
2021-07-21	22	1	2	2	4	etudiant	6	6	2		2	2	2	2	2	2	2	2	0	0	0	0	0	0	0	0	0	2	2	2	2	2	2	2	2	2	2	2	2	2	2	2	2	2	2	2	2	2	4
2021-09-07	25	1	2	2	3	etudiant	6	3	2		2	2	1	2	2	2	1	2	0	0	0	0	0	0	0	0	0	4	4	4	4	4	4	4	4	2	4	4	2	2	4	4	4	2	3	4	4	4	2
2021-08-13	35	1	1	9	4	fonctionnaire	6	2	2		2	2	2	2	2	2	1	2	0	0	0	0	0	0	0	0	0	2	2	2	4	4	4	4	4	1	4	4	4	2	4	4	2	2	2	2	2	2	2
2021-05-19	25	2	1	10	1	profession liberale	6	3	2	1	2	2	2	2	2	2	2	2	0	0	0	0	0	0	0	0	0	4	4	3	5	5	4	5	4	2	5	2	2	2	4	4	2	2	4	5	2	2	2
2021-05-19	23	2	1	10	1	profession liberale	6	2	2	2	2	2	2	2	2	2	2	2	0	0	0	0	0	0	0	0	0	4	4	4	5	5	4	4	4	2	5	4	2	2	4	4	2	2	4	5	2	2	2
2021-05-20	35	2	1	10	2	profession liberale	6	2	2	2	2	2	2	2	2	2	2	2	0	0	0	0	0	0	0	0	0	3	3	4	5	5	3	5	3	2	5	3	2	2	4	4	4	3	3	3	2	4	2
2021-05-21	26	1	2	10	1	profession liberale	6	2	2		2	2	2	2	2	2	2	2	0	0	0	0	0	0	0	0	0	3	4	3	5	5	3	5	3	2	4	3	3	2	3	4	2	2	3	3	2	2	3
2021-05-21	25	1	2	10	2	profession liberale	6	2	2		2	2	2	2	2	2	2	2	0	0	0	0	0	0	0	0	0	3	4	3	5	5	3	4	3	2	5	3	2	2	4	4	2	4	3	3	2	2	3
2021-05-21	26	2	1	10	1	profession liberale	6	2	2	2	2	2	2	2	2	2	2	2	0	0	0	0	0	0	0	0	0	3	3	3	5	5	4	5	3	2	5	3	2	2	4	4	2	2	3	3	2	2	2
2021-09-06	27	1	2	2	2	profession liberale	6	4	2		2	2	1	2	2	2	2	2	0	0	0	0	0	0	0	0	0	2	2	2	4	4	4	3	4	4	5	3	2	2	4	2	4	2	3	5	4	4	3
2021-05-19	22	1	2	10	5	sans emploi	6	3	2		2	2	2	2	2	2	2	2	0	0	0	0	0	0	0	0	0	2	3	3	5	5	5	5	4	2	5	4	2	3	4	4	2	2	4	4	2	2	2
2021-05-20	24	2	2	10	3	sans emploi	6	2	2	2	2	2	2	2	2	2	2	2	0	0	0	0	0	0	0	0	0	3	3	3	5	4	4	5	3	2	5	3	3	2	4	4	4	2	3	3	2	4	2
2021-06-24	18	2	2	9	3	sans emploi	6	5	2	2	2	2	2	2	2	2	1	2	0	0	0	0	0	0	0	0	0	3	3	3	4	4	4	4	4	1	4	4	4	4	4	4	2	1	2	4	4	4	3
2021-08-04	19	1	2	2	3	sans emploi	6	6	2		2	2	2	2	2	2	2	2	0	0	0	0	0	0	0	0	0	4	4	4	4	4	4	4	4	4	4	4	4	2	4	4	4	4	4	4	4	4	2
2021-08-04	28	1	2	2	4	sans emploi	6	3	1		2	2	2	2	1	1	1	2	0	0	0	0	0	0	0	0	0	4	4	4	4	4	4	3	3	2	4	4	2	2	4	4	4	2	4	4	2	4	2
2021-05-21	25	2	1	10	1	profession liberale	6	3	2	2	2	2	2	2	2	2	2	2	0	0	0	0	0	0	0	0	0	2	3	2	4	4	3	4	3	4	2	4	4	2	3	4	1	4	3	3	2	2	3
2021-05-22	27	2	1	10	3	profession liberale	6	2	2	2	2	2	2	2	2	2	2	2	0	0	0	0	0	0	0	0	0	3	4	3	4	4	4	2	3	3	2	3	3	3	4	4	2	3	3	3	2	2	3
2021-05-19	28	1	2	10	4	profession liberale	6	3	1		2	2	2	2	2	2	1	1	0	1	0	1	1	0	0	0	0	3	3	2	5	5	3	3	3	4	5	3	3	3	4	4	1	3	3	3	5	5	3
2021-03-24	26	1	2	2	4	profession liberale	6	4	2		2	2	2	2	1	1	1	1	0	1	0	0	1	0	0	1	0	3	3	3	4	4	4	2	4	2	2	4	2	2	3	3	4	4	3	4	3	4	3
2021-07-21	22	1	2	5	4	etudiant	6	6	2		2	2	2	2	2	2	2	2	0	0	0	0	0	0	0	0	0	4	4	4	4	4	4	4	2	2	4	4	2	2	4	4	2	2	2	2	2	2	2
2021-05-22	21	1	2	10	2	profession liberale	6	3	2		2	2	1	2	2	2	2	2	0	0	0	0	0	0	0	0	0	2	2	2	4	4	4	5	5	2	5	4	4	3	4	4	2	2	2	2	2	2	2
2021-07-01	20	1	2	8	3	sans emploi	6	4	2		2	2	2	2	2	2	2	2	0	0	0	0	0	0	0	0	0	1	1	1	4	4	4	4	3	2	1	1	4	1	3	4	4	1	2	5	1	1	1
2021-05-21	29	2	1	10	1	profession liberale	6	4	2	2	2	2	2	2	2	2	2	2	0	0	0	0	0	0	0	0	0	2	3	2	4	4	3	2	2	3	2	4	3	2	4	4	1	4	3	3	2	1	3
2021-05-20	22	2	2	4	4	etudiant	6	4	2	2	2	2	2	2	2	2	2	1	0	0	0	0	1	0	0	1	0	2	2	4	4	4	4	4	3	2	4	4	2	2	4	4	2	2	2	4	4	2	2
2021-06-07	21	2	2	2	4	etudiant	6	3	2	2	2	2	1	2	2	2	2	1	0	0	1	0	1	0	0	1	0	4	4	4	2	4	4	2	2	2	4	2	2	2	4	4	4	2	2	4	4	2	2
2021-04-17	23	1	2	1	4	etudiant	6	3	2		2	2	1	2	2	2	2	2	0	0	0	0	0	0	0	0	0	4	4	4	4	4	4	4	4	2	4	4	2	4	4	4	2	4	4	4	2	2	4
2021-05-24	23	1	2	2	4	etudiant	6	4	1		2	2	2	2	2	2	2	2	0	0	0	0	0	0	0	0	0	4	4	4	4	4	4	4	4	2	2	4	2	2	2	4	2	2	2	4	4	2	4
2021-05-31	19	2	2	3	4	etudiant	6	3	2	2	2	2	2	2	2	2	2	2	0	0	0	0	0	0	0	0	0	2	4	4	4	4	4	4	4	2	4	4	2	2	4	4	4	2	2	2	2	2	2
2021-06-14	23	1	2	2	4	etudiant	6	4	2		2	2	2	2	2	2	2	2	0	0	0	0	0	0	0	0	0	4	2	2	4	4	4	4	4	2	2	4	2	2	4	4	4	2	2	2	2	2	2
2021-06-21	20	1	2	2	4	etudiant	6	4	2		2	2	2	2	2	2	2	2	0	0	0	0	0	0	0	0	0	4	2	2	4	4	4	4	4	2	4	4	2	2	4	2	2	4	2	4	4	2	2
2021-03-30	36	1	1	2	5	profession liberale	6	2	2		2	2	1	2	2	2	2	2	0	0	0	0	0	0	0	0	0	2	2	2	4	4	2	2	2	2	2	4	2	2	4	4	4	2	4	4	2	3	4
2021-05-19	28	1	1	10	1	profession liberale	6	2	2		2	2	2	2	2	2	2	2	0	0	0	0	0	0	0	0	0	3	3	2	1	1	2	3	3	2	1	3	3	2	4	4	1	3	3	2	1	1	3
2021-06-29	21	1	2	6	4	etudiant	6	4	2		2	2	2	2	1	2	1	2	0	0	0	0	0	0	0	0	0	5	4	4	5	5	5	5	4	4	3	4	2	2	4	4	4	2	2	4	2	2	4
2021-08-26	20	2	2	3	3	etudiant	6	4	2	2	2	2	2	2	2	2	2	2	0	0	0	0	0	0	0	0	0	4	4	4	4	4	4	4	4	4	4	4	2	4	4	4	2	4	4	4	2	2	2
2021-05-19	42	2	4	10	3	profession liberale	6	6	2	2	2	2	2	2	2	2	2	2	0	0	0	0	0	0	0	0	0	2	2	2	5	4	4	4	4	2	4	3	3	3	4	4	1	1	2	3	1	1	3
2021-07-26	26	2	2	8	4	sans emploi	6	5	2	2	2	2	2	2	1	2	1	1	0	1	0	1	1	0	0	0	0	4	4	4	5	5	4	2	2	2	2	2	2	2	4	4	4	3	5	5	4	2	3
2021-06-29	23	1	2	6	4	etudiant	6	3	2		2	2	1	2	2	2	1	1	0	0	1	1	1	0	0	0	0	1	4	1	4	4	4	5	4	4	4	4	4	4	4	4	2	2	1	1	1	1	1
2021-05-22	30	2	1	10	5	profession liberale	6	3	2	2	2	2	2	2	2	2	2	1	0	1	0	0	0	0	1	0	0	3	3	4	5	5	5	5	5	3	3	4	3	3	5	5	3	5	3	4	3	3	2
2021-06-07	18	2	2	4	4	etudiant	6	4	2	2	2	2	2	2	1	2	2	1	0	0	1	0	1	0	1	1	0	4	2	4	4	4	4	4	2	4	4	4	2	2	4	4	2	2	2	4	2	2	4
2021-05-24	19	2	2	1	4	etudiant	6	3	2	2	2	2	1	2	2	2	2	2	0	0	0	0	0	0	0	0	0	4	4	2	4	4	4	4	4	2	4	4	2	2	4	4	2	2	2	4	2	2	4
2021-06-14	18	2	2	2	4	etudiant	6	5	2	2	2	2	2	2	2	2	2	2	0	0	0	0	0	0	0	0	0	2	2	2	4	4	4	4	4	2	2	4	2	2	4	4	4	2	2	4	4	2	4
2021-07-01	26	1	2	8	4	profession liberale	6	3	2		2	2	2	2	2	2	1	2	0	0	0	0	0	0	0	0	0	1	3	1	4	4	4	4	4	4	1	4	1	1	3	3	4	1	1	4	4	1	3
2021-03-31	23	1	2	3	4	sans emploi	6	4	2		2	2	2	2	2	2	2	2	0	0	0	0	0	0	0	0	0	2	2	2	4	4	4	2	2	2	2	2	2	2	4	4	4	4	4	2	4	2	3
2021-07-21	27	1	2	2	4	etudiant	6	4	2		2	2	2	2	2	2	2	2	0	0	0	0	0	0	0	0	0	4	4	4	4	4	4	2	2	2	2	4	2	2	4	4	2	2	2	4	4	2	4
2021-07-06	57	1	1	8	5	fonctionnaire	6	2	2		2	1	1	2	1	2	1	1	1	1	0	1	0	0	0	0	0	4	4	4	4	2	4	4	4	4	4	4	4	4	4	4	4	3	4	3	3	4	3
2021-07-01	23	1	2	8	4	profession liberale	6	4	2		2	2	2	2	2	1	1	1	1	0	1	0	1	0	0	0	0	2	2	2	4	2	4	4	4	5	4	3	2	2	4	3	3	3	3	4	3	4	3
2021-05-21	40	1	1	10	3	profession liberale	6	3	2		2	2	2	2	2	2	2	1	1	0	0	0	1	0	1	1	0	2	2	2	4	4	3	4	2	2	5	4	3	3	4	4	2	2	2	2	2	2	2
2021-07-14	52	1	1	8	4	fonctionnaire	6	3	2		2	2	2	2	2	2	1	1	0	1	0	0	1	0	0	0	1	4	4	3	4	4	3	4	5	5	4	5	3	2	2	4	2	2	2	3	2	2	3
2021-06-03	22	1	2	2	4	etudiant	6	2	2		2	2	1	2	2	2	2	2	0	0	0	0	0	0	0	0	0	2	4	2	2	4	4	4	4	2	4	4	2	2	4	4	4	2	2	2	2	2	2
2021-05-25	28	1	2	2	4	sans emploi	6	2	2		2	2	1	2	2	2	1	2	0	0	0	0	0	0	0	0	0	2	2	2	4	2	4	4	4	4	4	4	4	4	4	4	2	2	4	4	2	4	2
2021-07-18	21	2	2	3	3	sans emploi	6	3	1	2	2	2	2	2	2	2	2	2	0	0	0	0	0	0	0	0	0	4	4	4	4	4	4	4	2	2	4	4	2	2	4	4	2	2	2	4	2	2	2
2021-06-03	19	2	2	2	4	etudiant	6	3	2	2	2	2	2	2	1	2	2	2	0	0	0	0	0	0	0	0	0	2	2	2	4	4	4	4	4	2	4	4	2	4	4	4	2	2	2	4	4	2	4
2021-07-06	25	1	2	8	4	etudiant	6	5	2		2	2	2	2	2	2	2	2	0	0	0	0	0	0	0	0	0	4	4	4	5	5	5	5	5	5	5	2	4	4	5	5	5	2	2	2	4	3	3
2021-04-17	20	1	2	2	4	etudiant	6	6	2		2	2	2	2	2	2	2	2	0	0	0	0	0	0	0	0	0	4	4	4	4	4	4	4	4	2	4	2	2	4	4	4	2	2	2	4	2	2	4
2021-03-25	20	1	2	2	4	profession liberale	6	5	2		2	2	2	2	2	2	2	2	0	0	0	0	0	0	0	0	0	2	4	2	4	4	2	4	4	2	4	4	4	4	4	4	2	2	4	4	4	4	4
2021-05-19	21	1	2	10	3	profession liberale	6	2	2		2	2	2	2	2	2	2	2	0	0	0	0	0	0	0	0	0	3	3	2	1	1	3	2	3	3	1	2	2	3	4	4	1	2	2	2	2	1	2
2021-05-19	25	1	2	10	1	profession liberale	6	2	2		2	2	2	2	2	2	2	2	0	0	0	0	0	0	0	0	0	2	3	2	1	1	3	2	3	2	1	3	2	3	4	4	1	2	3	3	2	1	3
2021-06-17	28	1	2	2	4	profession liberale	6	5	1		2	2	2	2	1	2	1	2	0	0	0	0	0	0	0	0	0	4	4	4	4	4	4	3	4	1	5	4	1	2	4	4	3	3	3	5	1	2	2
2021-05-25	25	1	2	2	4	profession liberale	6	3	1		2	2	2	2	2	2	2	1	0	1	1	0	0	0	0	0	0	2	2	2	4	4	4	4	2	2	4	4	4	2	4	4	2	4	4	4	4	4	4
2021-07-08	35	1	1	8	5	profession liberale	6	3	2		2	2	2	2	2	2	1	1	0	1	0	1	1	0	0	0	0	1	2	3	4	2	3	4	5	5	5	3	5	4	4	4	4	2	2	3	2	2	2
2021-07-08	35	1	1	8	5	profession liberale	6	3	2		2	2	2	2	2	2	1	1	0	1	0	1	1	0	0	0	0	1	2	3	4	2	3	4	5	5	5	3	5	4	4	4	4	4	2	2	2	3	2
2021-06-29	22	1	2	6	4	etudiant	6	4	2		2	2	2	2	2	2	1	1	0	0	1	1	1	0	0	0	0	4	4	4	4	4	4	4	4	4	4	4	2	2	4	4	2	2	2	2	4	3	4
2021-07-01	67	1	1	8	4	fonctionnaire	6	6	2		2	2	2	2	2	2	2	1	1	1	0	1	0	0	0	1	0	1	1	1	5	4	4	4	4	4	4	4	4	1	5	4	4	3	4	4	2	1	1
2021-05-20	24	1	2	2	4	etudiant	6	4	2		2	2	1	2	2	2	2	1	0	0	1	1	0	0	0	1	0	2	2	2	4	4	4	4	4	2	4	4	2	3	4	4	2	2	4	4	4	2	4
2021-07-16	25	2	2	3	4	etudiant	6	4	2	2	2	2	1	2	1	2	1	1	0	0	0	0	1	0	1	1	0	3	2	3	4	4	4	4	4	2	2	2	2	2	4	4	4	2	2	4	4	2	2
2021-08-10	23	2	2	2	4	employe prive	6	5	2	2	2	2	2	2	2	1	1	2	0	0	0	0	0	0	0	0	0	4	4	4	4	4	4	4	4	2	4	4	2	2	4	4	2	2	4	5	2	4	2
2021-04-07	23	2	2	3	3	etudiant	6	4	2	2	2	2	1	2	2	2	2	2	0	0	0	0	0	0	0	0	0	4	4	4	4	5	5	4	4	2	4	4	4	4	4	4	4	2	4	4	4	2	2
2021-05-24	21	2	1	6	4	etudiant	6	3	2	2	2	2	2	2	2	2	2	2	0	0	0	0	0	0	0	0	0	2	2	2	4	4	4	4	4	2	4	4	2	4	4	4	2	4	4	4	2	2	2
2021-05-28	20	2	2	6	4	etudiant	6	4	1	2	2	2	1	2	2	2	2	2	0	0	0	0	0	0	0	0	0	2	2	2	4	2	4	4	2	2	2	4	4	2	4	4	2	4	2	4	2	2	4
2021-05-28	18	2	2	2	4	etudiant	6	2	1	2	2	2	2	2	2	2	2	2	0	0	0	0	0	0	0	0	0	2	4	2	4	4	4	4	4	2	4	4	2	2	2	2	4	2	2	4	4	2	2
2021-07-12	21	2	2	1	4	etudiant	6	4	2	2	2	2	2	2	1	1	2	2	0	0	0	0	0	0	0	0	0	2	2	2	4	4	2	2	2	2	2	4	4	2	4	4	2	2	2	4	4	2	2
2021-03-23	38	1	1	2	4	fonctionnaire	6	3	1		2	2	2	2	2	2	1	2	0	0	0	0	0	0	0	0	0	4	2	2	5	5	4	4	4	2	2	2	2	2	4	4	4	2	4	2	2	2	2
2021-08-27	35	2	1	3	2	profession liberale	6	2	2	2	2	2	2	2	2	2	2	2	0	0	0	0	0	0	0	0	0	4	4	4	4	4	5	4	4	2	4	4	4	4	4	4	2	2	2	2	2	2	2
2021-09-01	31	2	1	3	2	profession liberale	6	3	2	2	2	2	1	2	2	1	2	2	0	0	0	0	0	0	0	0	0	4	4	4	4	4	4	4	4	4	4	4	4	4	4	4	4	4	4	4	2	2	2
2021-07-13	36	1	1	8	5	fonctionnaire	6	2	2		2	1	2	2	2	2	2	1	0	0	0	0	0	0	0	0	1	1	1	1	3	3	3	3	3	1	3	3	3	3	3	3	4	4	3	5	3	3	3
2021-05-24	19	1	2	3	4	etudiant	6	4	2		2	2	2	2	1	2	2	2	0	0	0	0	0	0	0	0	0	2	2	2	2	2	4	4	4	2	4	2	2	2	4	4	2	4	4	2	4	2	2
2021-05-26	22	1	2	2	4	etudiant	6	4	2		2	2	2	2	2	2	2	1	0	0	0	0	1	0	0	0	0	4	4	2	4	4	4	4	4	2	2	4	2	4	4	4	2	2	2	4	2	2	2
2021-05-25	38	1	1	2	1	profession liberale	6	2	2		2	2	2	2	2	2	1	2	0	0	0	0	0	0	0	0	0	4	4	4	4	2	4	4	4	2	4	2	4	4	4	4	2	2	4	2	2	4	2
2021-07-22	23	1	2	8	5	profession liberale	6	4	2		2	2	2	2	2	2	2	2	0	0	0	0	0	0	0	0	0	4	3	3	5	5	5	5	2	3	5	3	3	3	5	5	5	2	5	5	4	2	2
2021-06-07	20	2	2	2	4	etudiant	6	6	1	2	2	2	2	2	2	2	2	1	0	0	0	0	1	0	1	0	0	4	4	4	4	4	4	4	4	2	4	4	2	3	2	2	2	2	2	5	5	2	4
2021-04-21	20	1	2	6	4	etudiant	6	4	2		2	2	2	2	2	2	2	1	0	0	1	0	1	0	0	0	0	4	2	2	4	4	4	4	4	2	4	4	2	4	4	4	2	2	4	4	2	2	4
2021-05-19	34	2	1	10	4	fonctionnaire	6	2	2	2	2	2	2	2	1	2	2	1	1	0	1	0	1	0	0	0	0	3	4	4	4	4	4	4	5	2	2	5	2	2	4	4	2	2	4	2	2	2	2
2021-08-22	23	2	2	3	4	etudiant	6	3	2	2	2	2	2	2	2	2	1	1	0	0	1	1	1	0	0	0	0	2	2	2	4	4	4	2	2	2	2	2	2	2	4	4	2	2	2	2	4	2	3
2021-06-30	19	2	2	3	3	sans emploi	6	3	2	2	2	2	2	2	2	2	2	1	0	0	0	0	1	0	1	1	0	2	2	2	4	4	5	4	4	3	4	4	2	3	4	4	4	2	2	4	2	2	2
2021-03-25	22	2	2	3	3	profession liberale	6	3	2	2	2	2	2	1	1	2	2	2	0	0	0	0	0	0	0	0	0	4	4	4	4	4	4	4	3	3	4	2	2	2	4	4	2	2	2	4	2	2	2
2021-08-06	30	2	2	3	3	profession liberale	6	3	2	2	2	2	2	2	2	2	2	2	0	0	0	0	0	0	0	0	0	4	4	4	4	4	4	4	4	2	2	4	4	4	4	4	4	3	4	4	4	4	2
2021-08-23	25	2	2	3	3	profession liberale	6	5	2	2	2	2	2	2	2	2	2	2	0	0	0	0	0	0	0	0	0	4	4	4	4	4	4	4	4	4	4	4	4	4	4	4	4	4	4	4	2	2	2
2021-06-14	29	1	2	2	4	profession liberale	6	4	2		2	1	2	2	2	1	1	1	0	0	1	1	1	0	0	0	0	4	4	4	4	4	4	4	4	4	4	2	2	2	4	4	2	4	2	4	4	2	3
2021-05-26	34	1	1	2	4	profession liberale	6	2	2		2	2	2	2	2	2	2	1	1	1	1	1	1	0	0	0	0	4	3	4	4	4	2	2	4	2	2	4	2	2	2	2	2	2	2	5	4	2	3
2021-07-14	28	1	2	8	4	profession liberale	6	3	2		2	2	2	2	1	2	2	1	0	1	0	0	1	0	1	0	0	4	4	5	4	5	4	4	2	2	2	3	3	2	4	4	4	2	5	4	4	1	4
2021-03-25	23	1	2	2	5	profession liberale	6	4	2		2	2	2	2	2	1	2	2	0	0	0	0	0	0	0	0	0	4	4	4	4	4	4	5	4	2	4	4	2	2	4	4	2	3	4	2	2	2	4
2021-03-31	39	1	1	2	4	profession liberale	6	2	2		2	2	2	2	2	2	1	1	0	0	0	0	1	0	0	0	0	3	2	2	4	4	4	4	4	2	4	4	3	2	4	4	2	3	4	4	4	2	2
2021-05-26	24	2	2	2	4	profession liberale	6	4	2	2	2	2	2	2	2	2	1	1	0	0	0	0	1	0	0	0	0	4	3	4	4	4	4	4	4	2	4	4	2	2	4	4	2	2	4	4	4	2	2
2021-07-10	41	1	1	8	5	profession liberale	6	3	2		2	2	2	2	2	2	2	1	0	1	0	1	0	1	0	0	0	3	3	3	5	5	5	4	4	4	5	4	4	4	5	5	5	2	4	5	4	1	2
2021-04-24	45	2	1	7	4	fonctionnaire	6	4	2	2	2	2	2	2	2	2	2	1	1	1	1	1	1	1	1	0	0	4	4	4	4	5	5	4	4	4	5	4	2	2	4	4	1	2	3	5	5	1	5
2021-05-22	35	2	1	3	3	employe prive	6	4	2	2	2	2	2	2	1	2	2	1	0	0	1	0	1	0	0	1	0	4	4	4	4	4	4	4	4	4	4	4	4	4	4	4	4	4	4	4	2	2	2
2021-06-10	24	2	2	2	4	etudiant	6	4	2	2	2	2	2	2	2	2	2	1	0	0	0	1	1	0	1	1	0	4	4	4	4	4	4	4	4	2	2	4	2	2	4	4	2	2	2	4	4	2	4
2021-07-01	26	1	2	8	4	employe prive	6	5	2		2	2	2	2	2	2	2	2	0	0	0	0	0	0	0	0	0	4	3	3	4	4	4	4	5	5	5	5	3	5	4	4	5	5	4	4	5	5	4
2021-06-16	39	1	1	8	3	fonctionnaire	6	2	2		1	2	1	2	1	2	2	2	0	0	0	0	0	0	0	0	0	1	1	4	4	4	5	4	1	1	1	3	2	1	1	1	4	2	1	5	4	1	5
2021-07-22	45	1	1	8	4	fonctionnaire	6	2	2		2	2	2	2	2	2	2	2	0	0	0	0	0	0	0	0	0	4	4	4	5	5	5	3	4	3	5	4	4	4	5	5	5	2	4	5	4	1	2
2021-07-25	38	1	1	8	4	fonctionnaire	6	4	2		2	2	2	2	2	2	1	2	0	0	0	0	0	0	0	0	0	2	1	2	5	5	5	4	4	2	5	4	3	4	4	5	4	2	4	5	4	2	2
2021-06-28	40	2	1	3	4	profession liberale	6	2	2	2	2	1	1	2	2	2	2	2	0	0	0	0	0	0	0	0	0	2	2	2	4	4	4	4	4	2	2	2	2	2	4	4	4	4	4	4	4	2	2
2021-07-07	34	1	1	8	4	profession liberale	6	2	2		2	2	2	2	2	2	2	2	0	0	0	0	0	0	0	0	0	2	4	4	5	5	5	2	2	2	3	4	2	3	5	5	4	1	4	4	4	1	4
2021-07-17	33	1	1	8	5	profession liberale	6	2	2		2	2	2	2	2	2	1	2	0	0	0	0	0	0	0	0	0	3	4	4	5	5	5	4	3	3	4	3	4	2	4	4	4	4	4	4	4	2	2
2021-07-17	32	2	3	8	4	fonctionnaire	6	3	2	2	2	2	2	2	2	2	1	1	0	1	1	0	1	0	0	0	0	1	2	4	4	4	5	3	3	2	2	2	1	2	3	3	4	2	3	5	5	4	4
2021-08-04	52	2	4	3	5	fonctionnaire	6	4	2	2	2	1	1	2	2	2	1	1	0	0	1	1	1	0	0	0	0	4	4	4	5	4	5	5	4	2	2	4	4	3	5	4	2	2	2	4	2	2	2
2021-04-08	28	2	1	3	4	profession liberale	6	6	2	2	2	2	2	2	2	2	2	1	0	0	0	1	1	0	1	0	0	4	4	4	4	4	4	3	2	2	4	4	4	4	4	4	2	2	2	4	4	2	2
2021-05-31	26	2	2	2	4	employe prive	6	4	2	2	2	2	2	2	2	2	1	2	0	0	0	0	0	0	0	0	0	4	4	4	4	4	4	3	4	2	4	4	2	3	4	4	4	2	4	4	2	2	2
2021-03-30	42	1	1	3	4	fonctionnaire	6	2	2		2	2	2	2	2	2	2	2	0	0	0	0	0	0	0	0	0	4	2	4	5	5	4	2	2	2	2	2	2	2	4	4	4	4	4	4	4	1	2
2021-03-31	29	1	2	2	4	fonctionnaire	6	4	2		2	2	2	2	2	2	1	2	0	0	0	0	0	0	0	0	0	2	2	2	4	4	4	2	2	2	4	2	2	2	3	4	4	2	2	4	2	3	5
2021-07-06	48	1	1	8	4	employe prive	6	3	2		2	2	1	2	2	2	1	1	1	1	0	1	0	0	0	0	0	2	4	4	4	2	4	4	4	4	4	4	4	4	4	4	4	4	4	4	5	4	4
2021-05-24	59	1	1	2	3	profession liberale	6	5	2		2	2	2	2	1	2	1	1	1	0	1	1	0	0	0	0	0	2	4	2	4	4	4	4	4	4	4	4	4	4	4	4	2	2	4	2	2	4	2
2021-08-27	53	1	1	3	2	profession liberale	6	3	2		2	2	2	2	2	2	2	1	0	1	1	1	0	0	0	0	0	4	4	4	4	4	4	4	4	4	2	4	2	4	4	4	2	2	2	2	2	2	2
2021-08-01	50	1	1	2	4	fonctionnaire	6	4	2		2	2	2	2	1	1	1	1	1	1	1	1	0	0	0	0	0	4	4	4	4	4	4	4	4	2	4	4	2	2	4	4	2	2	4	4	2	4	2
2021-09-02	57	1	1	3	4	employe prive	6	3	1		2	1	1	2	2	2	1	1	0	1	0	1	1	0	0	0	0	3	2	4	4	4	4	4	2	2	2	2	2	2	4	4	2	2	2	4	4	2	3
2021-06-17	50	1	1	8	4	fonctionnaire	6	2	2		2	2	1	2	2	2	1	1	1	1	0	0	0	1	0	0	0	2	2	2	4	4	4	4	4	3	2	5	4	4	4	4	2	1	2	2	4	1	1
2021-04-26	23	1	2	4	4	etudiant	6	6	2		2	2	2	2	1	2	2	2	0	0	0	0	0	0	0	0	0	2	2	2	4	4	4	4	4	2	4	4	4	2	4	4	2	2	2	4	2	2	4
2021-03-26	30	1	2	3	3	fonctionnaire	6	3	2		2	2	2	2	2	2	2	2	0	0	0	0	0	0	0	0	0	4	4	4	4	4	4	4	2	2	2	2	2	2	4	4	2	2	2	4	2	2	3
2021-07-25	43	1	1	8	4	fonctionnaire	6	3	2		2	2	2	2	2	2	1	2	0	0	0	0	0	0	0	0	0	4	4	4	4	4	4	2	2	2	4	2	2	3	4	3	3	2	4	5	2	2	2
2021-08-21	40	1	1	3	4	fonctionnaire	6	2	2		2	2	2	2	2	2	2	2	0	0	0	0	0	0	0	0	0	4	4	4	4	4	4	4	2	2	2	2	2	2	4	4	2	2	2	2	2	2	2
2021-07-07	29	2	2	3	4	profession liberale	6	4	2	2	2	2	1	2	2	2	2	2	0	0	0	0	0	0	0	0	0	4	4	4	4	4	4	4	4	4	4	4	2	4	4	4	4	4	2	4	4	2	2
2021-07-07	36	2	1	3	3	profession liberale	6	2	2	2	2	2	1	2	2	2	2	2	0	0	0	0	0	0	0	0	0	4	4	4	4	4	4	4	4	2	4	4	2	2	4	4	4	2	4	4	4	4	2
2021-07-16	42	1	1	3	4	profession liberale	6	2	2		2	2	2	2	2	2	2	2	0	0	0	0	0	0	0	0	0	2	2	2	4	4	4	4	2	2	2	2	2	2	4	4	2	2	2	4	4	4	2
2021-04-05	28	1	2	3	5	fonctionnaire	6	4	2		2	2	2	2	2	2	2	2	0	0	0	0	0	0	0	0	0	3	2	2	4	4	4	4	2	2	2	2	2	2	4	4	4	4	4	4	4	2	2
2021-07-10	71	1	1	8	4	employe prive	6	3	2		2	1	2	2	1	1	1	1	0	1	0	1	1	0	0	0	0	4	4	4	5	5	5	4	4	2	4	4	4	3	4	4	2	2	2	4	3	2	1
2021-07-01	35	1	2	8	4	fonctionnaire	6	3	2		2	2	2	2	2	2	1	2	0	0	0	0	0	0	0	0	0	3	3	3	3	3	5	5	5	4	5	5	2	5	5	5	5	2	2	5	2	2	3
2021-05-22	38	1	1	3	4	fonctionnaire	6	2	2		2	1	1	2	2	2	2	1	0	1	1	1	0	0	0	0	0	4	3	3	4	4	4	2	2	2	2	2	2	2	4	4	2	2	2	2	4	2	2
2021-08-26	64	1	1	3	3	fonctionnaire	6	6	2		2	2	2	2	2	2	2	1	0	1	1	1	0	0	0	0	0	4	4	4	4	4	4	3	2	2	2	2	2	2	4	4	2	2	2	2	2	2	2
2021-06-30	50	1	1	3	4	fonctionnaire	6	5	2		2	1	1	2	1	2	1	1	0	1	1	1	0	0	0	0	0	3	2	4	4	4	4	4	2	2	2	2	2	2	4	4	2	2	2	4	4	2	2
2021-08-21	55	1	1	3	4	profession liberale	6	4	2		2	2	2	2	2	2	2	2	0	0	0	0	0	0	0	0	0	4	4	4	4	4	4	3	2	2	2	2	2	2	4	4	4	4	2	3	4	2	2
2021-07-17	45	1	1	8	4	fonctionnaire	6	5	2		2	2	1	2	2	2	2	1	0	1	0	0	1	0	1	0	0	1	1	1	4	4	4	4	4	2	4	4	4	4	4	4	4	2	5	5	3	4	3
2021-06-15	56	1	1	8	4	fonctionnaire	6	2	2		2	2	2	2	2	2	1	1	1	1	1	1	1	0	0	0	0	1	1	1	5	5	5	5	4	1	3	2	1	1	5	5	4	1	1	3	2	2	1
2021-07-26	27	1	1	8	4	profession liberale	6	5	2		2	2	1	2	1	1	1	1	0	1	0	0	1	1	0	0	0	4	3	4	5	5	3	3	4	4	2	4	4	4	4	2	2	2	4	4	4	2	2
2021-05-31	45	2	1	2	4	fonctionnaire	6	5	2	2	2	2	1	2	2	2	1	1	1	1	1	1	1	1	0	0	0	2	4	2	4	4	4	4	4	2	4	4	2	2	2	2	2	4	4	5	5	4	3
2021-06-11	37	1	1	8	4	fonctionnaire	6	2	2		2	2	2	2	2	2	1	1	1	1	1	1	0	0	1	0	0	4	3	3	2	4	4	2	4	1	1	4	1	1	4	3	4	1	2	1	1	1	3
2021-07-14	30	1	2	8	4	profession liberale	6	5	2		2	2	1	2	2	2	2	1	0	1	1	0	0	0	0	0	1	3	4	4	4	4	2	2	1	1	2	2	2	2	3	2	4	2	5	5	5	3	3
2021-07-22	53	2	1	8	4	profession liberale	6	3	2	2	2	1	1	2	2	2	1	1	1	0	0	0	1	0	0	0	1	4	4	4	5	5	5	5	3	2	5	4	3	3	4	2	2	1	5	5	4	1	1
2021-03-31	45	1	1	3	5	profession liberale	6	2	1		2	2	2	2	2	2	1	2	0	0	0	0	0	0	0	0	0	3	3	3	4	4	4	3	2	2	2	2	2	2	4	4	2	2	2	4	4	2	2
2021-06-14	23	2	1	2	3	profession liberale	6	4	1	2	2	2	2	2	1	1	1	2	0	0	0	0	0	0	0	0	0	4	4	4	4	4	4	3	4	4	4	4	2	4	4	4	2	2	4	4	4	2	3
2021-07-23	40	1	3	8	5	profession liberale	6	4	2		2	2	2	2	2	2	1	2	0	0	0	0	0	0	0	0	0	1	2	2	4	4	2	2	2	2	2	2	2	2	2	2	4	3	4	5	5	4	4
2021-07-27	32	1	1	8	4	profession liberale	6	5	2		2	2	1	1	2	2	2	2	0	0	0	0	0	0	0	0	0	4	4	4	5	5	4	5	5	5	4	3	4	4	4	4	4	2	4	4	4	2	3
2021-07-29	47	1	1	8	4	profession liberale	6	6	2		2	2	2	2	1	2	1	2	0	0	0	0	0	0	0	0	0	2	2	2	4	4	4	4	4	2	2	2	3	4	4	4	4	2	4	5	4	2	1
2021-03-25	27	1	1	3	4	fonctionnaire	6	3	2		2	2	2	2	2	2	2	1	0	0	1	0	0	0	1	0	0	4	2	4	4	5	4	4	4	3	2	4	2	2	4	4	2	4	3	2	4	2	4
2021-06-29	41	1	1	8	5	fonctionnaire	6	2	2		2	2	2	2	2	2	2	1	1	1	1	0	1	0	0	0	0	4	4	4	5	5	5	4	5	4	5	4	3	2	5	5	2	2	2	3	2	5	2
2021-06-28	41	1	1	8	5	fonctionnaire	6	2	2		2	2	2	2	2	2	2	1	1	1	0	1	0	1	0	0	0	4	4	4	5	5	5	4	5	4	5	4	5	2	5	5	2	2	2	3	2	1	2
2021-07-22	31	2	1	8	4	fonctionnaire	6	2	2	2	2	2	2	2	1	2	2	1	0	1	0	0	1	0	0	1	0	1	4	3	4	5	5	5	5	4	5	5	4	4	4	1	4	4	5	5	4	3	3
2021-08-19	55	1	1	3	4	fonctionnaire	6	2	2		2	2	2	2	2	2	2	1	0	1	1	1	0	0	0	0	0	4	3	4	4	4	4	3	2	2	2	2	2	2	4	4	2	2	2	2	2	2	2
2021-07-14	65	1	1	8	4	sans emploi	6	5	2		1	1	2	2	1	2	1	1	1	1	0	0	1	0	0	0	0	2	1	2	5	5	5	4	4	3	4	3	3	4	4	4	4	3	4	5	4	3	4
2021-05-26	20	1	2	2	3	profession liberale	6	4	2		2	2	1	2	2	2	2	2	0	0	0	0	0	0	0	0	0	4	2	4	4	2	2	3	4	2	4	4	2	3	3	4	2	2	4	5	2	4	2
2021-03-28	40	1	1	3	4	profession liberale	6	2	2		2	2	2	2	2	2	1	1	1	1	1	0	0	0	0	0	0	4	4	4	4	5	5	3	2	2	2	2	2	2	4	4	2	2	2	4	2	2	2
2021-06-30	58	1	1	8	4	fonctionnaire	6	4	2		2	2	2	2	2	2	2	1	1	1	1	1	0	0	0	0	0	2	3	3	5	5	5	5	1	1	3	4	2	1	3	3	5	2	1	4	2	2	2
2021-06-16	33	1	1	8	4	fonctionnaire	6	1	2		2	2	2	2	2	2	2	1	0	0	0	0	1	0	0	0	0	5	4	4	4	4	4	1	1	1	1	1	1	1	4	4	4	2	2	4	2	1	2
2021-08-02	35	1	1	8	4	fonctionnaire	6	3	2		2	2	2	2	2	2	1	1	1	0	0	1	0	1	0	0	0	2	2	1	4	4	4	5	4	4	4	4	4	4	5	5	5	2	5	5	4	1	1
2021-07-01	41	1	1	8	5	fonctionnaire	6	2	2		2	2	2	2	1	2	1	1	0	1	0	1	0	1	0	0	0	4	5	4	5	5	5	4	5	4	5	2	3	1	5	5	2	2	2	3	2	1	2
2021-06-28	64	1	1	8	4	fonctionnaire	6	6	2		1	2	2	2	2	2	1	1	1	1	1	0	1	0	1	1	0	3	4	4	4	4	4	4	4	3	4	4	3	2	4	4	2	4	3	3	2	2	5
2021-03-31	58	1	1	7	4	fonctionnaire	6	5	2		2	1	1	2	1	1	1	1	0	0	0	0	0	0	0	0	1	5	5	5	5	5	4	2	2	2	4	2	2	2	4	4	2	2	2	4	2	2	2
2021-07-01	39	1	1	8	4	fonctionnaire	6	2	2		2	2	2	2	2	2	1	1	0	1	0	1	1	1	0	0	1	3	3	5	5	5	5	5	5	5	5	5	2	5	5	5	2	2	2	3	3	2	2
2021-06-30	55	1	1	8	4	fonctionnaire	6	3	2		2	2	2	2	2	1	2	1	0	1	0	0	0	0	1	1	1	1	3	1	5	5	5	5	5	3	5	3	2	3	5	5	4	1	5	3	3	2	1
2021-03-31	36	1	1	3	4	profession liberale	6	2	2		2	2	2	2	2	1	1	1	1	0	1	1	0	0	0	0	0	4	4	4	4	4	4	4	4	4	4	4	4	4	4	4	2	2	2	4	4	2	2
2021-03-27	35	1	1	2	4	profession liberale	6	2	2		2	2	2	2	1	2	1	2	0	0	0	0	0	0	0	0	0	4	4	4	4	4	5	4	4	2	4	4	2	2	4	4	2	2	2	4	2	2	2
2021-05-31	27	1	2	1	4	etudiant	6	6	2		2	2	2	2	2	2	2	2	0	0	0	0	0	0	0	0	0	4	4	4	4	2	2	4	4	2	4	4	2	3	4	4	2	2	2	2	2	2	2
2021-06-17	35	1	1	8	4	profession liberale	6	5	2		2	2	2	2	2	2	1	1	0	1	0	1	1	0	0	0	0	3	2	2	4	4	3	3	2	1	4	3	2	2	4	2	5	2	4	4	4	2	3
2021-03-23	28	1	2	4	3	fonctionnaire	6	3	2		2	2	2	2	2	2	2	1	1	1	1	0	0	0	0	0	0	2	4	2	4	4	4	4	2	4	4	4	4	2	3	4	2	3	2	4	2	2	2
2021-03-25	44	2	1	4	4	fonctionnaire	6	2	2	2	2	2	1	2	1	2	2	1	1	1	1	0	0	0	0	0	0	4	2	4	4	4	4	4	4	2	4	4	2	2	4	4	2	2	3	5	4	2	2
2021-03-30	63	1	1	1	3	fonctionnaire	6	3	2		1	2	2	1	2	2	1	1	1	1	1	0	0	0	0	0	0	4	4	4	4	4	4	4	3	3	4	3	3	3	4	4	2	2	4	4	1	2	2
2021-03-26	54	1	1	4	4	profession liberale	6	2	2		2	1	2	2	2	2	1	1	1	1	1	0	0	0	0	0	0	4	4	4	4	4	4	4	4	4	4	4	2	4	4	4	4	4	2	4	2	2	2
2021-04-01	30	1	2	1	4	profession liberale	6	4	2		1	2	2	2	2	1	1	1	1	1	1	0	0	0	0	0	0	4	4	4	4	4	4	4	4	4	4	4	4	4	4	4	3	4	4	4	4	4	4
2021-04-12	29	2	1	1	3	profession liberale	6	3	2	2	2	2	2	2	2	2	1	1	1	1	1	0	0	0	0	0	0	4	4	4	4	4	4	4	4	4	4	4	4	4	4	4	3	3	4	4	3	3	4
2021-03-30	40	1	1	1	4	profession liberale	6	4	2		2	2	2	2	2	2	1	1	1	0	0	1	0	0	0	0	0	3	3	3	3	3	3	3	3	3	3	3	3	3	3	3	3	3	3	4	1	1	5
2021-04-05	45	1	1	1	3	employe prive	6	3	2		2	2	2	2	2	2	1	1	0	1	1	1	0	0	0	0	0	2	2	4	5	5	4	2	2	2	2	2	2	2	4	4	2	2	2	2	4	2	2
2021-04-12	42	2	1	5	4	fonctionnaire	6	2	2	2	2	1	1	2	2	2	2	1	0	1	1	1	0	0	0	0	0	4	3	3	4	4	4	4	4	2	4	4	2	4	4	4	2	2	2	4	2	2	2
2021-04-05	28	2	1	1	3	profession liberale	6	3	2	1	2	2	1	2	2	2	1	1	0	1	1	1	0	0	0	0	0	2	2	2	4	4	3	2	2	2	2	2	2	3	4	4	4	2	2	2	2	2	2
2021-03-31	35	1	1	1	2	fonctionnaire	6	5	2		2	2	2	2	2	2	1	1	1	1	1	1	0	0	0	0	0	4	4	4	4	4	4	4	4	4	4	4	4	4	4	4	4	4	2	5	2	2	2
2021-03-31	28	2	2	1	2	profession liberale	6	6	2	2	2	2	2	2	2	2	2	1	1	1	1	1	0	0	0	0	0	4	4	4	4	4	4	4	4	4	4	4	4	4	4	4	4	4	2	4	2	2	2
2021-04-05	26	2	2	1	2	profession liberale	6	5	1	1	2	2	2	2	2	2	1	1	1	1	1	1	0	0	0	0	0	4	4	4	4	4	4	4	2	2	4	4	4	4	4	4	4	4	4	5	2	4	5
2021-03-24	58	1	1	1	3	fonctionnaire	6	3	2		2	2	2	2	2	2	2	1	1	1	0	0	1	0	0	0	0	4	3	4	4	4	5	4	4	3	4	4	2	2	4	4	2	3	4	2	2	2	2
2021-03-23	32	2	1	4	3	employe prive	6	2	2	2	2	2	1	2	2	2	2	1	1	0	1	0	1	0	0	0	0	2	2	2	4	3	4	4	4	2	4	4	4	2	3	3	2	4	2	4	2	3	3
2021-03-23	30	1	2	4	3	fonctionnaire	6	3	2		2	2	1	2	2	2	1	1	1	0	1	0	1	0	0	0	0	4	4	4	4	4	4	4	4	4	4	4	4	2	4	3	2	3	4	5	5	2	3
2021-03-31	34	2	1	1	3	fonctionnaire	6	5	2	2	2	2	1	2	2	2	1	1	1	0	1	0	1	0	0	0	0	4	4	4	4	4	4	4	4	4	4	4	2	4	4	4	2	2	2	4	2	2	4
2021-03-31	52	1	4	1	3	fonctionnaire	6	6	2		2	1	1	1	1	2	1	1	1	0	1	0	1	0	0	0	0	4	4	3	3	4	4	4	4	4	3	4	4	4	5	5	5	5	2	5	1	1	2
2021-03-25	36	1	2	4	3	profession liberale	6	4	2		2	2	2	2	2	2	1	1	1	0	1	0	1	0	0	0	0	4	4	4	4	4	4	4	4	2	4	2	2	2	4	4	4	3	2	2	4	2	4
2021-03-25	21	1	2	4	2	profession liberale	6	3	2		2	2	1	2	2	2	2	1	1	0	1	0	1	0	0	0	0	2	2	2	4	2	4	2	4	2	2	4	2	2	3	3	2	2	2	4	2	2	2
2021-03-27	29	2	3	1	3	fonctionnaire	6	4	2	2	2	2	2	2	2	2	1	1	0	1	1	0	1	0	0	0	0	4	2	4	4	4	4	4	4	2	4	2	2	2	5	5	2	2	3	4	2	2	2
2021-04-01	25	1	2	2	3	fonctionnaire	6	5	2		2	2	1	2	2	2	2	1	0	1	1	0	1	0	0	0	0	2	2	2	4	4	2	4	4	2	4	2	2	2	4	4	2	2	2	4	4	2	2
2021-04-03	33	2	1	1	3	fonctionnaire	6	2	2	2	2	2	2	2	2	2	1	1	0	1	1	0	1	0	0	0	0	4	4	4	4	4	4	4	4	2	4	4	4	2	4	4	2	2	2	4	2	2	2
2021-03-27	27	2	2	1	3	employe prive	6	4	1	2	2	2	1	2	2	2	1	1	0	1	0	1	1	0	0	0	0	2	2	4	5	5	4	4	2	1	5	2	2	2	5	5	2	2	3	4	2	2	1
2021-04-06	37	1	1	2	3	employe prive	6	3	2		2	2	1	1	1	2	1	1	0	1	0	1	1	0	0	0	0	4	4	4	4	4	4	5	4	2	2	2	2	2	4	4	2	2	2	4	2	2	2
2021-03-23	19	1	2	1	2	profession liberale	6	3	2		2	2	2	2	1	2	2	1	0	1	0	1	1	0	0	0	0	4	2	5	4	5	4	4	4	4	4	4	2	2	4	4	2	3	4	4	4	2	4
2021-03-24	56	1	1	1	2	profession liberale	6	2	2		2	2	1	2	2	2	1	1	0	1	0	1	1	0	0	0	0	2	2	4	4	5	4	4	2	2	4	2	2	2	4	4	2	4	3	2	2	2	2
2021-03-26	26	2	2	1	3	profession liberale	6	5	1	2	2	2	1	2	2	2	1	1	0	1	0	1	1	0	0	0	0	2	2	4	5	5	4	4	2	2	4	2	1	2	5	5	4	3	4	3	1	1	1
2021-04-26	47	1	1	2	3	profession liberale	6	2	2		2	2	1	2	2	2	1	1	0	1	0	1	1	0	0	0	0	2	2	2	4	4	4	4	4	2	4	4	2	2	4	4	2	2	2	2	4	2	2
2021-04-02	40	1	1	1	1	employe prive	6	5	2		2	2	1	1	2	2	1	1	1	1	0	1	1	0	0	0	0	4	5	5	5	5	5	3	3	3	3	3	3	3	4	5	2	2	2	5	2	2	2
2021-03-29	34	2	1	1	2	employe prive	6	2	2	2	2	2	1	2	2	2	1	1	0	0	1	1	1	0	0	0	0	2	4	2	4	4	4	4	5	4	5	4	4	2	4	4	2	4	4	4	4	4	2
2021-03-29	45	1	1	1	3	employe prive	6	3	2		2	2	2	2	2	2	1	1	0	0	1	1	1	0	0	0	0	2	2	4	4	5	4	4	3	2	4	2	2	2	5	4	2	2	4	4	2	2	2
2021-04-01	43	2	1	1	4	employe prive	6	3	2	2	2	1	1	2	1	2	1	1	0	0	1	1	1	0	0	0	0	3	3	2	4	4	4	4	4	2	5	4	4	2	4	4	2	2	2	4	2	4	2
2021-04-26	25	2	1	4	2	employe prive	6	3	2	2	2	2	2	2	2	2	1	1	0	0	1	1	1	0	0	0	0	4	2	4	4	4	4	4	2	2	4	4	4	4	4	4	2	2	2	4	2	2	2
2021-05-06	20	1	2	3	3	etudiant	6	3	2		2	2	2	2	2	2	1	1	0	0	1	1	1	0	0	0	0	4	4	4	4	4	4	4	4	4	4	4	4	4	4	4	2	2	4	4	4	2	2
2021-03-30	44	1	1	1	3	fonctionnaire	6	2	2		2	2	2	2	2	2	2	1	0	0	1	1	1	0	0	0	0	2	3	2	4	4	4	3	2	2	2	2	2	2	4	4	2	2	2	4	4	2	3
2021-04-06	27	2	2	1	1	fonctionnaire	6	3	2	2	2	2	2	2	2	2	1	1	0	0	1	1	1	0	0	0	0	4	4	4	4	4	4	4	3	3	3	3	3	3	4	4	4	4	4	5	2	2	2
2021-04-12	35	2	1	2	3	fonctionnaire	6	2	2	2	2	2	1	2	2	2	1	1	0	0	1	1	1	0	0	0	0	4	4	4	4	4	4	2	2	2	4	4	4	2	4	4	2	2	2	4	2	2	2
2021-04-12	55	2	1	1	3	fonctionnaire	6	5	2	2	2	1	2	2	1	2	2	1	0	0	1	1	1	0	0	0	0	4	2	4	4	4	4	2	2	2	2	4	2	4	4	4	4	2	2	2	2	2	2
2021-04-13	61	1	1	1	4	fonctionnaire	6	6	2		1	1	1	2	1	2	1	1	0	0	1	1	1	0	0	0	0	2	4	4	4	4	4	4	4	2	2	4	2	4	4	4	3	2	2	5	2	2	1
2021-04-13	52	1	1	2	3	fonctionnaire	6	3	2		2	2	2	2	2	2	2	1	0	0	1	1	1	0	0	0	0	4	4	2	4	4	4	2	4	2	4	4	2	2	4	4	4	2	3	4	4	2	2
2021-04-21	30	2	1	1	3	fonctionnaire	6	3	1	2	2	2	2	2	2	2	1	1	0	0	1	1	1	0	0	0	0	2	2	2	4	4	4	4	4	2	2	4	2	4	4	4	2	2	3	2	2	2	2
2021-03-31	60	1	1	1	3	profession liberale	6	3	2		1	2	2	2	2	2	1	1	0	0	1	1	1	0	0	0	0	4	4	4	4	4	4	4	4	2	4	4	2	4	4	4	2	4	2	4	4	2	2
2021-04-06	26	2	1	1	2	profession liberale	6	5	2	2	2	2	2	2	2	2	1	1	0	0	1	1	1	0	0	0	0	3	3	3	3	3	3	3	3	3	3	3	3	3	3	3	3	3	3	3	3	3	3
2021-04-12	29	1	2	1	2	profession liberale	6	2	2		2	2	1	2	2	2	1	1	0	0	1	1	1	0	0	0	0	4	4	4	4	4	4	4	4	4	4	4	4	4	4	4	4	4	4	4	5	5	5
2021-04-12	35	2	1	1	2	profession liberale	6	4	2		2	2	2	2	2	2	2	1	0	0	1	1	1	0	0	0	0	2	4	4	4	4	4	4	4	4	4	4	4	4	4	4	2	4	4	5	2	4	1
2021-04-13	26	2	2	1	3	profession liberale	6	6	2	2	2	2	1	2	2	2	2	1	0	0	1	1	1	0	0	0	0	2	2	4	4	4	4	4	2	1	1	1	3	4	4	5	5	5	5	5	1	1	1
2021-04-16	23	1	2	4	2	profession liberale	6	2	2		2	2	2	2	2	2	2	1	0	0	1	1	1	0	0	0	0	4	4	4	4	4	4	4	4	2	4	4	2	2	4	4	2	2	4	4	2	2	2
2021-05-07	37	1	1	4	3	profession liberale	6	3	2		2	2	2	2	2	2	1	1	0	0	1	1	1	0	0	0	0	4	4	4	4	4	4	4	4	2	4	4	2	4	4	4	2	2	2	4	2	2	1
2021-04-01	25	1	2	1	3	fonctionnaire	6	2	2		2	2	2	2	2	1	1	1	1	1	1	1	1	0	0	0	0	4	4	4	4	4	4	3	2	2	4	3	2	2	4	4	3	4	4	4	2	2	3
2021-03-26	75	1	1	1	4	profession liberale	6	6	2		2	1	2	1	2	2	1	1	1	0	1	0	0	1	0	0	0	4	4	4	4	4	4	5	4	3	4	3	2	3	4	4	4	3	3	2	2	1	5
2021-03-29	53	1	1	1	3	sans emploi	6	5	2		1	2	2	2	2	2	1	1	1	0	1	0	0	1	0	0	0	4	5	5	5	5	5	5	5	2	2	2	2	2	3	3	3	2	3	5	1	1	1
2021-04-14	35	2	1	2	3	sans emploi	6	2	2	2	2	2	2	2	2	2	1	1	0	0	1	1	0	1	0	0	0	4	4	4	4	4	4	4	4	2	4	4	2	2	4	4	2	2	2	2	2	2	2
2021-03-27	56	2	4	1	2	profession liberale	6	5	2	2	1	1	1	2	1	1	1	1	1	0	0	0	1	1	0	0	0	3	3	3	3	4	4	4	3	3	4	3	3	3	3	4	3	3	3	3	1	1	3
2021-03-27	60	1	4	1	2	profession liberale	6	5	2		1	2	2	2	1	2	1	1	1	0	0	0	1	1	0	0	0	3	3	3	4	4	4	4	4	4	4	4	4	4	4	4	4	2	4	5	1	1	2
2021-04-13	22	2	2	1	3	etudiant	6	4	2	2	2	2	2	2	1	2	1	1	0	1	0	0	1	1	0	0	0	2	2	4	4	4	3	3	2	2	5	2	2	3	4	4	2	2	4	2	2	2	2
2021-04-12	32	1	2	1	3	profession liberale	6	6	2		2	2	2	2	2	2	1	1	0	1	0	0	1	1	0	0	0	2	2	4	4	4	4	2	2	2	2	2	2	2	4	4	2	2	4	2	2	2	2
2021-04-06	30	2	1	1	1	fonctionnaire	6	3	1	2	2	2	2	2	2	2	1	1	0	0	1	0	1	1	0	0	0	4	5	5	5	5	5	5	2	2	4	4	2	2	4	4	4	2	4	4	4	2	4
2021-04-07	34	2	1	1	3	fonctionnaire	6	3	2	2	2	2	1	2	2	2	1	1	0	0	1	0	1	1	0	0	0	2	3	4	4	4	4	4	4	3	4	3	3	3	4	4	4	4	2	4	2	2	2
2021-04-13	29	2	2	1	3	fonctionnaire	6	3	1	2	2	2	2	2	2	2	1	1	0	0	1	0	1	1	0	0	0	2	2	2	4	4	4	2	2	2	4	2	2	2	4	4	2	4	4	4	2	2	2
2021-03-26	28	1	2	1	3	fonctionnaire	6	3	1		2	2	1	2	1	2	1	1	0	0	0	1	1	1	0	0	0	2	1	3	4	4	5	3	2	1	2	2	1	1	5	5	2	2	2	2	2	2	1
2021-04-07	27	2	2	1	3	profession liberale	6	4	2	2	2	2	2	2	2	2	1	1	0	0	0	1	1	1	0	0	0	4	4	4	4	4	4	4	4	4	4	4	4	4	4	4	2	2	4	5	5	2	2
2021-04-01	35	2	1	1	4	fonctionnaire	6	3	2	2	2	2	1	2	1	2	1	1	1	0	0	1	1	1	0	0	0	3	4	4	4	4	4	4	4	4	4	4	4	4	4	4	4	3	3	3	3	2	3
2021-04-05	36	2	1	1	3	employe prive	6	3	1	2	2	2	1	2	2	2	1	1	0	0	1	1	1	1	0	0	0	4	4	4	4	4	5	5	5	5	5	3	3	3	4	5	2	2	2	5	2	2	5
2021-04-02	40	1	1	1	2	fonctionnaire	6	3	2		2	2	2	2	1	2	1	1	1	1	1	1	1	1	0	0	0	3	3	3	3	3	3	3	3	3	3	3	3	3	4	4	2	2	2	5	2	2	2
2021-04-01	37	1	1	1	1	profession liberale	6	6	1		2	2	1	2	1	2	1	1	1	1	1	1	1	1	0	0	0	3	4	4	4	4	4	4	4	4	4	4	4	4	4	4	4	4	4	4	4	2	2
2021-03-25	46	1	1	2	1	profession liberale	6	4	2		2	2	2	2	2	2	2	1	0	1	1	0	0	0	1	0	0	2	2	2	2	2	2	2	2	2	2	2	2	2	3	2	3	3	3	3	2	3	4
2021-04-05	30	2	1	1	2	profession liberale	6	3	2	2	2	2	1	2	1	2	2	1	0	1	1	0	0	0	1	0	0	2	2	2	5	5	3	4	4	4	4	2	2	4	4	4	2	4	4	4	4	2	4
2021-04-16	19	2	2	1	3	etudiant	6	4	2	2	2	2	2	2	2	2	2	1	0	0	1	1	0	0	1	0	0	2	2	2	2	4	4	2	3	2	2	4	4	2	4	4	2	2	2	4	2	2	4
2021-03-25	58	1	1	2	3	fonctionnaire	6	4	2		2	1	2	2	2	2	2	1	0	0	1	1	0	0	1	0	0	4	3	3	5	4	4	4	4	2	2	4	2	2	4	3	4	2	2	3	4	2	2
2021-05-07	45	2	1	4	3	fonctionnaire	6	4	2	2	2	2	1	2	2	2	1	1	0	0	0	1	1	0	1	0	0	4	2	2	4	4	4	4	4	2	4	4	2	2	4	4	2	2	2	4	2	2	2
2021-03-24	20	1	2	2	2	sans emploi	6	5	2		2	2	2	2	2	2	2	1	0	0	0	1	1	0	1	0	0	4	4	4	4	4	2	2	4	2	4	4	2	2	4	4	4	2	4	4	4	2	2
2021-04-01	19	1	2	1	3	fonctionnaire	6	3	2		2	2	2	2	1	1	1	1	0	0	0	0	1	0	0	1	0	5	5	5	5	5	5	5	5	5	5	5	5	5	5	5	2	3	4	5	2	2	2
2021-03-23	35	1	1	1	4	fonctionnaire	6	4	2		2	2	1	2	2	2	1	1	0	1	0	0	1	0	0	1	0	2	3	4	5	5	4	3	2	2	4	2	2	2	4	4	2	4	3	4	2	2	4
2021-04-15	28	1	2	4	3	fonctionnaire	6	3	2		2	2	2	2	2	1	2	1	0	1	0	0	1	0	0	1	0	2	4	4	4	5	5	5	5	2	4	4	4	4	4	4	2	2	5	5	4	4	4
2021-03-29	30	1	2	1	3	profession liberale	6	4	2		2	2	2	2	2	2	1	1	1	0	1	0	1	0	0	1	0	4	4	2	4	4	5	4	3	2	5	3	2	3	4	4	2	4	4	4	1	1	1
2021-03-26	38	1	1	1	3	fonctionnaire	6	3	2		2	2	1	2	2	2	1	1	1	1	1	1	1	1	0	1	0	4	4	4	4	4	4	4	3	3	4	3	2	2	4	4	4	3	3	4	3	2	1
2021-04-02	39	1	1	1	2	fonctionnaire	6	3	2		2	2	2	2	1	2	1	1	1	1	1	1	1	1	0	1	0	4	4	4	4	4	4	4	4	3	3	4	3	3	4	4	2	2	3	5	2	2	2
2021-04-07	28	2	2	1	2	profession liberale	6	5	2	2	2	2	1	2	2	2	1	1	0	0	1	0	0	0	1	1	0	3	3	3	4	4	4	4	4	3	4	3	4	4	4	4	3	3	3	4	2	2	2
2021-03-26	52	1	1	1	2	fonctionnaire	6	6	1		1	2	1	1	2	2	1	1	1	0	1	0	1	1	1	1	0	4	4	4	4	4	4	4	3	3	2	2	2	2	4	4	4	4	3	4	1	1	1
2021-03-26	26	1	1	1	3	fonctionnaire	6	2	2		2	2	2	2	2	2	1	1	1	0	1	0	1	1	1	1	0	4	4	4	4	4	4	4	3	3	4	3	2	2	3	4	2	3	3	5	1	1	1
2021-03-26	44	1	1	1	3	fonctionnaire	6	4	2		2	2	1	2	2	2	1	1	1	1	1	1	1	1	1	1	0	4	4	4	4	4	4	4	3	3	3	3	2	2	4	4	4	3	3	4	2	2	2
2021-03-27	54	1	1	1	3	fonctionnaire	6	5	2		2	1	1	2	2	2	1	1	1	1	1	1	1	1	1	1	0	4	4	4	5	5	5	4	3	2	5	3	2	3	5	5	4	2	3	5	1	1	1
2021-03-31	39	2	1	1	3	profession liberale	6	6	2	2	2	2	2	2	1	1	1	1	1	1	1	1	1	1	1	1	0	3	4	4	4	4	4	4	4	4	4	4	3	3	4	4	4	3	2	4	2	2	3
2021-04-02	28	2	2	1	3	profession liberale	6	2	1	1	2	2	1	2	1	2	1	1	1	1	1	1	1	1	1	1	0	3	4	3	4	4	4	4	3	3	3	3	3	3	4	5	5	2	2	4	2	2	4
2021-04-16	21	1	2	2	3	etudiant	6	4	2		2	2	1	2	2	2	2	1	0	0	1	1	1	0	0	0	1	4	2	4	4	4	4	5	4	2	4	2	2	2	4	4	2	2	4	4	2	2	5
2021-04-15	24	1	2	2	3	etudiant	6	6	1		2	2	2	2	2	2	2	1	0	0	0	0	1	0	1	1	1	5	5	5	5	5	5	5	5	2	5	5	2	2	5	5	2	4	2	5	5	2	5
2021-03-24	38	2	2	1	4	employe prive	6	5	2	2	2	2	1	2	1	2	2	2	0	0	0	0	0	0	0	0	0	4	4	4	4	4	4	4	4	2	4	4	2	4	4	4	4	2	3	4	4	2	2
2021-03-26	52	1	1	1	2	employe prive	6	2	2		2	2	2	2	2	1	1	2	0	0	0	0	0	0	0	0	0	4	2	4	4	4	4	4	2	2	4	2	2	2	4	4	2	2	4	4	4	2	2
2021-03-30	30	1	1	1	3	employe prive	6	4	2		2	2	2	1	1	2	2	2	0	0	0	0	0	0	0	0	0	2	2	4	4	5	4	2	2	2	2	2	2	2	2	2	2	4	4	2	4	2	4
2021-04-06	27	2	2	1	3	employe prive	6	5	2	2	2	2	2	2	2	2	2	2	0	0	0	0	0	0	0	0	0	5	5	5	5	5	5	5	5	5	5	4	4	4	4	4	4	2	4	5	2	2	4
2021-04-15	55	1	1	2	3	employe prive	6	4	2		1	2	2	2	2	2	2	2	0	0	0	0	0	0	0	0	0	2	3	2	4	4	4	4	4	2	4	2	4	2	4	4	2	2	2	4	2	2	2
2021-04-20	56	1	1	4	3	employe prive	6	2	2		2	2	2	2	2	2	1	2	0	0	0	0	0	0	0	0	0	4	4	4	4	4	4	4	2	2	2	4	2	2	4	4	2	2	4	4	4	2	3
2021-04-15	23	2	2	1	3	etudiant	6	5	2	2	2	2	2	2	2	2	2	2	0	0	0	0	0	0	0	0	0	2	2	2	5	4	4	4	4	2	2	4	4	4	4	4	4	4	4	2	2	2	2
2021-04-16	25	2	2	2	3	etudiant	6	6	1	2	2	2	1	2	1	2	2	2	0	0	0	0	0	0	0	0	0	4	4	4	4	4	4	2	4	2	2	2	2	2	4	4	2	2	4	4	2	2	4
2021-03-23	32	2	1	1	2	fonctionnaire	6	3	2	2	2	2	1	2	2	2	2	2	0	0	0	0	0	0	0	0	0	2	2	4	5	4	4	5	5	4	5	4	4	4	4	4	2	4	4	4	2	2	4
2021-03-24	29	1	2	1	3	fonctionnaire	6	4	2		2	2	1	2	2	2	2	2	0	0	0	0	0	0	0	0	0	2	2	3	4	5	4	5	4	4	5	4	2	2	4	4	2	4	4	4	4	2	1
2021-03-27	48	1	1	1	3	fonctionnaire	6	5	2		2	2	1	2	1	2	2	2	0	0	0	0	0	0	0	0	0	2	2	2	2	2	2	2	2	2	2	2	2	2	2	2	2	2	2	2	2	2	4
2021-03-29	67	1	1	2	3	fonctionnaire	6	2	2		2	2	2	2	1	2	2	2	0	0	0	0	0	0	0	0	0	2	4	4	4	4	4	2	4	2	4	4	2	2	4	4	2	2	3	4	4	2	4
2021-03-29	28	1	2	1	3	fonctionnaire	6	5	2		2	2	1	2	2	2	1	2	0	0	0	0	0	0	0	0	0	4	2	4	4	4	4	3	2	2	2	2	2	2	5	4	4	4	4	4	2	2	2
2021-03-30	48	1	1	4	3	fonctionnaire	6	3	2		2	1	2	2	2	2	1	2	0	0	0	0	0	0	0	0	0	2	2	2	4	4	4	4	4	2	4	4	2	2	4	4	2	2	2	2	2	2	2
2021-04-01	22	1	2	1	3	fonctionnaire	6	3	2		2	2	1	2	2	1	2	2	0	0	0	0	0	0	0	0	0	3	4	2	3	4	2	4	2	4	4	2	3	2	4	4	4	4	2	3	3	3	3
2021-04-01	22	2	2	1	3	fonctionnaire	6	6	2	1	2	2	1	2	2	1	2	2	0	0	0	0	0	0	0	0	0	4	4	4	4	4	3	4	3	2	4	2	2	2	3	4	4	4	2	5	2	2	2
2021-04-02	35	1	1	1	2	fonctionnaire	6	4	2		2	2	2	2	1	2	2	2	0	0	0	0	0	0	0	0	0	2	2	2	4	4	4	2	2	2	2	2	2	2	4	4	2	3	4	4	2	2	2
2021-04-06	29	2	2	1	2	fonctionnaire	6	3	1	2	2	2	2	2	2	2	2	2	0	0	0	0	0	0	0	0	0	2	2	4	4	4	4	4	4	2	4	2	2	2	4	4	4	4	4	4	4	2	4
2021-04-07	47	2	1	3	2	fonctionnaire	6	3	2	2	2	2	2	2	2	2	2	2	0	0	0	0	0	0	0	0	0	2	4	2	4	4	4	4	4	2	4	2	2	2	4	4	2	2	2	4	4	2	2
2021-04-13	42	1	1	1	3	fonctionnaire	6	2	2		2	2	1	2	1	2	1	2	0	0	0	0	0	0	0	0	0	4	4	4	4	4	4	4	4	2	4	4	2	4	4	4	2	2	2	2	2	2	2
2021-04-19	49	1	1	2	3	fonctionnaire	6	3	2		2	2	2	2	2	2	1	2	0	0	0	0	0	0	0	0	0	2	4	2	4	4	4	4	2	2	2	2	2	2	4	4	2	2	3	4	2	2	3
2021-04-19	68	1	1	1	3	fonctionnaire	6	5	2		2	2	2	2	2	2	1	2	0	0	0	0	0	0	0	0	0	4	4	4	4	4	4	3	4	2	2	2	2	2	4	4	2	2	4	2	4	2	2
2021-03-30	24	1	2	1	2	profession liberale	6	3	2		2	2	1	2	2	2	2	2	0	0	0	0	0	0	0	0	0	3	3	3	3	3	4	4	3	3	4	3	3	3	3	4	4	4	4	4	4	4	4
2021-03-31	22	2	2	1	2	profession liberale	6	4	1	2	2	2	2	2	2	2	2	2	0	0	0	0	0	0	0	0	0	2	2	4	4	4	4	4	4	3	4	2	2	2	4	4	2	4	4	4	4	2	4
2021-04-01	33	1	2	1	1	profession liberale	6	5	2		2	2	1	1	1	2	1	2	0	0	0	0	0	0	0	0	0	3	4	4	4	4	4	4	4	4	4	4	4	4	3	4	3	3	4	5	1	1	5
2021-04-05	33	2	1	4	2	profession liberale	6	2	2	2	2	2	1	2	2	2	2	2	0	0	0	0	0	0	0	0	0	4	4	4	4	4	4	4	4	2	4	4	4	4	3	3	3	3	3	4	2	2	3
2021-04-05	35	1	1	1	1	profession liberale	6	6	1		2	2	2	2	2	2	1	2	0	0	0	0	0	0	0	0	0	3	3	3	3	4	3	4	4	4	4	5	5	5	5	5	5	5	5	5	2	2	5
2021-04-05	32	2	4	1	1	profession liberale	6	3	2		2	2	2	2	2	2	2	2	0	0	0	0	0	0	0	0	0	2	2	2	2	2	2	2	2	2	2	2	2	2	2	2	2	2	2	2	2	2	2
2021-04-06	45	2	2	1	2	profession liberale	6	5	2	2	2	2	2	2	2	2	2	2	0	0	0	0	0	0	0	0	0	2	2	2	3	3	3	2	2	2	2	2	2	2	2	2	2	2	2	2	2	2	2
2021-04-12	33	2	1	1	3	profession liberale	6	3	2		2	2	1	2	2	2	1	2	0	0	0	0	0	0	0	0	0	4	4	4	4	4	4	4	4	4	4	4	4	4	4	4	4	4	4	4	2	2	3
2021-04-13	30	2	1	1	1	profession liberale	6	5	2	2	2	2	1	2	2	2	2	2	0	0	0	0	0	0	0	0	0	2	2	2	2	2	2	2	2	2	2	2	2	2	2	2	2	2	2	2	2	2	2
2021-04-17	24	2	2	4	1	profession liberale	6	2	2	2	2	2	2	2	2	2	2	2	0	0	0	0	0	0	0	0	0	2	2	2	4	4	4	2	2	2	2	2	2	2	4	4	2	2	2	4	4	2	4
2021-04-19	22	1	2	4	2	profession liberale	6	3	2		2	2	2	2	2	2	2	2	0	0	0	0	0	0	0	0	0	4	4	4	4	4	4	4	4	2	2	4	2	4	4	4	2	2	4	4	4	2	2
2021-04-21	19	2	2	4	1	profession liberale	6	2	2	2	2	2	2	2	2	2	2	2	0	0	0	0	0	0	0	0	0	4	4	4	4	4	4	4	4	2	4	4	2	4	4	4	2	2	2	4	2	3	2
2021-04-17	21	2	2	2	3	sans emploi	6	3	2	2	2	2	2	2	2	2	1	2	0	0	0	0	0	0	0	0	0	4	4	4	4	4	4	4	2	2	2	2	2	2	4	4	2	2	4	4	2	2	4
2021-08-12	30	1	1	9	4	profession liberale	7	2	2		2	2	2	2	2	2	1	1	1	1	1	0	0	0	0	0	0	4	4	4	4	4	4	4	4	1	4	4	4	4	4	4	2	1	2	2	2	2	2
2021-07-03	40	1	1	9	4	sans emploi	7	4	2		2	2	2	2	2	2	1	1	1	1	1	0	0	0	0	0	0	4	4	4	4	4	4	3	4	1	4	4	2	2	4	4	2	1	2	4	4	2	3
2021-08-11	21	1	2	9	3	etudiant	7	4	2		2	2	2	2	2	2	1	1	0	0	1	1	0	0	0	0	0	4	4	3	4	4	4	4	4	1	4	4	3	4	4	4	2	1	4	4	2	2	3
2021-05-23	48	1	1	10	5	profession liberale	7	3	2		2	2	2	2	2	2	1	1	1	1	1	1	0	0	0	0	0	3	3	4	3	5	3	4	5	2	5	3	4	3	4	3	2	2	3	3	4	3	3
2021-08-07	51	1	1	2	3	profession liberale	7	4	2		2	2	2	2	2	1	1	1	1	1	1	1	0	0	0	0	0	4	4	4	4	4	4	4	4	2	4	4	2	2	4	4	4	2	4	5	2	4	2
2021-06-29	21	2	1	6	4	etudiant	7	4	2	2	2	2	2	2	1	1	2	1	0	0	0	0	1	0	0	0	0	4	4	4	2	2	2	4	3	2	4	2	2	2	4	4	2	2	2	2	2	2	2
2021-07-03	27	1	2	9	4	etudiant	7	6	2		2	2	2	2	2	2	1	1	0	0	0	0	1	0	0	0	0	2	4	2	4	4	4	4	4	1	4	4	4	2	4	4	2	1	2	4	2	2	2
2021-06-29	20	1	2	6	4	etudiant	7	3	2		2	2	2	2	2	2	2	1	1	1	0	0	1	0	0	0	0	2	3	3	4	4	4	3	3	3	3	4	3	3	4	4	2	3	3	4	2	2	2
2021-06-25	22	1	2	9	4	etudiant	7	3	1		2	2	2	2	2	2	1	1	0	1	1	0	1	0	0	0	0	4	3	4	4	4	4	4	4	1	4	4	3	4	4	4	2	1	4	4	4	2	4
2021-05-19	24	1	1	10	4	fonctionnaire	7	7	2		2	2	2	2	2	1	2	1	0	1	1	0	1	0	0	0	0	3	1	5	5	5	5	5	5	1	5	5	2	1	5	3	2	2	1	5	5	2	1
2021-06-09	23	2	2	9	4	employe prive	7	5	2	2	2	2	1	2	2	1	1	1	1	1	1	0	1	0	0	0	0	4	4	4	4	4	4	2	2	1	4	4	2	2	4	4	4	1	2	4	2	2	4
2021-06-15	22	2	2	9	4	etudiant	7	5	2	2	2	2	1	2	2	2	1	1	1	1	1	0	1	0	0	0	0	3	3	3	4	4	4	5	5	1	5	4	2	2	4	4	4	1	4	2	2	2	4
2021-05-20	23	2	2	1	4	etudiant	7	1	2	2	2	2	1	2	2	1	2	1	0	0	0	1	1	0	0	0	0	2	2	2	4	4	4	4	2	2	2	2	2	2	4	4	2	2	3	4	2	2	4
2021-05-28	20	1	2	1	4	etudiant	7	3	2		2	2	2	2	2	2	2	1	0	0	0	1	1	0	0	0	0	2	2	2	4	4	4	4	4	2	4	4	2	4	4	4	2	4	2	4	2	2	2
2021-06-29	22	1	2	6	4	etudiant	7	3	2		2	2	2	2	2	2	1	1	0	0	1	1	1	0	0	0	0	1	1	1	5	5	5	4	3	3	4	4	1	1	5	5	1	1	3	4	4	4	5
2021-07-12	31	2	2	9	4	employe prive	7	7	2	2	2	2	2	2	2	2	1	1	1	1	1	1	1	0	0	0	0	4	4	4	4	4	4	4	3	1	4	4	2	3	4	4	2	1	2	4	4	3	1
2021-06-17	21	1	2	9	4	etudiant	7	6	2		2	2	2	2	1	2	1	1	0	1	0	0	1	1	0	0	0	4	4	4	4	4	4	3	2	1	4	3	2	2	4	4	4	1	4	2	2	2	2
2021-05-24	37	1	1	9	4	fonctionnaire	7	3	2		2	2	2	2	2	2	1	1	1	1	0	0	1	1	0	0	0	3	3	3	5	5	5	4	4	1	3	3	2	2	4	4	2	1	1	3	4	2	5
2021-03-24	28	1	2	2	4	profession liberale	7	4	2		2	2	1	2	1	2	1	1	1	1	1	1	1	1	0	0	0	4	2	4	4	4	5	5	5	4	4	4	5	4	5	4	4	4	2	4	2	2	4
2021-04-29	38	1	1	9	4	employe prive	7	4	2		2	2	2	2	2	2	1	1	1	0	1	0	0	1	1	0	0	3	3	3	4	4	4	5	4	2	2	2	2	2	4	4	4	1	4	2	2	2	4
2021-07-11	34	1	1	9	4	fonctionnaire	7	2	2		2	2	2	2	1	2	1	1	1	1	1	1	1	1	1	0	0	2	2	2	4	4	4	4	4	1	4	4	4	2	4	4	2	1	2	2	2	2	2
2021-05-27	22	2	2	9	4	etudiant	7	7	2	2	2	2	1	2	2	2	1	1	0	0	0	0	0	0	0	1	0	4	4	4	5	5	5	4	4	1	4	4	4	4	4	4	4	1	4	5	4	2	2
2021-05-19	41	1	1	10	3	profession liberale	7	4	2		2	2	2	2	2	2	2	1	1	0	1	0	1	0	0	1	0	2	2	2	5	4	4	4	4	3	4	3	3	3	3	4	1	1	2	3	1	1	3
2021-06-05	28	1	2	2	4	etudiant	7	6	2		2	2	2	2	2	2	2	1	0	0	1	1	1	0	0	1	0	4	2	2	4	4	4	4	2	2	4	4	2	2	2	2	4	2	2	4	4	2	4
2021-08-10	25	2	2	2	4	sans emploi	7	4	2	2	2	2	1	2	2	2	1	1	0	0	1	1	0	0	1	1	0	4	4	4	4	4	4	4	4	2	4	4	2	2	4	4	2	2	3	5	2	4	2
2021-04-29	65	1	1	9	4	fonctionnaire	7	6	2		2	2	2	2	2	1	1	1	1	1	1	1	0	0	1	1	0	3	3	3	5	5	4	5	5	1	5	4	2	2	5	5	4	1	4	4	2	2	5
2021-04-26	21	2	2	2	4	etudiant	7	5	1	2	2	2	2	2	2	2	2	1	0	0	0	0	0	0	1	1	1	2	4	2	4	4	4	4	4	2	4	4	2	2	4	4	2	2	4	4	2	2	4
2021-08-10	37	1	1	9	4	employe prive	7	0	2		2	2	2	2	2	2	1	1	1	1	1	1	1	0	1	1	1	3	3	3	2	4	4	4	4	1	4	4	2	2	4	4	2	1	2	4	2	2	2
2021-08-11	29	1	2	9	4	profession liberale	7	4	2		2	2	2	2	2	2	1	1	1	1	1	1	1	1	1	1	1	3	2	3	4	4	4	4	2	1	2	4	2	3	4	4	2	1	3	4	2	2	3
2021-04-17	22	2	2	6	4	etudiant	7	1	2	2	2	2	2	2	2	2	2	2	0	0	0	0	0	0	0	0	0	2	2	2	4	4	4	4	4	2	5	2	4	2	2	4	2	2	2	4	2	2	2
2021-05-20	22	2	2	1	4	etudiant	7	5	2	2	2	2	1	2	2	2	2	2	0	0	0	0	0	0	0	0	0	4	2	4	4	4	4	4	4	2	4	4	2	3	4	4	2	2	2	4	2	2	2
2021-05-20	18	2	2	1	4	etudiant	7	6	2	2	2	2	2	2	1	2	2	2	0	0	0	0	0	0	0	0	0	2	2	2	2	4	2	3	2	2	2	3	2	2	4	4	2	2	4	4	4	2	4
2021-05-20	19	2	2	1	4	etudiant	7	3	2	2	2	2	2	2	2	2	2	2	0	0	0	0	0	0	0	0	0	4	2	4	4	4	4	4	4	2	4	4	2	2	4	4	2	2	2	4	4	2	2
2021-05-20	20	2	2	3	4	etudiant	7	5	2	2	2	2	2	2	2	2	2	2	0	0	0	0	0	0	0	0	0	2	2	2	4	4	4	4	4	2	2	4	2	2	4	3	4	4	2	4	2	2	4
2021-05-26	19	1	2	2	4	etudiant	7	3	2		2	2	2	2	2	2	2	2	0	0	0	0	0	0	0	0	0	2	1	1	4	1	4	4	4	4	4	4	1	1	4	4	4	1	4	4	4	4	1
2021-05-26	22	2	2	9	4	etudiant	7	5	1	2	2	2	2	2	2	2	2	2	0	0	0	0	0	0	0	0	0	4	4	4	2	2	2	2	2	1	4	2	2	2	4	4	2	1	3	4	4	2	2
2021-05-26	18	2	2	9	4	etudiant	7	3	2	2	2	2	2	2	2	1	1	2	0	0	0	0	0	0	0	0	0	3	3	3	4	4	4	5	4	1	4	4	2	2	4	4	2	1	4	4	4	2	4
2021-05-26	21	2	2	9	4	etudiant	7	5	2	2	2	2	1	2	1	1	1	2	0	0	0	0	0	0	0	0	0	2	2	2	4	4	4	4	4	1	4	4	3	4	4	4	2	1	4	4	5	2	3
2021-05-27	22	1	2	9	4	etudiant	7	5	2		2	2	2	2	2	2	2	2	0	0	0	0	0	0	0	0	0	4	4	4	5	5	5	4	4	1	4	4	2	2	4	4	2	1	4	4	2	2	5
[truncated: 1,401 more rows]
[truncated: 16 more columns]
